# Supplementary material for: Increasing Coverage of Proteome Identification of the Fruiting Body of Agaricus bisporus by Shotgun Proteomics
Source: Foods. 2020 May 14;9(5):632. doi: 10.3390/foods9050632 (PMC7278689; doi:10.3390/foods9050632)
Supplement: Supplementary file 1 [file foods-09-00632-s001.zip]

Archive with 3 entries (3 files):
- Supplementary Table 1.xlsx
- Supplementary Table 2.xlsx
- Supplementary Table 3.docx
