# Supplementary material for: Increasing Coverage of Proteome Identification of the Fruiting Body of Agaricus bisporus by Shotgun Proteomics
Source: Foods. 2020 May 14;9(5):632. doi: 10.3390/foods9050632 (PMC7278689; doi:10.3390/foods9050632)
Supplement: Supplementary file 1 [file foods-09-00632-s001.zip › Supplementary Table 1.xlsx]

## Sheet: Sheet1
Table S1. The list of total identified proteins of Agaricus bisporus.
Score: The sum of the ion scores of all peptides that were identified. / Coverage: The percentage of the protein sequence covered by identified peptides. / # proteins: The number of identified proteins in a protein group / # Unique Peptides: The number of peptide sequences that are unique to a protein group. / # Peptides: The total number of distinct peptide sequences identified in the protein gr…
Accession	Description	Score	Coverage	# Proteins	# Unique Peptides	# Peptides	# PSMs	# AAs	MW [kDa]	calc. pI
K5Y831	Uncharacterized protein OS=Agaricus bisporus var. burnettii (strain JB137-S8 / ATCC MYA-4627 / FGSC 10392) OX=597362 GN=AGABI1DRAFT_97308 PE=4 SV=1 - [K5Y831_AGABU]	165.102	95.88	2	3	357	7827	1068	123.101	6.22705
K5Y827	Uncharacterized protein OS=Agaricus bisporus var. burnettii (strain JB137-S8 / ATCC MYA-4627 / FGSC 10392) OX=597362 GN=AGABI1DRAFT_82093 PE=4 SV=1 - [K5Y827_AGABU]	45.4904	100	1	1	48	1912	201	21.7129	6.53662
K5Y813	Oxidored_FMN domain-containing protein OS=Agaricus bisporus var. burnettii (strain JB137-S8 / ATCC MYA-4627 / FGSC 10392) OX=597362 GN=AGABI1DRAFT_32539 PE=4 SV=1 - [K5Y813_AGABU]	367.799	88.31	1	17	86	5466	402	44.2108	6.75635
K5Y7Y4	Uncharacterized protein OS=Agaricus bisporus var. burnettii (strain JB137-S8 / ATCC MYA-4627 / FGSC 10392) OX=597362 GN=AGABI1DRAFT_124705 PE=4 SV=1 - [K5Y7Y4_AGABU]	30.0233	100	1	1	72	784	213	23.9944	9.20264
K5Y7X9	COX5A subunit VA of cytochrome c oxidase OS=Agaricus bisporus var. burnettii (strain JB137-S8 / ATCC MYA-4627 / FGSC 10392) OX=597362 GN=COX5A PE=4 SV=1 - [K5Y7X9_AGABU]	30.8295	100	1	3	42	1257	140	15.8261	7.03467
K5Y7T8	Coatomer subunit delta OS=Agaricus bisporus var. burnettii (strain JB137-S8 / ATCC MYA-4627 / FGSC 10392) OX=597362 GN=AGABI1DRAFT_82023 PE=3 SV=1 - [K5Y7T8_AGABU]	146.765	78.69	1	10	114	6022	535	58.3928	5.30029
K5Y7T3	Glutaredoxin domain-containing protein OS=Agaricus bisporus var. burnettii (strain JB137-S8 / ATCC MYA-4627 / FGSC 10392) OX=597362 GN=AGABI1DRAFT_82018 PE=4 SV=1 - [K5Y7T3_AGABU]	205.864	100	1	4	36	3744	99	11.1107	7.23975
K5Y7S5	Uncharacterized protein OS=Agaricus bisporus var. burnettii (strain JB137-S8 / ATCC MYA-4627 / FGSC 10392) OX=597362 GN=AGABI1DRAFT_67713 PE=4 SV=1 - [K5Y7S5_AGABU]	22.9814	83.46	1	1	57	834	272	29.5746	7.10791
K5Y7R3	Uncharacterized protein OS=Agaricus bisporus var. burnettii (strain JB137-S8 / ATCC MYA-4627 / FGSC 10392) OX=597362 GN=AGABI1DRAFT_104237 PE=4 SV=1 - [K5Y7R3_AGABU]	150.698	67.32	1	1	247	3357	1374	148.088	5.2876
K5Y7P5	Ribosomal_L2_C domain-containing protein OS=Agaricus bisporus var. burnettii (strain JB137-S8 / ATCC MYA-4627 / FGSC 10392) OX=597362 GN=AGABI1DRAFT_52159 PE=4 SV=1 - [K5Y7P5_AGABU]	88.4776	100	1	2	163	3983	380	42.3347	11.3999
K5Y7N9	Uncharacterized protein OS=Agaricus bisporus var. burnettii (strain JB137-S8 / ATCC MYA-4627 / FGSC 10392) OX=597362 GN=AGABI1DRAFT_110831 PE=4 SV=1 - [K5Y7N9_AGABU]	221.381	100	1	4	66	748	160	18.3346	10.4038
K5Y7L6	Amine oxidase OS=Agaricus bisporus var. burnettii (strain JB137-S8 / ATCC MYA-4627 / FGSC 10392) OX=597362 GN=AGABI1DRAFT_110804 PE=3 SV=1 - [K5Y7L6_AGABU]	183.151	87.41	1	5	158	1117	723	80.7708	6.23975
K5Y7K9	Uncharacterized protein OS=Agaricus bisporus var. burnettii (strain JB137-S8 / ATCC MYA-4627 / FGSC 10392) OX=597362 GN=AGABI1DRAFT_81934 PE=3 SV=1 - [K5Y7K9_AGABU]	2018.25	100	1	26	107	2867	444	47.4277	6.06201
K5Y7K5	Mitogen-activated protein kinase (Fragment) OS=Agaricus bisporus var. burnettii (strain JB137-S8 / ATCC MYA-4627 / FGSC 10392) OX=597362 GN=AGABI1DRAFT_22411 PE=3 SV=1 - [K5Y7K5_AGABU]	90.8517	90.12	1	4	65	2476	344	39.233	5.69385
K5Y7J7	Uncharacterized protein OS=Agaricus bisporus var. burnettii (strain JB137-S8 / ATCC MYA-4627 / FGSC 10392) OX=597362 GN=AGABI1DRAFT_110782 PE=4 SV=1 - [K5Y7J7_AGABU]	39.2969	100	1	2	47	1106	123	14.1844	9.20264
K5Y7I5	Sec8_exocyst domain-containing protein OS=Agaricus bisporus var. burnettii (strain JB137-S8 / ATCC MYA-4627 / FGSC 10392) OX=597362 GN=AGABI1DRAFT_52016 PE=4 SV=1 - [K5Y7I5_AGABU]	101.494	94.96	1	1	273	1002	1170	130.561	6.01123
K5Y7I2	Uncharacterized protein OS=Agaricus bisporus var. burnettii (strain JB137-S8 / ATCC MYA-4627 / FGSC 10392) OX=597362 GN=AGABI1DRAFT_52006 PE=4 SV=1 - [K5Y7I2_AGABU]	61.4375	89.2	1	1	75	1696	352	39.0548	6.81494
K5Y7H0	Uncharacterized protein OS=Agaricus bisporus var. burnettii (strain JB137-S8 / ATCC MYA-4627 / FGSC 10392) OX=597362 GN=AGABI1DRAFT_51988 PE=4 SV=1 - [K5Y7H0_AGABU]	109.898	93.98	1	5	181	3482	764	85.8048	8.20654
K5Y7D9	DNA-directed RNA polymerase subunit beta OS=Agaricus bisporus var. burnettii (strain JB137-S8 / ATCC MYA-4627 / FGSC 10392) OX=597362 GN=AGABI1DRAFT_117576 PE=3 SV=1 - [K5Y7D9_AGABU]	165.795	89.84	1	6	333	2064	1220	138.489	6.68311
K5Y7C6	Glycine cleavage system P protein OS=Agaricus bisporus var. burnettii (strain JB137-S8 / ATCC MYA-4627 / FGSC 10392) OX=597362 GN=AGABI1DRAFT_97062 PE=3 SV=1 - [K5Y7C6_AGABU]	82.2621	85.23	1	4	189	2740	1002	109.056	6.84424
K5Y7C3	UBIQUITIN_CONJUGAT_2 domain-containing protein OS=Agaricus bisporus var. burnettii (strain JB137-S8 / ATCC MYA-4627 / FGSC 10392) OX=597362 GN=AGABI1DRAFT_110695 PE=3 SV=1 - [K5Y7C3_AGABU]	60.0622	100	1	2	44	2697	181	20.5294	8.00146
K5Y7A8	Uncharacterized protein OS=Agaricus bisporus var. burnettii (strain JB137-S8 / ATCC MYA-4627 / FGSC 10392) OX=597362 GN=AGABI1DRAFT_67288 PE=4 SV=1 - [K5Y7A8_AGABU]	105.754	83.2	1	3	247	4027	1292	143.41	6.43018
K5Y799	Proteasome subunit beta OS=Agaricus bisporus var. burnettii (strain JB137-S8 / ATCC MYA-4627 / FGSC 10392) OX=597362 GN=AGABI1DRAFT_110664 PE=3 SV=1 - [K5Y799_AGABU]	136.618	100	1	4	41	3939	208	22.8548	5.94775
K5Y782	RING-type domain-containing protein OS=Agaricus bisporus var. burnettii (strain JB137-S8 / ATCC MYA-4627 / FGSC 10392) OX=597362 GN=AGABI1DRAFT_124384 PE=4 SV=1 - [K5Y782_AGABU]	21.5172	87.77	1	1	59	1249	417	45.3877	6.7417
K5Y762	Uncharacterized protein OS=Agaricus bisporus var. burnettii (strain JB137-S8 / ATCC MYA-4627 / FGSC 10392) OX=597362 GN=AGABI1DRAFT_117509 PE=4 SV=1 - [K5Y762_AGABU]	107.906	86.73	1	1	319	2475	1221	136.874	6.48096
K5Y757	BRCA-2_OB1 domain-containing protein OS=Agaricus bisporus var. burnettii (strain JB137-S8 / ATCC MYA-4627 / FGSC 10392) OX=597362 GN=AGABI1DRAFT_104048 PE=4 SV=1 - [K5Y757_AGABU]	122.29	82.24	1	1	195	4579	867	96.0802	9.27588
K5Y728	Uncharacterized protein OS=Agaricus bisporus var. burnettii (strain JB137-S8 / ATCC MYA-4627 / FGSC 10392) OX=597362 GN=AGABI1DRAFT_81750 PE=4 SV=1 - [K5Y728_AGABU]	25.5813	97.3	1	1	35	1091	74	8.33141	10.2427
K5Y707	DRBM domain-containing protein OS=Agaricus bisporus var. burnettii (strain JB137-S8 / ATCC MYA-4627 / FGSC 10392) OX=597362 GN=AGABI1DRAFT_117451 PE=4 SV=1 - [K5Y707_AGABU]	30.6511	100	1	1	25	1755	78	8.73843	5.41455
K5Y702	Uncharacterized protein OS=Agaricus bisporus var. burnettii (strain JB137-S8 / ATCC MYA-4627 / FGSC 10392) OX=597362 GN=AGABI1DRAFT_32801 PE=4 SV=1 - [K5Y702_AGABU]	45.063	91.64	1	1	75	1659	383	43.5885	5.17334
K5Y6Z8	Uncharacterized protein OS=Agaricus bisporus var. burnettii (strain JB137-S8 / ATCC MYA-4627 / FGSC 10392) OX=597362 GN=AGABI1DRAFT_124307 PE=4 SV=1 - [K5Y6Z8_AGABU]	98.2752	100	1	1	209	2790	716	82.154	8.35303
K5Y6Z3	WD_REPEATS_REGION domain-containing protein OS=Agaricus bisporus var. burnettii (strain JB137-S8 / ATCC MYA-4627 / FGSC 10392) OX=597362 GN=AGABI1DRAFT_124303 PE=4 SV=1 - [K5Y6Z3_AGABU]	74.7376	93.22	1	1	153	3190	634	70.5869	6.12549
K5Y6Y5	C2H2-type domain-containing protein OS=Agaricus bisporus var. burnettii (strain JB137-S8 / ATCC MYA-4627 / FGSC 10392) OX=597362 GN=AGABI1DRAFT_110572 PE=4 SV=1 - [K5Y6Y5_AGABU]	24.6066	48.51	1	1	66	594	404	43.0828	8.76318
K5Y6Y1	Tr-type G domain-containing protein OS=Agaricus bisporus var. burnettii (strain JB137-S8 / ATCC MYA-4627 / FGSC 10392) OX=597362 GN=AGABI1DRAFT_110568 PE=4 SV=1 - [K5Y6Y1_AGABU]	1809.15	95.49	1	33	248	6012	842	93.5002	6.56592
K5Y6X1	NAD(P)-bd_dom domain-containing protein (Fragment) OS=Agaricus bisporus var. burnettii (strain JB137-S8 / ATCC MYA-4627 / FGSC 10392) OX=597362 GN=AGABI1DRAFT_117418 PE=4 SV=1 - [K5Y6X1_AGABU]	299.649	87.74	1	11	268	5211	1044	116.941	6.13818
K5Y6V0	Exo84_C domain-containing protein OS=Agaricus bisporus var. burnettii (strain JB137-S8 / ATCC MYA-4627 / FGSC 10392) OX=597362 GN=AGABI1DRAFT_67017 PE=4 SV=1 - [K5Y6V0_AGABU]	117.848	100	1	4	268	5339	856	94.2269	9.80322
K5Y6U7	CS domain-containing protein OS=Agaricus bisporus var. burnettii (strain JB137-S8 / ATCC MYA-4627 / FGSC 10392) OX=597362 GN=AGABI1DRAFT_96886 PE=4 SV=1 - [K5Y6U7_AGABU]	65.0071	100	1	1	70	2685	190	21.6183	5.38916
K5Y6T5	Cupin_2 domain-containing protein OS=Agaricus bisporus var. burnettii (strain JB137-S8 / ATCC MYA-4627 / FGSC 10392) OX=597362 GN=AGABI1DRAFT_81643 PE=4 SV=1 - [K5Y6T5_AGABU]	63.3505	100	1	2	25	2194	182	19.462	5.52881
K5Y6T3	D-ser_dehydrat domain-containing protein OS=Agaricus bisporus var. burnettii (strain JB137-S8 / ATCC MYA-4627 / FGSC 10392) OX=597362 GN=AGABI1DRAFT_66972 PE=4 SV=1 - [K5Y6T3_AGABU]	39.6993	81.63	1	1	97	643	441	48.394	6.771
K5Y6S9	Uncharacterized protein OS=Agaricus bisporus var. burnettii (strain JB137-S8 / ATCC MYA-4627 / FGSC 10392) OX=597362 GN=AGABI1DRAFT_124228 PE=4 SV=1 - [K5Y6S9_AGABU]	41.4291	93.19	1	1	120	886	558	62.4162	8.36768
K5Y6S5	Serine/threonine-protein phosphatase OS=Agaricus bisporus var. burnettii (strain JB137-S8 / ATCC MYA-4627 / FGSC 10392) OX=597362 GN=AGABI1DRAFT_117366 PE=3 SV=1 - [K5Y6S5_AGABU]	54.2401	78.21	1	1	84	2612	468	50.9132	6.34131
K5Y6R8	Uncharacterized protein OS=Agaricus bisporus var. burnettii (strain JB137-S8 / ATCC MYA-4627 / FGSC 10392) OX=597362 GN=AGABI1DRAFT_66924 PE=3 SV=1 - [K5Y6R8_AGABU]	233.473	93.61	1	10	280	1658	908	100.966	6.11279
K5Y6P7	Ribosomal protein L15 OS=Agaricus bisporus var. burnettii (strain JB137-S8 / ATCC MYA-4627 / FGSC 10392) OX=597362 GN=AGABI1DRAFT_110461 PE=3 SV=1 - [K5Y6P7_AGABU]	101.055	100	1	4	100	1386	201	23.884	11.312
K5Y6N9	Uncharacterized protein OS=Agaricus bisporus var. burnettii (strain JB137-S8 / ATCC MYA-4627 / FGSC 10392) OX=597362 GN=AGABI1DRAFT_31645 PE=4 SV=1 - [K5Y6N9_AGABU]	17.1495	75.16	1	1	60	1106	773	84.4326	4.79248
K5Y6N0	Elongation factor 1-alpha OS=Agaricus bisporus var. burnettii (strain JB137-S8 / ATCC MYA-4627 / FGSC 10392) OX=597362 GN=AGABI1DRAFT_81562 PE=3 SV=1 - [K5Y6N0_AGABU]	2400.5	100	1	19	152	3706	460	50.1422	9.12939
K5Y6M5	Aspartate aminotransferase OS=Agaricus bisporus var. burnettii (strain JB137-S8 / ATCC MYA-4627 / FGSC 10392) OX=597362 GN=AGABI1DRAFT_110435 PE=4 SV=1 - [K5Y6M5_AGABU]	251.089	100	1	8	106	3479	426	46.3179	9.0415
K5Y6L7	Pex14_N domain-containing protein OS=Agaricus bisporus var. burnettii (strain JB137-S8 / ATCC MYA-4627 / FGSC 10392) OX=597362 GN=AGABI1DRAFT_117296 PE=4 SV=1 - [K5Y6L7_AGABU]	55.6779	81.23	1	1	67	2794	309	34.3424	5.43994
K5Y6K2	Endo/exonuclease/phosphatase domain-containing protein (Fragment) OS=Agaricus bisporus var. burnettii (strain JB137-S8 / ATCC MYA-4627 / FGSC 10392) OX=597362 GN=AGABI1DRAFT_51286 PE=4 SV=1 - [K5Y6K2_AGABU]	27.1033	91.55	1	1	101	594	438	49.403	7.1665
K5Y6J0	Rad51 domain-containing protein OS=Agaricus bisporus var. burnettii (strain JB137-S8 / ATCC MYA-4627 / FGSC 10392) OX=597362 GN=AGABI1DRAFT_124116 PE=4 SV=1 - [K5Y6J0_AGABU]	14.8657	83.65	1	1	38	335	318	34.8129	7.04932
K5Y6I2	Uncharacterized protein OS=Agaricus bisporus var. burnettii (strain JB137-S8 / ATCC MYA-4627 / FGSC 10392) OX=597362 GN=AGABI1DRAFT_51234 PE=4 SV=1 - [K5Y6I2_AGABU]	173.064	100	1	4	35	2542	103	11.365	8.96826
K5Y6H9	Uncharacterized protein OS=Agaricus bisporus var. burnettii (strain JB137-S8 / ATCC MYA-4627 / FGSC 10392) OX=597362 GN=AGABI1DRAFT_81509 PE=4 SV=1 - [K5Y6H9_AGABU]	92.8984	100	1	5	55	2223	122	13.8182	9.46631
K5Y6G3	GYF domain-containing protein OS=Agaricus bisporus var. burnettii (strain JB137-S8 / ATCC MYA-4627 / FGSC 10392) OX=597362 GN=AGABI1DRAFT_66685 PE=4 SV=1 - [K5Y6G3_AGABU]	94.2687	81.09	1	1	243	2260	1137	123.127	7.32764
K5Y6F6	Uncharacterized protein (Fragment) OS=Agaricus bisporus var. burnettii (strain JB137-S8 / ATCC MYA-4627 / FGSC 10392) OX=597362 GN=AGABI1DRAFT_124075 PE=4 SV=1 - [K5Y6F6_AGABU]	66.8812	100	1	1	103	3045	317	34.7503	5.18604
K5Y6D8	Uncharacterized protein OS=Agaricus bisporus var. burnettii (strain JB137-S8 / ATCC MYA-4627 / FGSC 10392) OX=597362 GN=AGABI1DRAFT_124042 PE=4 SV=1 - [K5Y6D8_AGABU]	80.2833	85.67	1	1	135	1153	593	66.4477	9.11475
K5Y6C4	Prohibitin OS=Agaricus bisporus var. burnettii (strain JB137-S8 / ATCC MYA-4627 / FGSC 10392) OX=597362 GN=AGABI1DRAFT_110333 PE=3 SV=1 - [K5Y6C4_AGABU]	95.4812	100	1	6	81	790	273	29.7077	8.08936
K5Y6A9	DNA topoisomerase 2 OS=Agaricus bisporus var. burnettii (strain JB137-S8 / ATCC MYA-4627 / FGSC 10392) OX=597362 GN=AGABI1DRAFT_117173 PE=3 SV=1 - [K5Y6A9_AGABU]	243.48	93.74	1	1	528	1773	1549	174.18	7.57666
K5Y688	CS domain-containing protein OS=Agaricus bisporus var. burnettii (strain JB137-S8 / ATCC MYA-4627 / FGSC 10392) OX=597362 GN=AGABI1DRAFT_110297 PE=4 SV=1 - [K5Y688_AGABU]	34.0712	68.89	1	1	48	81	225	24.306	4.51318
K5Y686	Small nuclear ribonucleoprotein E OS=Agaricus bisporus var. burnettii (strain JB137-S8 / ATCC MYA-4627 / FGSC 10392) OX=597362 GN=AGABI1DRAFT_110295 PE=3 SV=1 - [K5Y686_AGABU]	37.0131	100	1	1	31	904	87	10.1985	9.17334
K5Y676	Uncharacterized protein OS=Agaricus bisporus var. burnettii (strain JB137-S8 / ATCC MYA-4627 / FGSC 10392) OX=597362 GN=AGABI1DRAFT_110279 PE=4 SV=1 - [K5Y676_AGABU]	211.483	89.75	1	11	116	1246	439	48.958	6.18896
K5Y670	Uncharacterized protein OS=Agaricus bisporus var. burnettii (strain JB137-S8 / ATCC MYA-4627 / FGSC 10392) OX=597362 GN=AGABI1DRAFT_66440 PE=3 SV=1 - [K5Y670_AGABU]	41.6539	81.76	1	2	84	1298	510	57.5679	6.80029
K5Y660	1,3-beta-glucanosyltransferase OS=Agaricus bisporus var. burnettii (strain JB137-S8 / ATCC MYA-4627 / FGSC 10392) OX=597362 GN=AGABI1DRAFT_110256 PE=3 SV=1 - [K5Y660_AGABU]	163.494	44.48	1	4	32	2374	562	58.6125	4.38623
K5Y647	MFS domain-containing protein OS=Agaricus bisporus var. burnettii (strain JB137-S8 / ATCC MYA-4627 / FGSC 10392) OX=597362 GN=AGABI1DRAFT_66366 PE=3 SV=1 - [K5Y647_AGABU]	44.384	77.04	1	1	69	771	540	60.0086	5.51611
K5Y642	AAA domain-containing protein OS=Agaricus bisporus var. burnettii (strain JB137-S8 / ATCC MYA-4627 / FGSC 10392) OX=597362 GN=AGABI1DRAFT_50841 PE=3 SV=1 - [K5Y642_AGABU]	97.3959	93.75	1	2	177	3734	656	72.0361	6.7417
K5Y631	Uncharacterized protein OS=Agaricus bisporus var. burnettii (strain JB137-S8 / ATCC MYA-4627 / FGSC 10392) OX=597362 GN=AGABI1DRAFT_110220 PE=4 SV=1 - [K5Y631_AGABU]	39.3976	100	1	1	59	1756	222	24.9187	6.80029
K5Y601	Aldedh domain-containing protein (Fragment) OS=Agaricus bisporus var. burnettii (strain JB137-S8 / ATCC MYA-4627 / FGSC 10392) OX=597362 GN=AGABI1DRAFT_110209 PE=4 SV=1 - [K5Y601_AGABU]	205.034	100	1	9	114	6525	546	58.221	8.47021
K5Y5Z1	Uncharacterized protein	214.945	100	1	3	59	6529	147	16.1538	10.1841
K5Y5Y3	Imidazole glycerol phosphate synthase hisHF OS=Agaricus bisporus var. burnettii (strain JB137-S8 / ATCC MYA-4627 / FGSC 10392) OX=597362 GN=AGABI1DRAFT_66258 PE=3 SV=1 - [K5Y5Y3_AGABU]	138.252	100	1	8	141	5708	561	61.4362	6.40479
K5Y5X5	Uncharacterized protein OS=Agaricus bisporus var. burnettii (strain JB137-S8 / ATCC MYA-4627 / FGSC 10392) OX=597362 GN=AGABI1DRAFT_103705 PE=4 SV=1 - [K5Y5X5_AGABU]	118.42	91.04	1	3	215	669	1294	144.588	5.73193
K5Y5V8	Septin-type G domain-containing protein OS=Agaricus bisporus var. burnettii (strain JB137-S8 / ATCC MYA-4627 / FGSC 10392) OX=597362 GN=AGABI1DRAFT_81278 PE=3 SV=1 - [K5Y5V8_AGABU]	356.956	100	1	10	125	3064	441	50.4537	6.23975
K5Y5U9	Ribulose-phosphate 3-epimerase OS=Agaricus bisporus var. burnettii (strain JB137-S8 / ATCC MYA-4627 / FGSC 10392) OX=597362 GN=AGABI1DRAFT_110156 PE=3 SV=1 - [K5Y5U9_AGABU]	54.6295	100	1	2	31	3456	237	24.9914	5.37646
K5Y5U5	WD_REPEATS_REGION domain-containing protein OS=Agaricus bisporus var. burnettii (strain JB137-S8 / ATCC MYA-4627 / FGSC 10392) OX=597362 GN=AGABI1DRAFT_110152 PE=4 SV=1 - [K5Y5U5_AGABU]	66.7584	99.83	1	5	123	1881	584	65.6385	6.39209
K5Y5U0	TauD domain-containing protein OS=Agaricus bisporus var. burnettii (strain JB137-S8 / ATCC MYA-4627 / FGSC 10392) OX=597362 GN=AGABI1DRAFT_110146 PE=4 SV=1 - [K5Y5U0_AGABU]	61.8056	84.37	1	3	91	618	371	41.3372	6.7417
K5Y5T5	Kinesin-like protein OS=Agaricus bisporus var. burnettii (strain JB137-S8 / ATCC MYA-4627 / FGSC 10392) OX=597362 GN=AGABI1DRAFT_50654 PE=3 SV=1 - [K5Y5T5_AGABU]	129.202	90.89	1	2	269	4096	977	108.428	5.2876
K5Y5T1	Uncharacterized protein OS=Agaricus bisporus var. burnettii (strain JB137-S8 / ATCC MYA-4627 / FGSC 10392) OX=597362 GN=AGABI1DRAFT_110137 PE=3 SV=1 - [K5Y5T1_AGABU]	57.6372	58.49	1	1	77	1061	518	57.9409	5.64307
K5Y5S8	Cytochrome b-c1 complex subunit Rieske, mitochondrial OS=Agaricus bisporus var. burnettii (strain JB137-S8 / ATCC MYA-4627 / FGSC 10392) OX=597362 GN=AGABI1DRAFT_32109 PE=4 SV=1 - [K5Y5S8_AGABU]	115.264	79.51	1	4	50	971	205	22.5086	7.82568
K5Y5R1	Uncharacterized protein OS=Agaricus bisporus var. burnettii (strain JB137-S8 / ATCC MYA-4627 / FGSC 10392) OX=597362 GN=AGABI1DRAFT_116966 PE=3 SV=1 - [K5Y5R1_AGABU]	91.316	100	1	1	144	3266	492	52.4902	9.39307
K5Y5Q7	3'-5' exonuclease domain-containing protein OS=Agaricus bisporus var. burnettii (strain JB137-S8 / ATCC MYA-4627 / FGSC 10392) OX=597362 GN=AGABI1DRAFT_32248 PE=4 SV=1 - [K5Y5Q7_AGABU]	19.3344	79.41	1	1	80	1378	374	41.9111	9.18799
K5Y5Q3	Uncharacterized protein (Fragment) OS=Agaricus bisporus var. burnettii (strain JB137-S8 / ATCC MYA-4627 / FGSC 10392) OX=597362 GN=AGABI1DRAFT_50566 PE=4 SV=1 - [K5Y5Q3_AGABU]	157.271	92.46	1	1	512	2053	2055	234.738	7.40088
K5Y5Q0	Uncharacterized protein OS=Agaricus bisporus var. burnettii (strain JB137-S8 / ATCC MYA-4627 / FGSC 10392) OX=597362 GN=AGABI1DRAFT_32971 PE=4 SV=1 - [K5Y5Q0_AGABU]	22.7609	82.14	1	1	59	673	252	28.9124	7.00537
K5Y5N3	Uncharacterized protein OS=Agaricus bisporus var. burnettii (strain JB137-S8 / ATCC MYA-4627 / FGSC 10392) OX=597362 GN=AGABI1DRAFT_81202 PE=4 SV=1 - [K5Y5N3_AGABU]	35.101	100	1	1	48	1347	245	27.7758	10.0962
K5Y5M0	Uncharacterized protein OS=Agaricus bisporus var. burnettii (strain JB137-S8 / ATCC MYA-4627 / FGSC 10392) OX=597362 GN=AGABI1DRAFT_31889 PE=4 SV=1 - [K5Y5M0_AGABU]	198.273	86.81	1	4	363	4271	1349	147.804	6.60986
K5Y5H6	Protein YOP1 OS=Agaricus bisporus var. burnettii (strain JB137-S8 / ATCC MYA-4627 / FGSC 10392) OX=597362 GN=AGABI1DRAFT_110028 PE=3 SV=1 - [K5Y5H6_AGABU]	136.404	60.77	1	6	24	3004	181	20.6138	9.30518
K5Y5H2	Formyl_trans_N domain-containing protein OS=Agaricus bisporus var. burnettii (strain JB137-S8 / ATCC MYA-4627 / FGSC 10392) OX=597362 GN=AGABI1DRAFT_96356 PE=3 SV=1 - [K5Y5H2_AGABU]	30.6531	100	1	3	57	1343	223	24.6601	6.07471
K5Y5G7	Vacuolar protein sorting-associated protein 35 OS=Agaricus bisporus var. burnettii (strain JB137-S8 / ATCC MYA-4627 / FGSC 10392) OX=597362 GN=AGABI1DRAFT_65850 PE=3 SV=1 - [K5Y5G7_AGABU]	108.101	87.55	1	3	210	2592	956	107.431	6.04932
K5Y5G2	Uncharacterized protein OS=Agaricus bisporus var. burnettii (strain JB137-S8 / ATCC MYA-4627 / FGSC 10392) OX=597362 GN=AGABI1DRAFT_116869 PE=3 SV=1 - [K5Y5G2_AGABU]	76.7647	94.16	1	2	191	1581	719	81.2184	6.30322
K5Y5E4	Uncharacterized protein OS=Agaricus bisporus var. burnettii (strain JB137-S8 / ATCC MYA-4627 / FGSC 10392) OX=597362 GN=AGABI1DRAFT_111753 PE=4 SV=1 - [K5Y5E4_AGABU]	76.124	100	1	3	47	2330	235	25.8473	5.21143
K5Y5C6	PA14 domain-containing protein OS=Agaricus bisporus var. burnettii (strain JB137-S8 / ATCC MYA-4627 / FGSC 10392) OX=597362 GN=AGABI1DRAFT_118592 PE=4 SV=1 - [K5Y5C6_AGABU]	397.831	94.3	1	21	224	2860	860	94.6464	6.07471
K5Y5B9	PKS_ER domain-containing protein OS=Agaricus bisporus var. burnettii (strain JB137-S8 / ATCC MYA-4627 / FGSC 10392) OX=597362 GN=AGABI1DRAFT_111720 PE=4 SV=1 - [K5Y5B9_AGABU]	66.3633	82.5	1	4	84	1080	360	38.5915	7.40088
K5Y584	Eukaryotic translation initiation factor 2A OS=Agaricus bisporus var. burnettii (strain JB137-S8 / ATCC MYA-4627 / FGSC 10392) OX=597362 GN=AGABI1DRAFT_69517 PE=3 SV=1 - [K5Y584_AGABU]	149.566	99.85	1	6	163	5488	671	72.9695	9.31982
K5Y580	Carn_acyltransf domain-containing protein OS=Agaricus bisporus var. burnettii (strain JB137-S8 / ATCC MYA-4627 / FGSC 10392) OX=597362 GN=AGABI1DRAFT_111693 PE=3 SV=1 - [K5Y580_AGABU]	99.1871	89.38	1	4	175	1825	744	83.088	6.62451
K5Y573	Uncharacterized protein OS=Agaricus bisporus var. burnettii (strain JB137-S8 / ATCC MYA-4627 / FGSC 10392) OX=597362 GN=AGABI1DRAFT_69486 PE=4 SV=1 - [K5Y573_AGABU]	36.0757	83.3	1	1	119	931	503	56.0707	6.68311
K5Y563	Uncharacterized protein (Fragment) OS=Agaricus bisporus var. burnettii (strain JB137-S8 / ATCC MYA-4627 / FGSC 10392) OX=597362 GN=AGABI1DRAFT_34230 PE=3 SV=1 - [K5Y563_AGABU]	85.7349	91.25	1	1	134	4440	480	55.2071	7.12256
K5Y540	Uncharacterized protein OS=Agaricus bisporus var. burnettii (strain JB137-S8 / ATCC MYA-4627 / FGSC 10392) OX=597362 GN=AGABI1DRAFT_69426 PE=3 SV=1 - [K5Y540_AGABU]	59.7758	93.33	1	1	113	1453	510	57.6472	6.66846
K5Y524	Carboxypeptidase OS=Agaricus bisporus var. burnettii (strain JB137-S8 / ATCC MYA-4627 / FGSC 10392) OX=597362 GN=AGABI1DRAFT_111650 PE=3 SV=1 - [K5Y524_AGABU]	81.516	82.09	1	3	90	1693	536	59.3833	6.1001
K5Y513	Uncharacterized protein OS=Agaricus bisporus var. burnettii (strain JB137-S8 / ATCC MYA-4627 / FGSC 10392) OX=597362 GN=AGABI1DRAFT_53871 PE=4 SV=1 - [K5Y513_AGABU]	155.608	100	1	8	294	6602	1056	115.465	6.85889
K5Y509	Dolichyl-diphosphooligosaccharide--protein glycosyltransferase subunit WBP1 OS=Agaricus bisporus var. burnettii (strain JB137-S8 / ATCC MYA-4627 / FGSC 10392) OX=597362 GN=AGABI1DRAFT_111630 PE=3 SV=1 - [K5Y509_AGABU]	42.9939	84.42	1	2	81	1822	443	48.4379	7.31299
K5Y506	Methyltransf_25 domain-containing protein OS=Agaricus bisporus var. burnettii (strain JB137-S8 / ATCC MYA-4627 / FGSC 10392) OX=597362 GN=AGABI1DRAFT_53852 PE=4 SV=1 - [K5Y506_AGABU]	35.7377	100	1	1	74	888	290	33.1489	5.17334
K5Y4Y9	Uncharacterized protein OS=Agaricus bisporus var. burnettii (strain JB137-S8 / ATCC MYA-4627 / FGSC 10392) OX=597362 GN=AGABI1DRAFT_111610 PE=3 SV=1 - [K5Y4Y9_AGABU]	265.885	100	1	10	202	3436	696	76.8744	8.42627
K5Y4Y4	Defective in cullin neddylation protein OS=Agaricus bisporus var. burnettii (strain JB137-S8 / ATCC MYA-4627 / FGSC 10392) OX=597362 GN=AGABI1DRAFT_125579 PE=4 SV=1 - [K5Y4Y4_AGABU]	68.007	89.61	1	2	106	1740	385	42.6737	8.646
K5Y4X3	Uncharacterized protein OS=Agaricus bisporus var. burnettii (strain JB137-S8 / ATCC MYA-4627 / FGSC 10392) OX=597362 GN=AGABI1DRAFT_111600 PE=4 SV=1 - [K5Y4X3_AGABU]	56.0442	76.81	1	1	107	2928	496	53.5647	6.22705
K5Y4W5	TauD domain-containing protein OS=Agaricus bisporus var. burnettii (strain JB137-S8 / ATCC MYA-4627 / FGSC 10392) OX=597362 GN=AGABI1DRAFT_111595 PE=4 SV=1 - [K5Y4W5_AGABU]	54.6629	91.56	1	3	93	371	391	44.1416	6.48096
K5Y4S8	Uncharacterized protein OS=Agaricus bisporus var. burnettii (strain JB137-S8 / ATCC MYA-4627 / FGSC 10392) OX=597362 GN=AGABI1DRAFT_111584 PE=3 SV=1 - [K5Y4S8_AGABU]	133.942	100	1	6	101	3762	413	45.3172	5.75732
K5Y4R4	SGNH_hydro domain-containing protein OS=Agaricus bisporus var. burnettii (strain JB137-S8 / ATCC MYA-4627 / FGSC 10392) OX=597362 GN=AGABI1DRAFT_111566 PE=4 SV=1 - [K5Y4R4_AGABU]	69.591	100	1	2	54	2172	258	29.46	5.93506
K5Y4R1	Adenylyl cyclase-associated protein OS=Agaricus bisporus var. burnettii (strain JB137-S8 / ATCC MYA-4627 / FGSC 10392) OX=597362 GN=AGABI1DRAFT_111561 PE=3 SV=1 - [K5Y4R1_AGABU]	85.7843	72.31	1	4	85	1600	502	54.071	6.30322
K5Y4Q6	Pyrroline-5-carboxylate reductase OS=Agaricus bisporus var. burnettii (strain JB137-S8 / ATCC MYA-4627 / FGSC 10392) OX=597362 GN=AGABI1DRAFT_34400 PE=3 SV=1 - [K5Y4Q6_AGABU]	102.337	100	1	4	65	3131	324	33.5772	7.26904
K5Y4P3	Uncharacterized protein OS=Agaricus bisporus var. burnettii (strain JB137-S8 / ATCC MYA-4627 / FGSC 10392) OX=597362 GN=AGABI1DRAFT_34075 PE=4 SV=1 - [K5Y4P3_AGABU]	34.6817	80.42	1	1	42	1062	332	36.0971	6.80029
K5Y4P1	Uncharacterized protein OS=Agaricus bisporus var. burnettii (strain JB137-S8 / ATCC MYA-4627 / FGSC 10392) OX=597362 GN=AGABI1DRAFT_111545 PE=4 SV=1 - [K5Y4P1_AGABU]	66.9575	100	1	2	136	2831	602	65.4653	9.49561
K5Y4N6	Calcium-transporting ATPase OS=Agaricus bisporus var. burnettii (strain JB137-S8 / ATCC MYA-4627 / FGSC 10392) OX=597362 GN=AGABI1DRAFT_69139 PE=3 SV=1 - [K5Y4N6_AGABU]	92.5229	76.8	1	3	212	4247	1000	109.623	6.01123
K5Y4M6	Uncharacterized protein OS=Agaricus bisporus var. burnettii (strain JB137-S8 / ATCC MYA-4627 / FGSC 10392) OX=597362 GN=AGABI1DRAFT_111529 PE=4 SV=1 - [K5Y4M6_AGABU]	43.5747	100	1	1	60	1315	196	22.0012	5.10986
K5Y4L7	Glutamate decarboxylase OS=Agaricus bisporus var. burnettii (strain JB137-S8 / ATCC MYA-4627 / FGSC 10392) OX=597362 GN=AGABI1DRAFT_118390 PE=3 SV=1 - [K5Y4L7_AGABU]	46.3906	100	1	1	119	1406	523	58.6606	6.65381
K5Y4L0	WD_REPEATS_REGION domain-containing protein OS=Agaricus bisporus var. burnettii (strain JB137-S8 / ATCC MYA-4627 / FGSC 10392) OX=597362 GN=AGABI1DRAFT_82673 PE=4 SV=1 - [K5Y4L0_AGABU]	62.2768	100	1	3	53	3487	325	35.1636	6.84424
K5Y4H4	Cog4 domain-containing protein OS=Agaricus bisporus var. burnettii (strain JB137-S8 / ATCC MYA-4627 / FGSC 10392) OX=597362 GN=AGABI1DRAFT_97865 PE=4 SV=1 - [K5Y4H4_AGABU]	63.332	100	1	1	195	1691	759	85.7608	5.43994
K5Y4G6	Uncharacterized protein OS=Agaricus bisporus var. burnettii (strain JB137-S8 / ATCC MYA-4627 / FGSC 10392) OX=597362 GN=AGABI1DRAFT_111461 PE=4 SV=1 - [K5Y4G6_AGABU]	220.754	94.92	1	6	289	1525	826	92.6531	6.50732
K5Y4G2	Uncharacterized protein OS=Agaricus bisporus var. burnettii (strain JB137-S8 / ATCC MYA-4627 / FGSC 10392) OX=597362 GN=AGABI1DRAFT_111456 PE=4 SV=1 - [K5Y4G2_AGABU]	90.921	100	1	1	116	3187	278	31.6462	7.09326
K5Y4D5	Uncharacterized protein OS=Agaricus bisporus var. burnettii (strain JB137-S8 / ATCC MYA-4627 / FGSC 10392) OX=597362 GN=AGABI1DRAFT_68941 PE=4 SV=1 - [K5Y4D5_AGABU]	75.7467	100	1	1	198	3020	613	69.182	7.84033
K5Y4C5	Uncharacterized protein OS=Agaricus bisporus var. burnettii (strain JB137-S8 / ATCC MYA-4627 / FGSC 10392) OX=597362 GN=AGABI1DRAFT_53440 PE=3 SV=1 - [K5Y4C5_AGABU]	399.385	100	1	20	158	1599	617	68.1607	5.59229
K5Y4C0	Uncharacterized protein OS=Agaricus bisporus var. burnettii (strain JB137-S8 / ATCC MYA-4627 / FGSC 10392) OX=597362 GN=AGABI1DRAFT_68903 PE=3 SV=1 - [K5Y4C0_AGABU]	95.387	89.28	1	5	133	3117	597	65.6619	6.23975
K5Y4B5	Uncharacterized protein OS=Agaricus bisporus var. burnettii (strain JB137-S8 / ATCC MYA-4627 / FGSC 10392) OX=597362 GN=AGABI1DRAFT_34541 PE=4 SV=1 - [K5Y4B5_AGABU]	96.8427	100	1	1	232	2608	841	94.8054	7.91357
K5Y4A1	Uncharacterized protein OS=Agaricus bisporus var. burnettii (strain JB137-S8 / ATCC MYA-4627 / FGSC 10392) OX=597362 GN=AGABI1DRAFT_53374 PE=4 SV=1 - [K5Y4A1_AGABU]	185.587	91.99	1	5	330	5492	1061	119.057	6.06201
K5Y496	25S rRNA adenine-N(1) methyltransferase OS=Agaricus bisporus var. burnettii (strain JB137-S8 / ATCC MYA-4627 / FGSC 10392) OX=597362 GN=AGABI1DRAFT_118273 PE=3 SV=1 - [K5Y496_AGABU]	57.0724	100	1	1	90	1024	280	32.3291	9.77393
K5Y492	MFS domain-containing protein OS=Agaricus bisporus var. burnettii (strain JB137-S8 / ATCC MYA-4627 / FGSC 10392) OX=597362 GN=AGABI1DRAFT_97790 PE=4 SV=1 - [K5Y492_AGABU]	205.894	91.01	1	6	469	2744	2359	264.716	6.44287
K5Y485	NMO domain-containing protein OS=Agaricus bisporus var. burnettii (strain JB137-S8 / ATCC MYA-4627 / FGSC 10392) OX=597362 GN=AGABI1DRAFT_111394 PE=4 SV=1 - [K5Y485_AGABU]	59.8418	100	1	4	91	2415	356	37.5749	8.57275
K5Y451	Uncharacterized protein OS=Agaricus bisporus var. burnettii (strain JB137-S8 / ATCC MYA-4627 / FGSC 10392) OX=597362 GN=AGABI1DRAFT_82519 PE=3 SV=1 - [K5Y451_AGABU]	84.8672	79.48	1	3	104	347	424	48.1331	7.12256
K5Y441	Aspartate aminotransferase OS=Agaricus bisporus var. burnettii (strain JB137-S8 / ATCC MYA-4627 / FGSC 10392) OX=597362 GN=AGABI1DRAFT_111350 PE=4 SV=1 - [K5Y441_AGABU]	431.564	100	1	16	101	14031	410	45.2262	6.85889
K5Y417	Citrate synthase OS=Agaricus bisporus var. burnettii (strain JB137-S8 / ATCC MYA-4627 / FGSC 10392) OX=597362 GN=AGABI1DRAFT_111317 PE=3 SV=1 - [K5Y417_AGABU]	80.3993	88.24	1	7	115	3818	459	50.5956	8.6167
K5Y402	AP complex subunit beta OS=Agaricus bisporus var. burnettii (strain JB137-S8 / ATCC MYA-4627 / FGSC 10392) OX=597362 GN=AGABI1DRAFT_68597 PE=3 SV=1 - [K5Y402_AGABU]	84.3581	100	1	4	203	1686	714	80.1259	5.88428
K5Y3Z5	Uncharacterized protein OS=Agaricus bisporus var. burnettii (strain JB137-S8 / ATCC MYA-4627 / FGSC 10392) OX=597362 GN=AGABI1DRAFT_53108 PE=4 SV=1 - [K5Y3Z5_AGABU]	246.626	93.6	1	4	526	1035	2141	232.279	8.47021
K5Y3Y6	AB hydrolase-1 domain-containing protein OS=Agaricus bisporus var. burnettii (strain JB137-S8 / ATCC MYA-4627 / FGSC 10392) OX=597362 GN=AGABI1DRAFT_118141 PE=4 SV=1 - [K5Y3Y6_AGABU]	52.9749	81.7	1	1	87	1571	470	51.7433	6.60986
K5Y3Y3	Gln-synt_C domain-containing protein OS=Agaricus bisporus var. burnettii (strain JB137-S8 / ATCC MYA-4627 / FGSC 10392) OX=597362 GN=AGABI1DRAFT_111276 PE=3 SV=1 - [K5Y3Y3_AGABU]	313.315	100	1	11	110	4396	478	51.6809	7.09326
K5Y3Y0	Uncharacterized protein OS=Agaricus bisporus var. burnettii (strain JB137-S8 / ATCC MYA-4627 / FGSC 10392) OX=597362 GN=AGABI1DRAFT_125151 PE=4 SV=1 - [K5Y3Y0_AGABU]	92.3033	94.86	1	2	185	1936	740	82.9616	6.7124
K5Y3X6	AAA domain-containing protein OS=Agaricus bisporus var. burnettii (strain JB137-S8 / ATCC MYA-4627 / FGSC 10392) OX=597362 GN=AGABI1DRAFT_104584 PE=3 SV=1 - [K5Y3X6_AGABU]	106.087	89	1	3	192	4591	791	85.9724	6.7124
K5Y3X2	Uncharacterized protein OS=Agaricus bisporus var. burnettii (strain JB137-S8 / ATCC MYA-4627 / FGSC 10392) OX=597362 GN=AGABI1DRAFT_111263 PE=4 SV=1 - [K5Y3X2_AGABU]	35.1787	100	1	2	82	1248	289	32.7685	9.70068
K5Y3W5	Uncharacterized protein OS=Agaricus bisporus var. burnettii (strain JB137-S8 / ATCC MYA-4627 / FGSC 10392) OX=597362 GN=AGABI1DRAFT_118113 PE=3 SV=1 - [K5Y3W5_AGABU]	112.735	90.52	1	3	226	2945	1076	119.354	6.41748
K5Y3V2	Protein kinase domain-containing protein OS=Agaricus bisporus var. burnettii (strain JB137-S8 / ATCC MYA-4627 / FGSC 10392) OX=597362 GN=AGABI1DRAFT_118100 PE=4 SV=1 - [K5Y3V2_AGABU]	28.0783	85.71	1	1	89	1338	322	36.7095	6.25244
K5Y3U2	Origin recognition complex subunit 1 OS=Agaricus bisporus var. burnettii (strain JB137-S8 / ATCC MYA-4627 / FGSC 10392) OX=597362 GN=AGABI1DRAFT_52962 PE=3 SV=1 - [K5Y3U2_AGABU]	88.7263	100	1	1	249	2950	853	96.4675	6.58057
K5Y3T4	Signal recognition particle 54 kDa protein OS=Agaricus bisporus var. burnettii (strain JB137-S8 / ATCC MYA-4627 / FGSC 10392) OX=597362 GN=AGABI1DRAFT_111220 PE=3 SV=1 - [K5Y3T4_AGABU]	161.693	100	1	2	166	5463	562	60.9606	9.12939
K5Y3R7	T-complex protein 1 subunit delta OS=Agaricus bisporus var. burnettii (strain JB137-S8 / ATCC MYA-4627 / FGSC 10392) OX=597362 GN=AGABI1DRAFT_111201 PE=3 SV=1 - [K5Y3R7_AGABU]	271.247	100	1	14	143	513	538	57.8768	8.35303
K5Y3R1	Autophagy-related protein 9 OS=Agaricus bisporus var. burnettii (strain JB137-S8 / ATCC MYA-4627 / FGSC 10392) OX=597362 GN=AGABI1DRAFT_35166 PE=3 SV=1 - [K5Y3R1_AGABU]	61.3662	100	1	1	142	1363	584	67.4208	8.42627
K5Y3Q8	ATP synthase subunit beta OS=Agaricus bisporus var. burnettii (strain JB137-S8 / ATCC MYA-4627 / FGSC 10392) OX=597362 GN=ATP2 PE=3 SV=1 - [K5Y3Q8_AGABU]	1231.85	100	1	22	128	3209	539	57.577	5.69385
K5Y3Q6	Inositol-pentakisphosphate 2-kinase OS=Agaricus bisporus var. burnettii (strain JB137-S8 / ATCC MYA-4627 / FGSC 10392) OX=597362 GN=AGABI1DRAFT_35200 PE=4 SV=1 - [K5Y3Q6_AGABU]	41.8548	90.32	1	1	129	1951	434	49.7505	6.41748
K5Y3Q2	Aminotran_1_2 domain-containing protein OS=Agaricus bisporus var. burnettii (strain JB137-S8 / ATCC MYA-4627 / FGSC 10392) OX=597362 GN=AGABI1DRAFT_111177 PE=4 SV=1 - [K5Y3Q2_AGABU]	87.0494	89.61	1	6	109	4018	510	56.818	7.02002
K5Y3P7	Uncharacterized protein OS=Agaricus bisporus var. burnettii (strain JB137-S8 / ATCC MYA-4627 / FGSC 10392) OX=597362 GN=AGABI1DRAFT_111169 PE=4 SV=1 - [K5Y3P7_AGABU]	187.258	98.62	1	11	125	6601	289	34.3398	8.99756
K5Y3N0	Uncharacterized protein OS=Agaricus bisporus var. burnettii (strain JB137-S8 / ATCC MYA-4627 / FGSC 10392) OX=597362 GN=AGABI1DRAFT_68291 PE=3 SV=1 - [K5Y3N0_AGABU]	134.579	85.82	1	4	258	2819	1107	125.798	5.8335
K5Y3M5	Carbonic anhydrase OS=Agaricus bisporus var. burnettii (strain JB137-S8 / ATCC MYA-4627 / FGSC 10392) OX=597362 GN=AGABI1DRAFT_111160 PE=3 SV=1 - [K5Y3M5_AGABU]	29.5438	100	1	3	34	1208	212	22.9795	5.96045
K5Y3L4	Uncharacterized protein OS=Agaricus bisporus var. burnettii (strain JB137-S8 / ATCC MYA-4627 / FGSC 10392) OX=597362 GN=AGABI1DRAFT_111147 PE=4 SV=1 - [K5Y3L4_AGABU]	62.0683	99.68	1	3	114	2181	309	35.1583	8.17725
K5Y3K4	GTP-binding nuclear protein OS=Agaricus bisporus var. burnettii (strain JB137-S8 / ATCC MYA-4627 / FGSC 10392) OX=597362 GN=AGABI1DRAFT_111135 PE=3 SV=1 - [K5Y3K4_AGABU]	191.947	100	1	8	58	670	213	24.1424	7.00537
K5Y3G2	Brix domain-containing protein OS=Agaricus bisporus var. burnettii (strain JB137-S8 / ATCC MYA-4627 / FGSC 10392) OX=597362 GN=AGABI1DRAFT_111094 PE=4 SV=1 - [K5Y3G2_AGABU]	58.8983	100	1	2	105	650	297	33.8596	9.49561
K5Y3E9	Uncharacterized protein	232.87	100	1	9	45	8737	161	18.4943	4.66553
K5Y3B5	G protein gamma domain-containing protein OS=Agaricus bisporus var. burnettii (strain JB137-S8 / ATCC MYA-4627 / FGSC 10392) OX=597362 GN=AGABI1DRAFT_82206 PE=4 SV=1 - [K5Y3B5_AGABU]	43.9086	100	1	1	32	2262	84	9.29981	9.65674
K5Y3B0	S-adenosylmethionine synthase OS=Agaricus bisporus var. burnettii (strain JB137-S8 / ATCC MYA-4627 / FGSC 10392) OX=597362 GN=AGABI1DRAFT_111048 PE=3 SV=1 - [K5Y3B0_AGABU]	195.57	85.75	1	9	96	1415	393	43.0042	7.04932
K5Y3A7	Protein kinase domain-containing protein OS=Agaricus bisporus var. burnettii (strain JB137-S8 / ATCC MYA-4627 / FGSC 10392) OX=597362 GN=AGABI1DRAFT_104412 PE=4 SV=1 - [K5Y3A7_AGABU]	150.765	81.68	1	3	327	6227	1152	127.664	5.03369
K5Y391	Uncharacterized protein OS=Agaricus bisporus var. burnettii (strain JB137-S8 / ATCC MYA-4627 / FGSC 10392) OX=597362 GN=AGABI1DRAFT_124867 PE=4 SV=1 - [K5Y391_AGABU]	46.758	85.76	1	2	119	1511	674	77.0945	6.97607
K5Y386	Septin-type G domain-containing protein OS=Agaricus bisporus var. burnettii (strain JB137-S8 / ATCC MYA-4627 / FGSC 10392) OX=597362 GN=AGABI1DRAFT_111029 PE=3 SV=1 - [K5Y386_AGABU]	315.386	99.68	1	12	77	1038	315	36.1318	6.60986
K5Y382	Uncharacterized protein OS=Agaricus bisporus var. burnettii (strain JB137-S8 / ATCC MYA-4627 / FGSC 10392) OX=597362 GN=AGABI1DRAFT_67996 PE=4 SV=1 - [K5Y382_AGABU]	141.401	96.94	1	1	311	5812	1177	132.89	7.26904
K5Y357	N-acetyltransferase domain-containing protein OS=Agaricus bisporus var. burnettii (strain JB137-S8 / ATCC MYA-4627 / FGSC 10392) OX=597362 GN=AGABI1DRAFT_97371 PE=4 SV=1 - [K5Y357_AGABU]	32.3957	100	1	1	48	1466	183	20.8813	7.23975
K5Y326	RING-type domain-containing protein OS=Agaricus bisporus var. burnettii (strain JB137-S8 / ATCC MYA-4627 / FGSC 10392) OX=597362 GN=AGABI1DRAFT_52433 PE=4 SV=1 - [K5Y326_AGABU]	58.678	93.17	1	1	167	508	688	75.4455	8.27979
K5Y311	BHLH domain-containing protein OS=Agaricus bisporus var. burnettii (strain JB137-S8 / ATCC MYA-4627 / FGSC 10392) OX=597362 GN=AGABI1DRAFT_117821 PE=4 SV=1 - [K5Y311_AGABU]	38.785	43.61	1	1	64	1979	532	56.0847	7.38623
K5Y2Z8	Arrestin_C domain-containing protein OS=Agaricus bisporus var. burnettii (strain JB137-S8 / ATCC MYA-4627 / FGSC 10392) OX=597362 GN=AGABI1DRAFT_124768 PE=4 SV=1 - [K5Y2Z8_AGABU]	100.334	94.53	1	1	190	3611	987	105.104	9.21729
K5Y2Z1	PNPLA domain-containing protein OS=Agaricus bisporus var. burnettii (strain JB137-S8 / ATCC MYA-4627 / FGSC 10392) OX=597362 GN=AGABI1DRAFT_124759 PE=4 SV=1 - [K5Y2Z1_AGABU]	112.975	100	2	1	264	3526	905	101.168	6.18896
K5Y2W8	Uncharacterized protein OS=Agaricus bisporus var. burnettii (strain JB137-S8 / ATCC MYA-4627 / FGSC 10392) OX=597362 GN=AGABI1DRAFT_70893 PE=4 SV=1 - [K5Y2W8_AGABU]	94.694	52.78	1	6	118	5570	953	101.813	6.03662
K5Y2S0	Structural maintenance of chromosomes protein OS=Agaricus bisporus var. burnettii (strain JB137-S8 / ATCC MYA-4627 / FGSC 10392) OX=597362 GN=AGABI1DRAFT_36117 PE=3 SV=1 - [K5Y2S0_AGABU]	257.528	100	1	1	439	3530	1198	135.565	5.65576
K5Y2R2	MFS domain-containing protein OS=Agaricus bisporus var. burnettii (strain JB137-S8 / ATCC MYA-4627 / FGSC 10392) OX=597362 GN=AGABI1DRAFT_112270 PE=4 SV=1 - [K5Y2R2_AGABU]	42.9186	84.49	1	1	82	1120	503	56.6832	8.90967
K5Y2Q9	Malate dehydrogenase OS=Agaricus bisporus var. burnettii (strain JB137-S8 / ATCC MYA-4627 / FGSC 10392) OX=597362 GN=AGABI1DRAFT_119105 PE=3 SV=1 - [K5Y2Q9_AGABU]	610.648	100	1	17	85	3136	337	35.1688	8.66064
K5Y2N5	Uncharacterized protein OS=Agaricus bisporus var. burnettii (strain JB137-S8 / ATCC MYA-4627 / FGSC 10392) OX=597362 GN=AGABI1DRAFT_126481 PE=3 SV=1 - [K5Y2N5_AGABU]	561.814	100	1	2	82	1479	375	41.608	5.47803
K5Y2N0	Uncharacterized protein (Fragment) OS=Agaricus bisporus var. burnettii (strain JB137-S8 / ATCC MYA-4627 / FGSC 10392) OX=597362 GN=AGABI1DRAFT_112250 PE=4 SV=1 - [K5Y2N0_AGABU]	11.1294	98.72	1	1	37	263	78	8.41058	9.84717
K5Y2M0	Uncharacterized protein OS=Agaricus bisporus var. burnettii (strain JB137-S8 / ATCC MYA-4627 / FGSC 10392) OX=597362 GN=AGABI1DRAFT_35852 PE=4 SV=1 - [K5Y2M0_AGABU]	94.8686	80.07	1	3	125	4695	828	90.6736	5.5415
K5Y2L7	Nop domain-containing protein OS=Agaricus bisporus var. burnettii (strain JB137-S8 / ATCC MYA-4627 / FGSC 10392) OX=597362 GN=AGABI1DRAFT_112235 PE=4 SV=1 - [K5Y2L7_AGABU]	120.363	99.65	1	6	193	2304	573	63.5273	9.17334
K5Y2L4	Uncharacterized protein (Fragment) OS=Agaricus bisporus var. burnettii (strain JB137-S8 / ATCC MYA-4627 / FGSC 10392) OX=597362 GN=AGABI1DRAFT_36365 PE=4 SV=1 - [K5Y2L4_AGABU]	22.5283	100	1	1	68	1213	241	27.2911	7.28369
K5Y2K6	Uncharacterized protein OS=Agaricus bisporus var. burnettii (strain JB137-S8 / ATCC MYA-4627 / FGSC 10392) OX=597362 GN=AGABI1DRAFT_105445 PE=4 SV=1 - [K5Y2K6_AGABU]	125.378	100	1	6	151	4812	578	63.3391	5.88428
K5Y2K0	Uncharacterized protein OS=Agaricus bisporus var. burnettii (strain JB137-S8 / ATCC MYA-4627 / FGSC 10392) OX=597362 GN=AGABI1DRAFT_35453 PE=4 SV=1 - [K5Y2K0_AGABU]	39.3229	83.09	1	1	116	814	550	62.7586	7.88428
K5Y2I5	MGS domain-containing protein OS=Agaricus bisporus var. burnettii (strain JB137-S8 / ATCC MYA-4627 / FGSC 10392) OX=597362 GN=AGABI1DRAFT_70672 PE=3 SV=1 - [K5Y2I5_AGABU]	139.032	91	1	2	157	3625	600	64.9857	7.1665
K5Y2C6	RRM domain-containing protein OS=Agaricus bisporus var. burnettii (strain JB137-S8 / ATCC MYA-4627 / FGSC 10392) OX=597362 GN=AGABI1DRAFT_112188 PE=4 SV=1 - [K5Y2C6_AGABU]	33.2475	72.39	1	2	38	1035	163	17.8957	5.17334
K5Y2B7	Uncharacterized protein OS=Agaricus bisporus var. burnettii (strain JB137-S8 / ATCC MYA-4627 / FGSC 10392) OX=597362 GN=AGABI1DRAFT_98560 PE=3 SV=1 - [K5Y2B7_AGABU]	410.146	77.88	1	13	94	1477	425	47.2251	5.46533
K5Y2A7	Uncharacterized protein OS=Agaricus bisporus var. burnettii (strain JB137-S8 / ATCC MYA-4627 / FGSC 10392) OX=597362 GN=AGABI1DRAFT_105375 PE=4 SV=1 - [K5Y2A7_AGABU]	37.8097	100	1	1	98	2821	414	44.5274	5.17334
K5Y294	Uncharacterized protein OS=Agaricus bisporus var. burnettii (strain JB137-S8 / ATCC MYA-4627 / FGSC 10392) OX=597362 GN=AGABI1DRAFT_36171 PE=4 SV=1 - [K5Y294_AGABU]	22.7623	77.78	1	1	45	1107	189	21.4376	6.0874
K5Y214	Uncharacterized protein (Fragment) OS=Agaricus bisporus var. burnettii (strain JB137-S8 / ATCC MYA-4627 / FGSC 10392) OX=597362 GN=AGABI1DRAFT_112106 PE=4 SV=1 - [K5Y214_AGABU]	57.4592	100	1	2	88	1013	358	39.5737	9.61279
K5Y210	U2 snRNP auxiliary factor large subunit OS=Agaricus bisporus var. burnettii (strain JB137-S8 / ATCC MYA-4627 / FGSC 10392) OX=597362 GN=AGABI1DRAFT_70425 PE=3 SV=1 - [K5Y210_AGABU]	84.7467	100	1	3	63	1734	375	40.6474	4.95752
K5Y202	Arp2/3 complex 34 kDa subunit OS=Agaricus bisporus var. burnettii (strain JB137-S8 / ATCC MYA-4627 / FGSC 10392) OX=597362 GN=AGABI1DRAFT_112099 PE=3 SV=1 - [K5Y202_AGABU]	153.183	100	1	6	92	6761	304	35.069	7.06396
K5Y1Y5	SF3b1 domain-containing protein OS=Agaricus bisporus var. burnettii (strain JB137-S8 / ATCC MYA-4627 / FGSC 10392) OX=597362 GN=AGABI1DRAFT_54902 PE=4 SV=1 - [K5Y1Y5_AGABU]	155.961	90.65	1	2	314	5854	1155	128.963	6.26514
K5Y1Y2	M20_dimer domain-containing protein OS=Agaricus bisporus var. burnettii (strain JB137-S8 / ATCC MYA-4627 / FGSC 10392) OX=597362 GN=AGABI1DRAFT_36060 PE=4 SV=1 - [K5Y1Y2_AGABU]	69.1337	93.03	1	6	91	1316	588	63.792	5.80811
K5Y1V5	Atx10homo_assoc domain-containing protein OS=Agaricus bisporus var. burnettii (strain JB137-S8 / ATCC MYA-4627 / FGSC 10392) OX=597362 GN=AGABI1DRAFT_118880 PE=4 SV=1 - [K5Y1V5_AGABU]	42.678	100	1	1	132	958	580	64.5669	5.24951
K5Y1U7	Uncharacterized protein OS=Agaricus bisporus var. burnettii (strain JB137-S8 / ATCC MYA-4627 / FGSC 10392) OX=597362 GN=AGABI1DRAFT_112042 PE=4 SV=1 - [K5Y1U7_AGABU]	73.3347	100	1	4	70	1319	164	18.5916	4.99561
K5Y1T6	DUF1752 domain-containing protein OS=Agaricus bisporus var. burnettii (strain JB137-S8 / ATCC MYA-4627 / FGSC 10392) OX=597362 GN=AGABI1DRAFT_126142 PE=4 SV=1 - [K5Y1T6_AGABU]	110.347	85.56	1	1	245	2570	1080	116.961	6.55127
K5Y1S2	Uncharacterized protein OS=Agaricus bisporus var. burnettii (strain JB137-S8 / ATCC MYA-4627 / FGSC 10392) OX=597362 GN=AGABI1DRAFT_70206 PE=4 SV=1 - [K5Y1S2_AGABU]	118.721	89.94	1	1	244	3488	1044	114.774	6.96143
K5Y1R0	PKS_ER domain-containing protein OS=Agaricus bisporus var. burnettii (strain JB137-S8 / ATCC MYA-4627 / FGSC 10392) OX=597362 GN=AGABI1DRAFT_112007 PE=3 SV=1 - [K5Y1R0_AGABU]	144.987	100	1	6	71	2138	383	41.3545	7.18115
K5Y1N1	Mitochondrial import inner membrane translocase subunit TIM44 OS=Agaricus bisporus var. burnettii (strain JB137-S8 / ATCC MYA-4627 / FGSC 10392) OX=597362 GN=AGABI1DRAFT_118805 PE=3 SV=1 - [K5Y1N1_AGABU]	63.5017	100	1	1	169	725	453	51.1764	8.60205
K5Y1M7	ATP-dependent (S)-NAD(P)H-hydrate dehydratase OS=Agaricus bisporus var. burnettii (strain JB137-S8 / ATCC MYA-4627 / FGSC 10392) OX=597362 GN=AGABI1DRAFT_126077 PE=3 SV=1 - [K5Y1M7_AGABU]	70.6784	100	1	2	94	1600	339	36.136	7.10791
K5Y1M0	Protein phosphatase PP2A regulatory subunit B OS=Agaricus bisporus var. burnettii (strain JB137-S8 / ATCC MYA-4627 / FGSC 10392) OX=597362 GN=AGABI1DRAFT_83170 PE=3 SV=1 - [K5Y1M0_AGABU]	102.791	89.04	1	5	119	3474	447	51.1143	6.22705
K5Y1K7	PseudoU_synth_1 domain-containing protein OS=Agaricus bisporus var. burnettii (strain JB137-S8 / ATCC MYA-4627 / FGSC 10392) OX=597362 GN=AGABI1DRAFT_118781 PE=3 SV=1 - [K5Y1K7_AGABU]	57.4257	100	1	1	159	2353	550	62.3141	6.85889
K5Y1K3	Carboxypeptidase OS=Agaricus bisporus var. burnettii (strain JB137-S8 / ATCC MYA-4627 / FGSC 10392) OX=597362 GN=AGABI1DRAFT_70057 PE=3 SV=1 - [K5Y1K3_AGABU]	15.9527	50.38	1	1	55	683	659	73.5031	4.95752
K5Y1J9	tRNA (guanine-N(7)-)-methyltransferase non-catalytic subunit TRM82 OS=Agaricus bisporus var. burnettii (strain JB137-S8 / ATCC MYA-4627 / FGSC 10392) OX=597362 GN=TRM82 PE=3 SV=1 - [K5Y1J9_AGABU]	48.9639	92.63	1	1	132	2430	543	59.6539	5.2876
K5Y1J1	HECT domain-containing protein OS=Agaricus bisporus var. burnettii (strain JB137-S8 / ATCC MYA-4627 / FGSC 10392) OX=597362 GN=AGABI1DRAFT_54559 PE=4 SV=1 - [K5Y1J1_AGABU]	179.08	81.83	1	6	340	2241	1646	179.79	5.22412
K5Y1H8	SHNi-TPR domain-containing protein OS=Agaricus bisporus var. burnettii (strain JB137-S8 / ATCC MYA-4627 / FGSC 10392) OX=597362 GN=AGABI1DRAFT_111927 PE=4 SV=1 - [K5Y1H8_AGABU]	84.9683	88.42	1	3	90	2830	423	45.873	4.4751
K5Y1E3	USP domain-containing protein OS=Agaricus bisporus var. burnettii (strain JB137-S8 / ATCC MYA-4627 / FGSC 10392) OX=597362 GN=AGABI1DRAFT_35800 PE=3 SV=1 - [K5Y1E3_AGABU]	60.7887	80.55	1	1	225	2215	1121	122.68	8.70459
K5Y1D3	Aminotran_5 domain-containing protein OS=Agaricus bisporus var. burnettii (strain JB137-S8 / ATCC MYA-4627 / FGSC 10392) OX=597362 GN=AGABI1DRAFT_105130 PE=4 SV=1 - [K5Y1D3_AGABU]	172.467	100	1	8	93	4194	427	46.9037	7.59131
K5Y1B5	Uncharacterized protein OS=Agaricus bisporus var. burnettii (strain JB137-S8 / ATCC MYA-4627 / FGSC 10392) OX=597362 GN=AGABI1DRAFT_125945 PE=4 SV=1 - [K5Y1B5_AGABU]	28.0828	69.93	1	1	39	1525	286	30.993	6.60986
K5Y175	Uncharacterized protein OS=Agaricus bisporus var. burnettii (strain JB137-S8 / ATCC MYA-4627 / FGSC 10392) OX=597362 GN=AGABI1DRAFT_111846 PE=3 SV=1 - [K5Y175_AGABU]	1103.37	100	1	32	220	3951	814	89.5955	5.05908
K5Y168	START domain-containing protein OS=Agaricus bisporus var. burnettii (strain JB137-S8 / ATCC MYA-4627 / FGSC 10392) OX=597362 GN=AGABI1DRAFT_118668 PE=4 SV=1 - [K5Y168_AGABU]	224.722	94	1	2	471	1807	1882	205.263	6.84424
K5Y154	RRM Nup35-type domain-containing protein OS=Agaricus bisporus var. burnettii (strain JB137-S8 / ATCC MYA-4627 / FGSC 10392) OX=597362 GN=AGABI1DRAFT_118661 PE=4 SV=1 - [K5Y154_AGABU]	32.5498	100	1	2	56	1897	329	35.0162	7.66455
K5Y126	Cytidine deaminase OS=Agaricus bisporus var. burnettii (strain JB137-S8 / ATCC MYA-4627 / FGSC 10392) OX=597362 GN=AGABI1DRAFT_69771 PE=3 SV=1 - [K5Y126_AGABU]	73.1154	100	1	2	39	3369	159	17.0176	5.63037
K5Y122	Uncharacterized protein OS=Agaricus bisporus var. burnettii (strain JB137-S8 / ATCC MYA-4627 / FGSC 10392) OX=597362 GN=AGABI1DRAFT_125884 PE=4 SV=1 - [K5Y122_AGABU]	14.3793	100	1	1	4	1306	52	5.74196	4.90674
K5Y0Z7	Uncharacterized protein OS=Agaricus bisporus var. burnettii (strain JB137-S8 / ATCC MYA-4627 / FGSC 10392) OX=597362 GN=AGABI1DRAFT_105045 PE=4 SV=1 - [K5Y0Z7_AGABU]	68.7414	89.24	1	1	107	1003	409	44.8631	9.96436
K5Y0W2	Uncharacterized protein OS=Agaricus bisporus var. burnettii (strain JB137-S8 / ATCC MYA-4627 / FGSC 10392) OX=597362 GN=AGABI1DRAFT_105024 PE=4 SV=1 - [K5Y0W2_AGABU]	15.6958	53.31	1	1	24	275	317	34.2544	6.78564
K5Y0S0	Uncharacterized protein OS=Agaricus bisporus var. burnettii (strain JB137-S8 / ATCC MYA-4627 / FGSC 10392) OX=597362 GN=AGABI1DRAFT_36669 PE=4 SV=1 - [K5Y0S0_AGABU]	56.4946	100	1	1	176	2998	587	65.7456	8.68994
K5Y0Q7	Uncharacterized protein (Fragment) OS=Agaricus bisporus var. burnettii (strain JB137-S8 / ATCC MYA-4627 / FGSC 10392) OX=597362 GN=AGABI1DRAFT_113015 PE=4 SV=1 - [K5Y0Q7_AGABU]	38.3264	100	1	1	73	581	265	30.1214	5.21143
K5Y0P3	Uncharacterized protein OS=Agaricus bisporus var. burnettii (strain JB137-S8 / ATCC MYA-4627 / FGSC 10392) OX=597362 GN=AGABI1DRAFT_99371 PE=4 SV=1 - [K5Y0P3_AGABU]	46.1602	88.83	1	2	91	1708	394	42.1128	7.23975
K5Y0N6	Uncharacterized protein OS=Agaricus bisporus var. burnettii (strain JB137-S8 / ATCC MYA-4627 / FGSC 10392) OX=597362 GN=AGABI1DRAFT_112997 PE=4 SV=1 - [K5Y0N6_AGABU]	34.2629	100	1	1	49	1657	270	28.7308	6.11279
K5Y0L8	Uncharacterized protein OS=Agaricus bisporus var. burnettii (strain JB137-S8 / ATCC MYA-4627 / FGSC 10392) OX=597362 GN=AGABI1DRAFT_91035 PE=4 SV=1 - [K5Y0L8_AGABU]	382.604	100	1	4	85	3573	325	36.2527	4.88135
K5Y0L4	Uncharacterized protein OS=Agaricus bisporus var. burnettii (strain JB137-S8 / ATCC MYA-4627 / FGSC 10392) OX=597362 GN=AGABI1DRAFT_84215 PE=4 SV=1 - [K5Y0L4_AGABU]	46.8301	100	1	1	75	2371	237	27.3168	6.65381
K5Y0J7	AB hydrolase-1 domain-containing protein OS=Agaricus bisporus var. burnettii (strain JB137-S8 / ATCC MYA-4627 / FGSC 10392) OX=597362 GN=AGABI1DRAFT_127294 PE=4 SV=1 - [K5Y0J7_AGABU]	95.6433	100	1	4	120	2697	456	52.1505	6.96143
K5Y0J3	Uncharacterized protein OS=Agaricus bisporus var. burnettii (strain JB137-S8 / ATCC MYA-4627 / FGSC 10392) OX=597362 GN=AGABI1DRAFT_36686 PE=4 SV=1 - [K5Y0J3_AGABU]	134.45	100	1	3	238	5688	716	81.7966	7.57666
K5Y0J1	Uncharacterized protein OS=Agaricus bisporus var. burnettii (strain JB137-S8 / ATCC MYA-4627 / FGSC 10392) OX=597362 GN=AGABI1DRAFT_72163 PE=4 SV=1 - [K5Y0J1_AGABU]	42.544	76.95	1	1	98	1851	512	55.2659	7.13721
K5Y0G2	Uncharacterized protein (Fragment) OS=Agaricus bisporus var. burnettii (strain JB137-S8 / ATCC MYA-4627 / FGSC 10392) OX=597362 GN=AGABI1DRAFT_25425 PE=4 SV=1 - [K5Y0G2_AGABU]	18.6797	70.47	1	1	27	1141	193	21.4733	6.02393
K5Y0E3	Uncharacterized protein OS=Agaricus bisporus var. burnettii (strain JB137-S8 / ATCC MYA-4627 / FGSC 10392) OX=597362 GN=AGABI1DRAFT_72098 PE=4 SV=1 - [K5Y0E3_AGABU]	66.9511	77.41	1	2	151	901	819	90.8208	4.7417
K5Y0B8	RNA-dependent RNA polymerase OS=Agaricus bisporus var. burnettii (strain JB137-S8 / ATCC MYA-4627 / FGSC 10392) OX=597362 GN=AGABI1DRAFT_56593 PE=3 SV=1 - [K5Y0B8_AGABU]	124.582	99.91	1	2	330	4285	1176	133.751	7.47412
K5Y0B3	Uncharacterized protein OS=Agaricus bisporus var. burnettii (strain JB137-S8 / ATCC MYA-4627 / FGSC 10392) OX=597362 GN=AGABI1DRAFT_72020 PE=4 SV=1 - [K5Y0B3_AGABU]	51.2402	100	1	2	97	2180	292	33.4025	9.61279
K5Y0B0	Ubiquitin-like domain-containing protein OS=Agaricus bisporus var. burnettii (strain JB137-S8 / ATCC MYA-4627 / FGSC 10392) OX=597362 GN=AGABI1DRAFT_36678 PE=4 SV=1 - [K5Y0B0_AGABU]	13.1247	100	1	2	27	738	90	10.1652	7.32764
K5Y0A6	Uncharacterized protein OS=Agaricus bisporus var. burnettii (strain JB137-S8 / ATCC MYA-4627 / FGSC 10392) OX=597362 GN=AGABI1DRAFT_112851 PE=3 SV=1 - [K5Y0A6_AGABU]	599.814	92.95	1	19	205	1978	667	72.1702	6.03662
K5Y0A4	Uncharacterized protein OS=Agaricus bisporus var. burnettii (strain JB137-S8 / ATCC MYA-4627 / FGSC 10392) OX=597362 GN=AGABI1DRAFT_112847 PE=3 SV=1 - [K5Y0A4_AGABU]	69.9733	100	1	1	131	2534	504	55.6857	6.49365
K5Y090	Uncharacterized protein OS=Agaricus bisporus var. burnettii (strain JB137-S8 / ATCC MYA-4627 / FGSC 10392) OX=597362 GN=AGABI1DRAFT_119655 PE=3 SV=1 - [K5Y090_AGABU]	68.0891	100	1	1	49	917	106	11.9256	11.5464
K5Y085	Amidohydro-rel domain-containing protein OS=Agaricus bisporus var. burnettii (strain JB137-S8 / ATCC MYA-4627 / FGSC 10392) OX=597362 GN=AGABI1DRAFT_56507 PE=4 SV=1 - [K5Y085_AGABU]	55.6602	80.45	1	2	102	1681	491	53.6603	6.30322
K5Y064	Uncharacterized protein OS=Agaricus bisporus var. burnettii (strain JB137-S8 / ATCC MYA-4627 / FGSC 10392) OX=597362 GN=AGABI1DRAFT_99187 PE=3 SV=1 - [K5Y064_AGABU]	70.9905	87.28	1	2	83	1869	338	37.4926	7.91357
K5Y060	Uncharacterized protein OS=Agaricus bisporus var. burnettii (strain JB137-S8 / ATCC MYA-4627 / FGSC 10392) OX=597362 GN=AGABI1DRAFT_112794 PE=4 SV=1 - [K5Y060_AGABU]	80.4772	91.5	1	2	143	1846	588	64.804	7.81104
K5Y051	Ribosomal_S7 domain-containing protein OS=Agaricus bisporus var. burnettii (strain JB137-S8 / ATCC MYA-4627 / FGSC 10392) OX=597362 GN=AGABI1DRAFT_84015 PE=3 SV=1 - [K5Y051_AGABU]	154.696	100	1	5	74	6359	203	22.5902	9.83252
K5Y042	40S ribosomal protein S8 OS=Agaricus bisporus var. burnettii (strain JB137-S8 / ATCC MYA-4627 / FGSC 10392) OX=597362 GN=AGABI1DRAFT_99162 PE=3 SV=1 - [K5Y042_AGABU]	363.183	99.54	1	9	94	1952	216	24.334	10.8286
K5Y025	Amidohydro-rel domain-containing protein OS=Agaricus bisporus var. burnettii (strain JB137-S8 / ATCC MYA-4627 / FGSC 10392) OX=597362 GN=AGABI1DRAFT_71823 PE=4 SV=1 - [K5Y025_AGABU]	80.0631	91.48	1	4	128	3023	458	51.1317	6.48096
K5XZZ6	Uncharacterized protein OS=Agaricus bisporus var. burnettii (strain JB137-S8 / ATCC MYA-4627 / FGSC 10392) OX=597362 GN=AGABI1DRAFT_99143 PE=3 SV=1 - [K5XZZ6_AGABU]	32.7095	89.04	1	1	114	1250	456	51.8561	8.104
K5XZY4	Uncharacterized protein OS=Agaricus bisporus var. burnettii (strain JB137-S8 / ATCC MYA-4627 / FGSC 10392) OX=597362 GN=AGABI1DRAFT_112745 PE=4 SV=1 - [K5XZY4_AGABU]	70.8164	100	1	4	53	2122	336	35.9495	5.41455
K5XZX9	Uncharacterized protein OS=Agaricus bisporus var. burnettii (strain JB137-S8 / ATCC MYA-4627 / FGSC 10392) OX=597362 GN=AGABI1DRAFT_112740 PE=4 SV=1 - [K5XZX9_AGABU]	355.505	94.35	1	20	294	1714	902	99.7987	7.44482
K5XZW1	Amidohydro-rel domain-containing protein OS=Agaricus bisporus var. burnettii (strain JB137-S8 / ATCC MYA-4627 / FGSC 10392) OX=597362 GN=AGABI1DRAFT_105866 PE=4 SV=1 - [K5XZW1_AGABU]	57.4746	89.25	1	1	169	1238	930	100.094	6.96143
K5XZU9	Uncharacterized protein OS=Agaricus bisporus var. burnettii (strain JB137-S8 / ATCC MYA-4627 / FGSC 10392) OX=597362 GN=AGABI1DRAFT_83939 PE=3 SV=1 - [K5XZU9_AGABU]	20.3781	100	1	2	48	771	321	35.1267	6.80029
K5XZR3	Uncharacterized protein (Fragment) OS=Agaricus bisporus var. burnettii (strain JB137-S8 / ATCC MYA-4627 / FGSC 10392) OX=597362 GN=AGABI1DRAFT_112661 PE=3 SV=1 - [K5XZR3_AGABU]	14.6792	71.65	1	1	33	1584	515	55.5199	8.38232
K5XZR0	Uncharacterized protein OS=Agaricus bisporus var. burnettii (strain JB137-S8 / ATCC MYA-4627 / FGSC 10392) OX=597362 GN=AGABI1DRAFT_71594 PE=4 SV=1 - [K5XZR0_AGABU]	82.3266	95.47	1	1	250	2932	1015	111.537	9.5542
K5XZN1	Uncharacterized protein OS=Agaricus bisporus var. burnettii (strain JB137-S8 / ATCC MYA-4627 / FGSC 10392) OX=597362 GN=AGABI1DRAFT_126971 PE=4 SV=1 - [K5XZN1_AGABU]	48.7685	100	1	1	123	378	380	41.8214	10.9604
K5XZL0	NTP_transf_3 domain-containing protein OS=Agaricus bisporus var. burnettii (strain JB137-S8 / ATCC MYA-4627 / FGSC 10392) OX=597362 GN=AGABI1DRAFT_37002 PE=4 SV=1 - [K5XZL0_AGABU]	57.8579	100	1	3	116	766	495	54.992	5.80811
K5XZK7	TOG domain-containing protein OS=Agaricus bisporus var. burnettii (strain JB137-S8 / ATCC MYA-4627 / FGSC 10392) OX=597362 GN=AGABI1DRAFT_112600 PE=4 SV=1 - [K5XZK7_AGABU]	81.3465	91.44	1	1	149	2318	549	58.8345	9.83252
K5XZJ5	Uncharacterized protein OS=Agaricus bisporus var. burnettii (strain JB137-S8 / ATCC MYA-4627 / FGSC 10392) OX=597362 GN=AGABI1DRAFT_126918 PE=4 SV=1 - [K5XZJ5_AGABU]	55.741	100	1	1	155	1932	578	65.3977	7.1958
K5XZJ2	SH3 domain-containing protein OS=Agaricus bisporus var. burnettii (strain JB137-S8 / ATCC MYA-4627 / FGSC 10392) OX=597362 GN=AGABI1DRAFT_71465 PE=4 SV=1 - [K5XZJ2_AGABU]	71.654	46.99	1	3	99	3392	1394	145.897	4.84326
K5XZH0	RRM domain-containing protein OS=Agaricus bisporus var. burnettii (strain JB137-S8 / ATCC MYA-4627 / FGSC 10392) OX=597362 GN=AGABI1DRAFT_112564 PE=4 SV=1 - [K5XZH0_AGABU]	517.936	58.93	1	3	30	2019	168	16.9749	7.92822
K5XZG4	Uncharacterized protein OS=Agaricus bisporus var. burnettii (strain JB137-S8 / ATCC MYA-4627 / FGSC 10392) OX=597362 GN=AGABI1DRAFT_112551 PE=4 SV=1 - [K5XZG4_AGABU]	33.5615	63	1	2	40	282	427	46.5729	5.71924
K5XZG0	EF-hand domain-containing protein OS=Agaricus bisporus var. burnettii (strain JB137-S8 / ATCC MYA-4627 / FGSC 10392) OX=597362 GN=AGABI1DRAFT_105749 PE=4 SV=1 - [K5XZG0_AGABU]	104.572	80.73	1	1	294	4122	1401	155.897	6.90283
K5XZE8	Uncharacterized protein OS=Agaricus bisporus var. burnettii (strain JB137-S8 / ATCC MYA-4627 / FGSC 10392) OX=597362 GN=AGABI1DRAFT_112533 PE=4 SV=1 - [K5XZE8_AGABU]	23.3723	68.66	1	1	27	1091	268	30.3933	8.71924
K5XZE4	Protein kinase domain-containing protein OS=Agaricus bisporus var. burnettii (strain JB137-S8 / ATCC MYA-4627 / FGSC 10392) OX=597362 GN=AGABI1DRAFT_36828 PE=4 SV=1 - [K5XZE4_AGABU]	98.947	92.64	1	1	154	1843	571	63.3121	8.66064
K5XZC5	Uncharacterized protein OS=Agaricus bisporus var. burnettii (strain JB137-S8 / ATCC MYA-4627 / FGSC 10392) OX=597362 GN=AGABI1DRAFT_105715 PE=4 SV=1 - [K5XZC5_AGABU]	31.388	83.46	1	1	57	1060	260	29.9643	6.29053
K5XZA3	Glucoamylase OS=Agaricus bisporus var. burnettii (strain JB137-S8 / ATCC MYA-4627 / FGSC 10392) OX=597362 GN=AGABI1DRAFT_112487 PE=3 SV=1 - [K5XZA3_AGABU]	135.942	77.53	1	7	55	4589	574	61.2823	5.71924
K5XZ88	NUC173 domain-containing protein OS=Agaricus bisporus var. burnettii (strain JB137-S8 / ATCC MYA-4627 / FGSC 10392) OX=597362 GN=AGABI1DRAFT_71216 PE=4 SV=1 - [K5XZ88_AGABU]	162.356	82.02	1	1	280	4903	1246	135.932	7.53271
K5XZ54	CASP_C domain-containing protein OS=Agaricus bisporus var. burnettii (strain JB137-S8 / ATCC MYA-4627 / FGSC 10392) OX=597362 GN=AGABI1DRAFT_105655 PE=4 SV=1 - [K5XZ54_AGABU]	118.583	94.44	1	1	240	2741	684	78.1999	5.31299
K5XZ43	Formate dehydrogenase OS=Agaricus bisporus var. burnettii (strain JB137-S8 / ATCC MYA-4627 / FGSC 10392) OX=597362 GN=AGABI1DRAFT_83641 PE=3 SV=1 - [K5XZ43_AGABU]	2272.19	100	1	22	91	2594	358	39.0971	6.7417
K5XZ28	RanBD1 domain-containing protein OS=Agaricus bisporus var. burnettii (strain JB137-S8 / ATCC MYA-4627 / FGSC 10392) OX=597362 GN=AGABI1DRAFT_105626 PE=4 SV=1 - [K5XZ28_AGABU]	26.103	80.54	1	1	120	907	596	62.669	6.50732
K5XZ20	Uncharacterized protein OS=Agaricus bisporus var. burnettii (strain JB137-S8 / ATCC MYA-4627 / FGSC 10392) OX=597362 GN=AGABI1DRAFT_126689 PE=4 SV=1 - [K5XZ20_AGABU]	163.135	100	1	1	267	6332	979	107.658	8.646
K5XZ17	Uncharacterized protein OS=Agaricus bisporus var. burnettii (strain JB137-S8 / ATCC MYA-4627 / FGSC 10392) OX=597362 GN=AGABI1DRAFT_105618 PE=4 SV=1 - [K5XZ17_AGABU]	168.207	86.65	1	3	302	932	1258	139.741	7.40088
K5XYY4	Peptidase A1 domain-containing protein OS=Agaricus bisporus var. burnettii (strain JB137-S8 / ATCC MYA-4627 / FGSC 10392) OX=597362 GN=AGABI1DRAFT_112343 PE=3 SV=1 - [K5XYY4_AGABU]	64.9815	68.38	1	3	39	1274	468	48.6432	4.84326
K5XYV1	rRNA adenine N(6)-methyltransferase OS=Agaricus bisporus var. burnettii (strain JB137-S8 / ATCC MYA-4627 / FGSC 10392) OX=597362 GN=AGABI1DRAFT_126610 PE=3 SV=1 - [K5XYV1_AGABU]	45.1428	100	1	1	129	2357	480	54.0944	8.67529
K5XYS5	Uncharacterized protein (Fragment) OS=Agaricus bisporus var. burnettii (strain JB137-S8 / ATCC MYA-4627 / FGSC 10392) OX=597362 GN=AGABI1DRAFT_16923 PE=4 SV=1 - [K5XYS5_AGABU]	7.0363	100	1	1	18	315	87	9.63502	7.35693
K5XYQ9	Uncharacterized protein OS=Agaricus bisporus var. burnettii (strain JB137-S8 / ATCC MYA-4627 / FGSC 10392) OX=597362 GN=AGABI1DRAFT_39279 PE=4 SV=1 - [K5XYQ9_AGABU]	16.1086	100	1	1	35	545	175	19.0396	8.47021
K5XYP5	Uncharacterized protein OS=Agaricus bisporus var. burnettii (strain JB137-S8 / ATCC MYA-4627 / FGSC 10392) OX=597362 GN=AGABI1DRAFT_113662 PE=3 SV=1 - [K5XYP5_AGABU]	91.4564	90.49	1	5	137	2583	452	50.2593	9.05615
K5XYK7	Fe-S cluster assembly protein DRE2 OS=Agaricus bisporus var. burnettii (strain JB137-S8 / ATCC MYA-4627 / FGSC 10392) OX=597362 GN=DRE2 PE=3 SV=1 - [K5XYK7_AGABU]	35.8227	80.59	1	2	58	1137	304	32.1646	6.03662
K5XYI5	FAD-binding PCMH-type domain-containing protein OS=Agaricus bisporus var. burnettii (strain JB137-S8 / ATCC MYA-4627 / FGSC 10392) OX=597362 GN=AGABI1DRAFT_120446 PE=3 SV=1 - [K5XYI5_AGABU]	190.181	86.97	1	10	94	1528	468	50.8193	6.46826
K5XYG8	Uncharacterized protein OS=Agaricus bisporus var. burnettii (strain JB137-S8 / ATCC MYA-4627 / FGSC 10392) OX=597362 GN=AGABI1DRAFT_128084 PE=4 SV=1 - [K5XYG8_AGABU]	120.121	66.19	1	1	190	3231	1201	128.387	5.64307
K5XYE7	OBG-type G domain-containing protein OS=Agaricus bisporus var. burnettii (strain JB137-S8 / ATCC MYA-4627 / FGSC 10392) OX=597362 GN=AGABI1DRAFT_106580 PE=4 SV=1 - [K5XYE7_AGABU]	73.4432	100	1	5	105	3358	369	40.2926	8.51416
K5XYC4	Uncharacterized protein OS=Agaricus bisporus var. burnettii (strain JB137-S8 / ATCC MYA-4627 / FGSC 10392) OX=597362 GN=AGABI1DRAFT_113550 PE=3 SV=1 - [K5XYC4_AGABU]	581.441	100	1	12	93	1844	411	43.0335	8.47021
K5XYA5	Uncharacterized protein OS=Agaricus bisporus var. burnettii (strain JB137-S8 / ATCC MYA-4627 / FGSC 10392) OX=597362 GN=AGABI1DRAFT_84793 PE=4 SV=1 - [K5XYA5_AGABU]	66.7265	82.19	1	1	66	1724	219	23.8873	5.19873
K5XYA1	Uncharacterized protein OS=Agaricus bisporus var. burnettii (strain JB137-S8 / ATCC MYA-4627 / FGSC 10392) OX=597362 GN=AGABI1DRAFT_128002 PE=4 SV=1 - [K5XYA1_AGABU]	46.0708	100	1	1	121	1714	514	55.7452	7.13721
K5XY90	Tr-type G domain-containing protein OS=Agaricus bisporus var. burnettii (strain JB137-S8 / ATCC MYA-4627 / FGSC 10392) OX=597362 GN=AGABI1DRAFT_113508 PE=4 SV=1 - [K5XY90_AGABU]	260.409	83.28	1	9	161	3408	580	63.5468	7.54736
K5XY84	Uncharacterized protein OS=Agaricus bisporus var. burnettii (strain JB137-S8 / ATCC MYA-4627 / FGSC 10392) OX=597362 GN=AGABI1DRAFT_99907 PE=3 SV=1 - [K5XY84_AGABU]	361.746	100	1	12	501	2107	1475	169.278	5.07178
K5XY60	Uroporphyrinogen decarboxylase OS=Agaricus bisporus var. burnettii (strain JB137-S8 / ATCC MYA-4627 / FGSC 10392) OX=597362 GN=AGABI1DRAFT_38222 PE=3 SV=1 - [K5XY60_AGABU]	144.231	87.81	1	5	95	4713	361	40.3108	6.44287
K5XY58	Uncharacterized protein OS=Agaricus bisporus var. burnettii (strain JB137-S8 / ATCC MYA-4627 / FGSC 10392) OX=597362 GN=AGABI1DRAFT_127944 PE=4 SV=1 - [K5XY58_AGABU]	122.179	66.86	1	1	150	2261	703	78.5895	5.98584
K5XY53	40S ribosomal protein S7 OS=Agaricus bisporus var. burnettii (strain JB137-S8 / ATCC MYA-4627 / FGSC 10392) OX=597362 GN=AGABI1DRAFT_113462 PE=3 SV=1 - [K5XY53_AGABU]	189.784	100	1	8	80	1130	196	22.3613	10.1108
K5XY45	Cytochrome b5 heme-binding domain-containing protein OS=Agaricus bisporus var. burnettii (strain JB137-S8 / ATCC MYA-4627 / FGSC 10392) OX=597362 GN=AGABI1DRAFT_113450 PE=3 SV=1 - [K5XY45_AGABU]	49.4148	100	1	2	85	554	283	32.3373	7.06396
K5XY27	Uncharacterized protein OS=Agaricus bisporus var. burnettii (strain JB137-S8 / ATCC MYA-4627 / FGSC 10392) OX=597362 GN=AGABI1DRAFT_38433 PE=4 SV=1 - [K5XY27_AGABU]	107.319	100	1	5	122	5093	533	58.4152	6.43018
K5XY24	Uncharacterized protein OS=Agaricus bisporus var. burnettii (strain JB137-S8 / ATCC MYA-4627 / FGSC 10392) OX=597362 GN=AGABI1DRAFT_113427 PE=4 SV=1 - [K5XY24_AGABU]	38.5667	100	1	1	20	1450	83	8.51418	4.61475
K5XY20	Uncharacterized protein OS=Agaricus bisporus var. burnettii (strain JB137-S8 / ATCC MYA-4627 / FGSC 10392) OX=597362 GN=AGABI1DRAFT_113422 PE=4 SV=1 - [K5XY20_AGABU]	19.0412	77.22	1	1	33	1362	180	20.0751	9.24658
K5XY02	PCI domain-containing protein OS=Agaricus bisporus var. burnettii (strain JB137-S8 / ATCC MYA-4627 / FGSC 10392) OX=597362 GN=AGABI1DRAFT_113400 PE=4 SV=1 - [K5XY02_AGABU]	94.5245	100	1	6	67	2979	263	29.7073	5.021
K5XXZ8	CDT1_C domain-containing protein OS=Agaricus bisporus var. burnettii (strain JB137-S8 / ATCC MYA-4627 / FGSC 10392) OX=597362 GN=AGABI1DRAFT_113394 PE=4 SV=1 - [K5XXZ8_AGABU]	83.6235	100	1	1	181	3830	577	62.3916	9.99365
K5XXY8	Uncharacterized protein OS=Agaricus bisporus var. burnettii (strain JB137-S8 / ATCC MYA-4627 / FGSC 10392) OX=597362 GN=AGABI1DRAFT_127857 PE=4 SV=1 - [K5XXY8_AGABU]	58.2249	69.63	1	2	28	1085	135	15.0626	5.10986
K5XXY6	Aminotran_1_2 domain-containing protein OS=Agaricus bisporus var. burnettii (strain JB137-S8 / ATCC MYA-4627 / FGSC 10392) OX=597362 GN=AGABI1DRAFT_38406 PE=4 SV=1 - [K5XXY6_AGABU]	58.922	84.72	1	3	86	1732	432	48.8417	6.1001
K5XXY2	Uncharacterized protein OS=Agaricus bisporus var. burnettii (strain JB137-S8 / ATCC MYA-4627 / FGSC 10392) OX=597362 GN=AGABI1DRAFT_127848 PE=4 SV=1 - [K5XXY2_AGABU]	34.6202	100	1	1	86	1565	300	32.7537	9.48096
K5XXX5	ANK_REP_REGION domain-containing protein OS=Agaricus bisporus var. burnettii (strain JB137-S8 / ATCC MYA-4627 / FGSC 10392) OX=597362 GN=AGABI1DRAFT_38713 PE=4 SV=1 - [K5XXX5_AGABU]	58.8667	100	1	1	124	2955	512	55.8127	9.62744
K5XXX4	Uncharacterized protein OS=Agaricus bisporus var. burnettii (strain JB137-S8 / ATCC MYA-4627 / FGSC 10392) OX=597362 GN=AGABI1DRAFT_113355 PE=4 SV=1 - [K5XXX4_AGABU]	23.1754	100	1	1	62	506	215	24.4893	5.021
K5XXX0	PKS_ER domain-containing protein OS=Agaricus bisporus var. burnettii (strain JB137-S8 / ATCC MYA-4627 / FGSC 10392) OX=597362 GN=AGABI1DRAFT_113352 PE=3 SV=1 - [K5XXX0_AGABU]	256.172	100	1	10	93	7983	369	39.5494	6.72705
K5XXW1	TLC domain-containing protein OS=Agaricus bisporus var. burnettii (strain JB137-S8 / ATCC MYA-4627 / FGSC 10392) OX=597362 GN=AGABI1DRAFT_106395 PE=4 SV=1 - [K5XXW1_AGABU]	16.4091	79.74	1	1	45	87	390	46.0645	7.38623
K5XXV9	NAD(P)-bd_dom domain-containing protein OS=Agaricus bisporus var. burnettii (strain JB137-S8 / ATCC MYA-4627 / FGSC 10392) OX=597362 GN=AGABI1DRAFT_57587 PE=4 SV=1 - [K5XXV9_AGABU]	166.346	100	1	6	77	5047	343	37.164	5.98584
K5XXV4	Glutamine synthetase OS=Agaricus bisporus var. burnettii (strain JB137-S8 / ATCC MYA-4627 / FGSC 10392) OX=597362 GN=AGABI1DRAFT_113332 PE=3 SV=1 - [K5XXV4_AGABU]	228.563	88.67	1	8	78	1645	362	40.1048	6.68311
K5XXV0	Uncharacterized protein OS=Agaricus bisporus var. burnettii (strain JB137-S8 / ATCC MYA-4627 / FGSC 10392) OX=597362 GN=AGABI1DRAFT_113329 PE=4 SV=1 - [K5XXV0_AGABU]	60.0232	93.4	1	1	109	3278	530	61.1354	7.44482
K5XXT9	Isocitrate dehydrogenase [NAD] subunit, mitochondrial OS=Agaricus bisporus var. burnettii (strain JB137-S8 / ATCC MYA-4627 / FGSC 10392) OX=597362 GN=AGABI1DRAFT_113316 PE=3 SV=1 - [K5XXT9_AGABU]	115.53	100	1	7	90	920	377	40.481	8.47021
K5XXT4	RRM domain-containing protein OS=Agaricus bisporus var. burnettii (strain JB137-S8 / ATCC MYA-4627 / FGSC 10392) OX=597362 GN=AGABI1DRAFT_84574 PE=4 SV=1 - [K5XXT4_AGABU]	29.3811	77.98	1	1	58	1133	218	24.3374	9.62744
K5XXT1	WD_REPEATS_REGION domain-containing protein (Fragment) OS=Agaricus bisporus var. burnettii (strain JB137-S8 / ATCC MYA-4627 / FGSC 10392) OX=597362 GN=AGABI1DRAFT_106361 PE=4 SV=1 - [K5XXT1_AGABU]	28.4498	100	1	1	84	749	331	36.2199	9.15869
K5XXS7	Peptidase A1 domain-containing protein OS=Agaricus bisporus var. burnettii (strain JB137-S8 / ATCC MYA-4627 / FGSC 10392) OX=597362 GN=AGABI1DRAFT_113304 PE=3 SV=1 - [K5XXS7_AGABU]	254.356	69.01	1	12	54	9476	413	44.9355	5.04639
K5XXS2	PUB domain-containing protein OS=Agaricus bisporus var. burnettii (strain JB137-S8 / ATCC MYA-4627 / FGSC 10392) OX=597362 GN=AGABI1DRAFT_113299 PE=4 SV=1 - [K5XXS2_AGABU]	66.835	100	1	1	81	2534	215	24.2026	9.37842
K5XXR7	Protein-serine/threonine kinase OS=Agaricus bisporus var. burnettii (strain JB137-S8 / ATCC MYA-4627 / FGSC 10392) OX=597362 GN=AGABI1DRAFT_72910 PE=3 SV=1 - [K5XXR7_AGABU]	37.1345	100	1	1	121	1286	430	49.2715	8.71924
K5XXQ3	Uncharacterized protein (Fragment) OS=Agaricus bisporus var. burnettii (strain JB137-S8 / ATCC MYA-4627 / FGSC 10392) OX=597362 GN=AGABI1DRAFT_25247 PE=4 SV=1 - [K5XXQ3_AGABU]	33.9063	100	1	1	15	1078	124	13.2015	5.80811
K5XXN0	Uncharacterized protein OS=Agaricus bisporus var. burnettii (strain JB137-S8 / ATCC MYA-4627 / FGSC 10392) OX=597362 GN=AGABI1DRAFT_113290 PE=3 SV=1 - [K5XXN0_AGABU]	167.577	100	1	5	50	1254	181	20.5897	6.80029
K5XXM5	Uncharacterized protein OS=Agaricus bisporus var. burnettii (strain JB137-S8 / ATCC MYA-4627 / FGSC 10392) OX=597362 GN=AGABI1DRAFT_106338 PE=3 SV=1 - [K5XXM5_AGABU]	146.573	100	1	7	246	647	832	93.4581	7.28369
K5XXK1	Uncharacterized protein OS=Agaricus bisporus var. burnettii (strain JB137-S8 / ATCC MYA-4627 / FGSC 10392) OX=597362 GN=AGABI1DRAFT_113260 PE=3 SV=1 - [K5XXK1_AGABU]	28.1222	100	1	1	89	1065	294	31.8152	9.26123
K5XXF9	Uncharacterized protein OS=Agaricus bisporus var. burnettii (strain JB137-S8 / ATCC MYA-4627 / FGSC 10392) OX=597362 GN=AGABI1DRAFT_57296 PE=4 SV=1 - [K5XXF9_AGABU]	95.2727	100	1	3	68	1120	244	27.0179	9.29053
K5XXD7	Fe2OG dioxygenase domain-containing protein OS=Agaricus bisporus var. burnettii (strain JB137-S8 / ATCC MYA-4627 / FGSC 10392) OX=597362 GN=AGABI1DRAFT_38606 PE=4 SV=1 - [K5XXD7_AGABU]	104.972	92.64	1	4	124	2479	639	72.0504	5.30029
K5XXC8	Uncharacterized protein OS=Agaricus bisporus var. burnettii (strain JB137-S8 / ATCC MYA-4627 / FGSC 10392) OX=597362 GN=AGABI1DRAFT_127624 PE=4 SV=1 - [K5XXC8_AGABU]	78.831	95.48	1	1	191	1884	863	94.1869	6.22705
K5XXB8	14_3_3 domain-containing protein OS=Agaricus bisporus var. burnettii (strain JB137-S8 / ATCC MYA-4627 / FGSC 10392) OX=597362 GN=AGABI1DRAFT_84435 PE=3 SV=1 - [K5XXB8_AGABU]	600.874	100	1	19	80	1529	256	29.0574	4.77979
K5XXA4	Uncharacterized protein OS=Agaricus bisporus var. burnettii (strain JB137-S8 / ATCC MYA-4627 / FGSC 10392) OX=597362 GN=AGABI1DRAFT_72628 PE=4 SV=1 - [K5XXA4_AGABU]	199.411	93.83	1	7	203	856	826	90.4198	6.82959
K5XX98	Btz domain-containing protein OS=Agaricus bisporus var. burnettii (strain JB137-S8 / ATCC MYA-4627 / FGSC 10392) OX=597362 GN=AGABI1DRAFT_113160 PE=4 SV=1 - [K5XX98_AGABU]	82.8813	70.33	1	1	148	1062	809	87.7612	6.75635
K5XX77	DNA helicase OS=Agaricus bisporus var. burnettii (strain JB137-S8 / ATCC MYA-4627 / FGSC 10392) OX=597362 GN=AGABI1DRAFT_39610 PE=3 SV=1 - [K5XX77_AGABU]	99.6733	93.62	1	2	214	866	956	105.724	4.98291
K5XX55	Uncharacterized protein OS=Agaricus bisporus var. burnettii (strain JB137-S8 / ATCC MYA-4627 / FGSC 10392) OX=597362 GN=AGABI1DRAFT_127547 PE=4 SV=1 - [K5XX55_AGABU]	118.631	71.98	1	1	246	6091	1331	143.721	5.59229
K5XX41	Aamy domain-containing protein OS=Agaricus bisporus var. burnettii (strain JB137-S8 / ATCC MYA-4627 / FGSC 10392) OX=597362 GN=AGABI1DRAFT_72509 PE=4 SV=1 - [K5XX41_AGABU]	170.75	91.63	1	10	168	1124	681	78.5496	6.45557
K5XX24	Phosphoinositide phospholipase C OS=Agaricus bisporus var. burnettii (strain JB137-S8 / ATCC MYA-4627 / FGSC 10392) OX=597362 GN=AGABI1DRAFT_72480 PE=4 SV=1 - [K5XX24_AGABU]	113.15	89.2	1	2	203	1659	870	97.5154	7.66455
K5XX15	Ras-GAP domain-containing protein OS=Agaricus bisporus var. burnettii (strain JB137-S8 / ATCC MYA-4627 / FGSC 10392) OX=597362 GN=AGABI1DRAFT_72462 PE=4 SV=1 - [K5XX15_AGABU]	200.968	90.59	1	3	595	3070	2677	301.531	6.65381
K5XWZ7	40S ribosomal protein S12 OS=Agaricus bisporus var. burnettii (strain JB137-S8 / ATCC MYA-4627 / FGSC 10392) OX=597362 GN=AGABI1DRAFT_113082 PE=3 SV=1 - [K5XWZ7_AGABU]	200.709	100	1	4	46	4214	148	16.1294	5.40186
K5XWZ2	Semialdhyde_dh domain-containing protein OS=Agaricus bisporus var. burnettii (strain JB137-S8 / ATCC MYA-4627 / FGSC 10392) OX=597362 GN=AGABI1DRAFT_84332 PE=4 SV=1 - [K5XWZ2_AGABU]	42.0273	100	1	4	67	1386	384	41.4564	6.78564
K5XWZ0	Uncharacterized protein OS=Agaricus bisporus var. burnettii (strain JB137-S8 / ATCC MYA-4627 / FGSC 10392) OX=597362 GN=AGABI1DRAFT_113075 PE=3 SV=1 - [K5XWZ0_AGABU]	29.1428	100	1	1	68	1062	183	20.6016	9.75928
K5XWU5	Uncharacterized protein OS=Agaricus bisporus var. burnettii (strain JB137-S8 / ATCC MYA-4627 / FGSC 10392) OX=597362 GN=AGABI1DRAFT_113041 PE=4 SV=1 - [K5XWU5_AGABU]	187.128	90.57	1	8	171	8950	636	70.3155	7.51807
K5XWQ3	Uncharacterized protein OS=Agaricus bisporus var. burnettii (strain JB137-S8 / ATCC MYA-4627 / FGSC 10392) OX=597362 GN=AGABI1DRAFT_128803 PE=4 SV=1 - [K5XWQ3_AGABU]	55.1225	100	1	2	126	2788	451	51.7243	8.82178
K5XWP3	Uncharacterized protein OS=Agaricus bisporus var. burnettii (strain JB137-S8 / ATCC MYA-4627 / FGSC 10392) OX=597362 GN=AGABI1DRAFT_120968 PE=4 SV=1 - [K5XWP3_AGABU]	78.1951	92.32	1	2	139	3299	573	62.7991	8.36768
K5XWN9	FAD-binding PCMH-type domain-containing protein OS=Agaricus bisporus var. burnettii (strain JB137-S8 / ATCC MYA-4627 / FGSC 10392) OX=597362 GN=AGABI1DRAFT_74741 PE=3 SV=1 - [K5XWN9_AGABU]	46.6622	73.57	1	1	78	1635	560	61.4875	5.05908
K5XWM4	Uncharacterized protein OS=Agaricus bisporus var. burnettii (strain JB137-S8 / ATCC MYA-4627 / FGSC 10392) OX=597362 GN=AGABI1DRAFT_128765 PE=4 SV=1 - [K5XWM4_AGABU]	104.248	82.98	1	1	285	635	1551	169.664	7.6792
K5XWJ1	Uncharacterized protein OS=Agaricus bisporus var. burnettii (strain JB137-S8 / ATCC MYA-4627 / FGSC 10392) OX=597362 GN=AGABI1DRAFT_74681 PE=4 SV=1 - [K5XWJ1_AGABU]	54.3724	81.4	1	4	50	1866	301	32.5063	5.74463
K5XWF2	TAF domain-containing protein (Fragment) OS=Agaricus bisporus var. burnettii (strain JB137-S8 / ATCC MYA-4627 / FGSC 10392) OX=597362 GN=AGABI1DRAFT_74664 PE=4 SV=1 - [K5XWF2_AGABU]	92.3269	90	1	3	104	1317	490	52.6545	6.48096
K5XWE2	AMPKBI domain-containing protein OS=Agaricus bisporus var. burnettii (strain JB137-S8 / ATCC MYA-4627 / FGSC 10392) OX=597362 GN=AGABI1DRAFT_128686 PE=4 SV=1 - [K5XWE2_AGABU]	36.0781	87.71	1	1	125	1330	651	71.1386	7.38623
K5XWA8	Replication protein A subunit OS=Agaricus bisporus var. burnettii (strain JB137-S8 / ATCC MYA-4627 / FGSC 10392) OX=597362 GN=AGABI1DRAFT_114047 PE=3 SV=1 - [K5XWA8_AGABU]	104.513	100	1	1	161	3342	591	65.5045	6.72705
K5XWA3	E3 ubiquitin-protein ligase OS=Agaricus bisporus var. burnettii (strain JB137-S8 / ATCC MYA-4627 / FGSC 10392) OX=597362 GN=AGABI1DRAFT_120884 PE=4 SV=1 - [K5XWA3_AGABU]	60.1611	80.74	1	2	161	876	779	88.1622	6.39209
K5XW45	Uncharacterized protein OS=Agaricus bisporus var. burnettii (strain JB137-S8 / ATCC MYA-4627 / FGSC 10392) OX=597362 GN=AGABI1DRAFT_59047 PE=4 SV=1 - [K5XW45_AGABU]	27.4847	100	1	1	65	811	169	18.7582	9.83252
K5XW41	FA_desaturase domain-containing protein OS=Agaricus bisporus var. burnettii (strain JB137-S8 / ATCC MYA-4627 / FGSC 10392) OX=597362 GN=AGABI1DRAFT_113988 PE=4 SV=1 - [K5XW41_AGABU]	43.5727	91.34	1	3	51	715	439	48.9849	7.00537
K5XW33	SP-RING-type domain-containing protein OS=Agaricus bisporus var. burnettii (strain JB137-S8 / ATCC MYA-4627 / FGSC 10392) OX=597362 GN=AGABI1DRAFT_113976 PE=4 SV=1 - [K5XW33_AGABU]	41.7894	81.85	1	1	91	1350	314	34.5393	5.32568
K5XW27	Zn(2)-C6 fungal-type domain-containing protein OS=Agaricus bisporus var. burnettii (strain JB137-S8 / ATCC MYA-4627 / FGSC 10392) OX=597362 GN=AGABI1DRAFT_113972 PE=4 SV=1 - [K5XW27_AGABU]	70.5213	92.83	1	1	110	1089	683	75.893	7.02002
K5XW14	MPN domain-containing protein OS=Agaricus bisporus var. burnettii (strain JB137-S8 / ATCC MYA-4627 / FGSC 10392) OX=597362 GN=AGABI1DRAFT_100387 PE=4 SV=1 - [K5XW14_AGABU]	304.49	89.97	1	11	665	2096	2352	272.085	8.93896
K5XVY0	Uncharacterized protein OS=Agaricus bisporus var. burnettii (strain JB137-S8 / ATCC MYA-4627 / FGSC 10392) OX=597362 GN=AGABI1DRAFT_120758 PE=3 SV=1 - [K5XVY0_AGABU]	40.2088	100	1	1	68	1860	276	30.0929	9.40771
K5XVX6	CPSF_A domain-containing protein OS=Agaricus bisporus var. burnettii (strain JB137-S8 / ATCC MYA-4627 / FGSC 10392) OX=597362 GN=AGABI1DRAFT_39860 PE=4 SV=1 - [K5XVX6_AGABU]	72.3382	86.65	1	2	239	1488	1236	135.319	6.15088
K5XVV7	DNA_pol_E_B domain-containing protein OS=Agaricus bisporus var. burnettii (strain JB137-S8 / ATCC MYA-4627 / FGSC 10392) OX=597362 GN=AGABI1DRAFT_91899 PE=4 SV=1 - [K5XVV7_AGABU]	120.195	84.24	1	1	261	1641	1199	133.23	5.04639
K5XVV4	AAA domain-containing protein OS=Agaricus bisporus var. burnettii (strain JB137-S8 / ATCC MYA-4627 / FGSC 10392) OX=597362 GN=AGABI1DRAFT_113879 PE=3 SV=1 - [K5XVV4_AGABU]	208.058	89.32	1	10	133	2413	459	50.766	5.05908
K5XVT7	Uncharacterized protein OS=Agaricus bisporus var. burnettii (strain JB137-S8 / ATCC MYA-4627 / FGSC 10392) OX=597362 GN=AGABI1DRAFT_74201 PE=4 SV=1 - [K5XVT7_AGABU]	31.2187	100	1	1	87	593	335	37.5021	8.36768
K5XVT0	Septin-type G domain-containing protein OS=Agaricus bisporus var. burnettii (strain JB137-S8 / ATCC MYA-4627 / FGSC 10392) OX=597362 GN=AGABI1DRAFT_128441 PE=3 SV=1 - [K5XVT0_AGABU]	61.7665	92.87	1	1	201	1448	701	76.699	6.90283
K5XVS5	Uncharacterized protein OS=Agaricus bisporus var. burnettii (strain JB137-S8 / ATCC MYA-4627 / FGSC 10392) OX=597362 GN=AGABI1DRAFT_74161 PE=4 SV=1 - [K5XVS5_AGABU]	202.734	90.29	1	11	135	1600	484	54.8215	4.94482
K5XVS1	Uncharacterized protein OS=Agaricus bisporus var. burnettii (strain JB137-S8 / ATCC MYA-4627 / FGSC 10392) OX=597362 GN=AGABI1DRAFT_120695 PE=4 SV=1 - [K5XVS1_AGABU]	56.8724	100	1	3	57	1520	216	24.0958	5.32568
K5XVR7	Methyltransf_25 domain-containing protein OS=Agaricus bisporus var. burnettii (strain JB137-S8 / ATCC MYA-4627 / FGSC 10392) OX=597362 GN=AGABI1DRAFT_128427 PE=4 SV=1 - [K5XVR7_AGABU]	95.0555	90.1	1	2	266	3384	1363	149.753	8.19189
K5XVQ7	Uncharacterized protein OS=Agaricus bisporus var. burnettii (strain JB137-S8 / ATCC MYA-4627 / FGSC 10392) OX=597362 GN=AGABI1DRAFT_91851 PE=4 SV=1 - [K5XVQ7_AGABU]	55.1359	77.69	1	1	110	2628	668	73.3979	7.2251
K5XVN9	FACT complex subunit POB3 OS=Agaricus bisporus var. burnettii (strain JB137-S8 / ATCC MYA-4627 / FGSC 10392) OX=597362 GN=AGABI1DRAFT_58681 PE=3 SV=1 - [K5XVN9_AGABU]	97.0148	91.81	1	2	219	3588	684	75.1416	5.60498
K5XVN4	Uncharacterized protein OS=Agaricus bisporus var. burnettii (strain JB137-S8 / ATCC MYA-4627 / FGSC 10392) OX=597362 GN=AGABI1DRAFT_113819 PE=4 SV=1 - [K5XVN4_AGABU]	29.1637	72.16	1	1	62	1286	388	41.188	9.5542
K5XVN0	V-type proton ATPase proteolipid subunit OS=Agaricus bisporus var. burnettii (strain JB137-S8 / ATCC MYA-4627 / FGSC 10392) OX=597362 GN=AGABI1DRAFT_85094 PE=3 SV=1 - [K5XVN0_AGABU]	22.0862	59.38	1	1	5	809	160	16.2906	7.85498
K5XVM6	Uncharacterized protein OS=Agaricus bisporus var. burnettii (strain JB137-S8 / ATCC MYA-4627 / FGSC 10392) OX=597362 GN=AGABI1DRAFT_120653 PE=4 SV=1 - [K5XVM6_AGABU]	36.9856	100	1	1	73	919	302	32.5077	7.44482
K5XVL9	SMC_N domain-containing protein OS=Agaricus bisporus var. burnettii (strain JB137-S8 / ATCC MYA-4627 / FGSC 10392) OX=597362 GN=AGABI1DRAFT_58628 PE=4 SV=1 - [K5XVL9_AGABU]	214.517	96.73	1	1	406	2177	1132	128.709	7.94287
K5XVK7	Ribonucleoside-diphosphate reductase OS=Agaricus bisporus var. burnettii (strain JB137-S8 / ATCC MYA-4627 / FGSC 10392) OX=597362 GN=AGABI1DRAFT_58613 PE=3 SV=1 - [K5XVK7_AGABU]	175.796	90.21	1	11	190	5834	868	97.4871	7.37158
K5XVK4	Uncharacterized protein OS=Agaricus bisporus var. burnettii (strain JB137-S8 / ATCC MYA-4627 / FGSC 10392) OX=597362 GN=AGABI1DRAFT_113788 PE=4 SV=1 - [K5XVK4_AGABU]	184.908	99.78	1	2	322	948	922	102.7	7.1958
K5XVJ2	Fe2OG dioxygenase domain-containing protein OS=Agaricus bisporus var. burnettii (strain JB137-S8 / ATCC MYA-4627 / FGSC 10392) OX=597362 GN=AGABI1DRAFT_73989 PE=3 SV=1 - [K5XVJ2_AGABU]	20.0571	100	1	1	71	1867	353	39.1857	5.04639
K5XVI4	Uncharacterized protein OS=Agaricus bisporus var. burnettii (strain JB137-S8 / ATCC MYA-4627 / FGSC 10392) OX=597362 GN=AGABI1DRAFT_128328 PE=4 SV=1 - [K5XVI4_AGABU]	93.1675	68.24	1	1	159	2985	828	88.2634	9.12939
K5XVG2	Thioredoxin reductase OS=Agaricus bisporus var. burnettii (strain JB137-S8 / ATCC MYA-4627 / FGSC 10392) OX=597362 GN=AGABI1DRAFT_113752 PE=3 SV=1 - [K5XVG2_AGABU]	173.996	86.47	1	6	77	3631	340	36.8159	6.01123
K5XVF6	Uncharacterized protein OS=Agaricus bisporus var. burnettii (strain JB137-S8 / ATCC MYA-4627 / FGSC 10392) OX=597362 GN=AGABI1DRAFT_113744 PE=3 SV=1 - [K5XVF6_AGABU]	112.352	89.66	1	3	109	1522	464	51.1234	6.72705
K5XVE6	MPN domain-containing protein OS=Agaricus bisporus var. burnettii (strain JB137-S8 / ATCC MYA-4627 / FGSC 10392) OX=597362 GN=AGABI1DRAFT_113731 PE=4 SV=1 - [K5XVE6_AGABU]	23.4945	49.27	1	1	29	628	205	22.4445	6.32861
K5XVD4	Uncharacterized protein OS=Agaricus bisporus var. burnettii (strain JB137-S8 / ATCC MYA-4627 / FGSC 10392) OX=597362 GN=AGABI1DRAFT_40420 PE=3 SV=1 - [K5XVD4_AGABU]	51.784	100	1	1	61	1084	216	24.3857	6.81494
K5XVD1	Uncharacterized protein OS=Agaricus bisporus var. burnettii (strain JB137-S8 / ATCC MYA-4627 / FGSC 10392) OX=597362 GN=AGABI1DRAFT_106685 PE=4 SV=1 - [K5XVD1_AGABU]	24.7419	100	1	1	45	977	185	21.4038	7.32764
K5XVC5	Uncharacterized protein OS=Agaricus bisporus var. burnettii (strain JB137-S8 / ATCC MYA-4627 / FGSC 10392) OX=597362 GN=AGABI1DRAFT_128245 PE=4 SV=1 - [K5XVC5_AGABU]	11.0537	100	1	1	13	896	77	8.36442	11.3267
K5XV67	Uncharacterized protein OS=Agaricus bisporus var. burnettii (strain JB137-S8 / ATCC MYA-4627 / FGSC 10392) OX=597362 GN=AGABI1DRAFT_107436 PE=4 SV=1 - [K5XV67_AGABU]	13.4239	100	1	1	20	1142	87	9.88407	6.78564
K5XV53	Cythochrome C OS=Agaricus bisporus var. burnettii (strain JB137-S8 / ATCC MYA-4627 / FGSC 10392) OX=597362 GN=AGABI1DRAFT_85859 PE=3 SV=1 - [K5XV53_AGABU]	67.5173	100	1	3	36	1677	108	11.835	9.01221
K5XV26	Uncharacterized protein OS=Agaricus bisporus var. burnettii (strain JB137-S8 / ATCC MYA-4627 / FGSC 10392) OX=597362 GN=AGABI1DRAFT_129261 PE=4 SV=1 - [K5XV26_AGABU]	76.5668	91.24	1	1	169	2136	525	61.12	5.60498
K5XV01	Uncharacterized protein OS=Agaricus bisporus var. burnettii (strain JB137-S8 / ATCC MYA-4627 / FGSC 10392) OX=597362 GN=AGABI1DRAFT_114493 PE=4 SV=1 - [K5XV01_AGABU]	195.893	100	1	4	134	2481	556	64.0849	6.16357
K5XUY8	Uncharacterized protein OS=Agaricus bisporus var. burnettii (strain JB137-S8 / ATCC MYA-4627 / FGSC 10392) OX=597362 GN=AGABI1DRAFT_129218 PE=4 SV=1 - [K5XUY8_AGABU]	53.2628	82.25	1	2	70	3648	293	32.6029	5.42725
K5XUX5	Uncharacterized protein OS=Agaricus bisporus var. burnettii (strain JB137-S8 / ATCC MYA-4627 / FGSC 10392) OX=597362 GN=AGABI1DRAFT_114468 PE=4 SV=1 - [K5XUX5_AGABU]	1078.06	90.33	1	26	132	3999	610	68.2756	6.13818
K5XUW9	Uncharacterized protein OS=Agaricus bisporus var. burnettii (strain JB137-S8 / ATCC MYA-4627 / FGSC 10392) OX=597362 GN=AGABI1DRAFT_107360 PE=4 SV=1 - [K5XUW9_AGABU]	88.2189	79.02	1	1	178	2037	853	94.1981	8.20654
K5XUT4	Uncharacterized protein OS=Agaricus bisporus var. burnettii (strain JB137-S8 / ATCC MYA-4627 / FGSC 10392) OX=597362 GN=AGABI1DRAFT_75445 PE=4 SV=1 - [K5XUT4_AGABU]	132.346	86.63	1	3	292	1451	1159	129.415	5.08447
K5XUS5	Ribosomal_L16 domain-containing protein OS=Agaricus bisporus var. burnettii (strain JB137-S8 / ATCC MYA-4627 / FGSC 10392) OX=597362 GN=AGABI1DRAFT_129145 PE=3 SV=1 - [K5XUS5_AGABU]	39.4894	100	1	1	86	1169	196	21.6219	10.4624
K5XUS1	Uncharacterized protein OS=Agaricus bisporus var. burnettii (strain JB137-S8 / ATCC MYA-4627 / FGSC 10392) OX=597362 GN=AGABI1DRAFT_129140 PE=3 SV=1 - [K5XUS1_AGABU]	64.5074	89.44	1	1	139	1062	521	59.461	8.29443
K5XUQ2	MFS domain-containing protein OS=Agaricus bisporus var. burnettii (strain JB137-S8 / ATCC MYA-4627 / FGSC 10392) OX=597362 GN=AGABI1DRAFT_114418 PE=3 SV=1 - [K5XUQ2_AGABU]	36.3747	87.66	1	1	99	1243	551	60.0344	9.0708
K5XUP0	AAA domain-containing protein OS=Agaricus bisporus var. burnettii (strain JB137-S8 / ATCC MYA-4627 / FGSC 10392) OX=597362 GN=AGABI1DRAFT_114403 PE=4 SV=1 - [K5XUP0_AGABU]	56.3443	100	1	1	119	597	355	40.6082	9.17334
K5XUN6	Uncharacterized protein OS=Agaricus bisporus var. burnettii (strain JB137-S8 / ATCC MYA-4627 / FGSC 10392) OX=597362 GN=AGABI1DRAFT_114397 PE=4 SV=1 - [K5XUN6_AGABU]	57.1523	100	1	3	148	2142	517	58.1331	7.78174
K5XUM5	Uncharacterized protein OS=Agaricus bisporus var. burnettii (strain JB137-S8 / ATCC MYA-4627 / FGSC 10392) OX=597362 GN=AGABI1DRAFT_75312 PE=4 SV=1 - [K5XUM5_AGABU]	43.1789	100	1	1	105	1801	420	44.3088	10.3599
K5XUM0	WHEP-TRS domain-containing protein OS=Agaricus bisporus var. burnettii (strain JB137-S8 / ATCC MYA-4627 / FGSC 10392) OX=597362 GN=AGABI1DRAFT_75303 PE=3 SV=1 - [K5XUM0_AGABU]	111.56	99.56	1	2	184	3812	689	77.1593	7.6499
K5XUL4	PKS_ER domain-containing protein OS=Agaricus bisporus var. burnettii (strain JB137-S8 / ATCC MYA-4627 / FGSC 10392) OX=597362 GN=AGABI1DRAFT_114383 PE=4 SV=1 - [K5XUL4_AGABU]	386.025	86.92	1	11	59	3675	344	37.0426	6.96143
K5XUK5	G domain-containing protein OS=Agaricus bisporus var. burnettii (strain JB137-S8 / ATCC MYA-4627 / FGSC 10392) OX=597362 GN=AGABI1DRAFT_114372 PE=4 SV=1 - [K5XUK5_AGABU]	62.6521	100	1	1	132	3628	313	35.7491	9.5835
K5XUI7	Uncharacterized protein OS=Agaricus bisporus var. burnettii (strain JB137-S8 / ATCC MYA-4627 / FGSC 10392) OX=597362 GN=AGABI1DRAFT_75236 PE=4 SV=1 - [K5XUI7_AGABU]	197.618	94.48	1	7	276	7297	779	87.2706	5.71924
K5XUI3	WD_REPEATS_REGION domain-containing protein OS=Agaricus bisporus var. burnettii (strain JB137-S8 / ATCC MYA-4627 / FGSC 10392) OX=597362 GN=AGABI1DRAFT_114353 PE=4 SV=1 - [K5XUI3_AGABU]	26.5095	77.35	1	2	62	1722	437	47.16	4.69092
K5XUI0	Epimerase domain-containing protein OS=Agaricus bisporus var. burnettii (strain JB137-S8 / ATCC MYA-4627 / FGSC 10392) OX=597362 GN=AGABI1DRAFT_121174 PE=4 SV=1 - [K5XUI0_AGABU]	41.4872	100	1	1	83	1465	356	39.5661	6.02393
K5XUF4	Uncharacterized protein OS=Agaricus bisporus var. burnettii (strain JB137-S8 / ATCC MYA-4627 / FGSC 10392) OX=597362 GN=AGABI1DRAFT_107215 PE=3 SV=1 - [K5XUF4_AGABU]	28.9098	60.93	1	1	54	1502	540	58.3565	5.47803
K5XUF0	Uncharacterized protein OS=Agaricus bisporus var. burnettii (strain JB137-S8 / ATCC MYA-4627 / FGSC 10392) OX=597362 GN=AGABI1DRAFT_100746 PE=4 SV=1 - [K5XUF0_AGABU]	25.2946	100	1	1	29	922	61	6.95183	12.1909
K5XUE7	Cytochrome b5 heme-binding domain-containing protein OS=Agaricus bisporus var. burnettii (strain JB137-S8 / ATCC MYA-4627 / FGSC 10392) OX=597362 GN=AGABI1DRAFT_114309 PE=4 SV=1 - [K5XUE7_AGABU]	83.2092	100	1	3	138	1444	521	57.9775	7.53271
K5XUE2	Uncharacterized protein OS=Agaricus bisporus var. burnettii (strain JB137-S8 / ATCC MYA-4627 / FGSC 10392) OX=597362 GN=AGABI1DRAFT_100733 PE=4 SV=1 - [K5XUE2_AGABU]	29.834	100	1	2	87	915	391	43.473	6.75635
K5XUD8	Uncharacterized protein OS=Agaricus bisporus var. burnettii (strain JB137-S8 / ATCC MYA-4627 / FGSC 10392) OX=597362 GN=AGABI1DRAFT_121124 PE=4 SV=1 - [K5XUD8_AGABU]	112.296	83.72	1	1	342	3147	1382	154.057	9.01221
K5XUD6	Ketol-acid reductoisomerase, mitochondrial OS=Agaricus bisporus var. burnettii (strain JB137-S8 / ATCC MYA-4627 / FGSC 10392) OX=597362 GN=AGABI1DRAFT_75099 PE=3 SV=1 - [K5XUD6_AGABU]	113.996	100	1	5	128	4008	426	47.0253	9.18799
K5XUD3	Rieske domain-containing protein OS=Agaricus bisporus var. burnettii (strain JB137-S8 / ATCC MYA-4627 / FGSC 10392) OX=597362 GN=AGABI1DRAFT_85596 PE=4 SV=1 - [K5XUD3_AGABU]	384.594	100	1	18	156	865	546	58.6756	6.99072
K5XUC8	CIA30 domain-containing protein OS=Agaricus bisporus var. burnettii (strain JB137-S8 / ATCC MYA-4627 / FGSC 10392) OX=597362 GN=AGABI1DRAFT_128959 PE=4 SV=1 - [K5XUC8_AGABU]	45.5068	100	1	1	77	2157	254	28.3743	6.55127
K5XUB6	Uncharacterized protein OS=Agaricus bisporus var. burnettii (strain JB137-S8 / ATCC MYA-4627 / FGSC 10392) OX=597362 GN=AGABI1DRAFT_75045 PE=3 SV=1 - [K5XUB6_AGABU]	50.7339	89.38	1	2	115	1223	433	47.6776	5.2876
K5XU94	Eukaryotic translation initiation factor 6 OS=Agaricus bisporus var. burnettii (strain JB137-S8 / ATCC MYA-4627 / FGSC 10392) OX=597362 GN=TIF6 PE=3 SV=1 - [K5XU94_AGABU]	25.6634	100	1	2	26	1224	245	26.2773	4.64014
K5XU83	TFIIS N-terminal domain-containing protein OS=Agaricus bisporus var. burnettii (strain JB137-S8 / ATCC MYA-4627 / FGSC 10392) OX=597362 GN=AGABI1DRAFT_114233 PE=4 SV=1 - [K5XU83_AGABU]	117.028	99.73	1	1	138	2085	376	42.8747	9.61279
K5XU75	Uncharacterized protein OS=Agaricus bisporus var. burnettii (strain JB137-S8 / ATCC MYA-4627 / FGSC 10392) OX=597362 GN=AGABI1DRAFT_114226 PE=4 SV=1 - [K5XU75_AGABU]	68.0876	100	1	3	68	2329	356	39.0111	7.72314
K5XU68	Uncharacterized protein OS=Agaricus bisporus var. burnettii (strain JB137-S8 / ATCC MYA-4627 / FGSC 10392) OX=597362 GN=AGABI1DRAFT_121043 PE=4 SV=1 - [K5XU68_AGABU]	135.286	77.47	1	1	323	2109	1376	153.137	8.60205
K5XU66	DSBA domain-containing protein OS=Agaricus bisporus var. burnettii (strain JB137-S8 / ATCC MYA-4627 / FGSC 10392) OX=597362 GN=AGABI1DRAFT_114213 PE=4 SV=1 - [K5XU66_AGABU]	50.3929	100	1	1	58	2067	242	26.3315	6.39209
K5XU49	Uncharacterized protein OS=Agaricus bisporus var. burnettii (strain JB137-S8 / ATCC MYA-4627 / FGSC 10392) OX=597362 GN=AGABI1DRAFT_100622 PE=3 SV=1 - [K5XU49_AGABU]	114.064	100	1	2	156	1676	494	54.2599	9.36377
K5XU08	3'-5' exonuclease domain-containing protein OS=Agaricus bisporus var. burnettii (strain JB137-S8 / ATCC MYA-4627 / FGSC 10392) OX=597362 GN=AGABI1DRAFT_92822 PE=4 SV=1 - [K5XU08_AGABU]	82.9612	79.67	1	1	307	2756	1353	152.91	7.73779
K5XU05	J domain-containing protein OS=Agaricus bisporus var. burnettii (strain JB137-S8 / ATCC MYA-4627 / FGSC 10392) OX=597362 GN=AGABI1DRAFT_121584 PE=4 SV=1 - [K5XU05_AGABU]	117.291	100	1	6	149	4346	389	44.1678	8.68994
K5XTZ2	SAP domain-containing protein OS=Agaricus bisporus var. burnettii (strain JB137-S8 / ATCC MYA-4627 / FGSC 10392) OX=597362 GN=AGABI1DRAFT_129629 PE=4 SV=1 - [K5XTZ2_AGABU]	194.965	100	1	1	243	8172	671	72.6296	10.5503
K5XTY2	Zn(2)-C6 fungal-type domain-containing protein OS=Agaricus bisporus var. burnettii (strain JB137-S8 / ATCC MYA-4627 / FGSC 10392) OX=597362 GN=AGABI1DRAFT_107675 PE=4 SV=1 - [K5XTY2_AGABU]	72.3512	69.17	1	1	232	606	1213	134.567	6.69775
K5XTX8	CNH domain-containing protein OS=Agaricus bisporus var. burnettii (strain JB137-S8 / ATCC MYA-4627 / FGSC 10392) OX=597362 GN=AGABI1DRAFT_129613 PE=4 SV=1 - [K5XTX8_AGABU]	83.7192	75.73	1	2	224	2690	1125	122.79	6.63916
K5XTU6	SCD domain-containing protein OS=Agaricus bisporus var. burnettii (strain JB137-S8 / ATCC MYA-4627 / FGSC 10392) OX=597362 GN=AGABI1DRAFT_129582 PE=4 SV=1 - [K5XTU6_AGABU]	152.967	91.64	1	2	415	4633	1508	168.019	5.50342
K5XTU1	Chorismate mutase domain-containing protein OS=Agaricus bisporus var. burnettii (strain JB137-S8 / ATCC MYA-4627 / FGSC 10392) OX=597362 GN=AGABI1DRAFT_76086 PE=4 SV=1 - [K5XTU1_AGABU]	29.6813	100	1	1	58	983	182	20.4093	6.20166
K5XTS3	RNA helicase OS=Agaricus bisporus var. burnettii (strain JB137-S8 / ATCC MYA-4627 / FGSC 10392) OX=597362 GN=AGABI1DRAFT_121530 PE=3 SV=1 - [K5XTS3_AGABU]	166.27	89.3	1	1	274	4546	832	93.3615	7.85498
K5XTP5	Uncharacterized protein OS=Agaricus bisporus var. burnettii (strain JB137-S8 / ATCC MYA-4627 / FGSC 10392) OX=597362 GN=AGABI1DRAFT_114704 PE=4 SV=1 - [K5XTP5_AGABU]	1263.85	100	1	8	35	1390	143	16.189	7.18115
K5XTP2	Oxidoreductase-like domain-containing protein OS=Agaricus bisporus var. burnettii (strain JB137-S8 / ATCC MYA-4627 / FGSC 10392) OX=597362 GN=AGABI1DRAFT_114696 PE=4 SV=1 - [K5XTP2_AGABU]	23.6652	66.92	1	1	29	473	133	15.8778	6.52197
K5XTM9	RRM domain-containing protein OS=Agaricus bisporus var. burnettii (strain JB137-S8 / ATCC MYA-4627 / FGSC 10392) OX=597362 GN=AGABI1DRAFT_114691 PE=4 SV=1 - [K5XTM9_AGABU]	45.055	69.5	1	1	56	2192	341	36.6178	7.59131
K5XTM4	Coatomer subunit beta OS=Agaricus bisporus var. burnettii (strain JB137-S8 / ATCC MYA-4627 / FGSC 10392) OX=597362 GN=AGABI1DRAFT_60588 PE=4 SV=1 - [K5XTM4_AGABU]	220.625	94.93	1	12	237	8933	967	107.561	5.42725
K5XTL6	Uncharacterized protein OS=Agaricus bisporus var. burnettii (strain JB137-S8 / ATCC MYA-4627 / FGSC 10392) OX=597362 GN=AGABI1DRAFT_60571 PE=3 SV=1 - [K5XTL6_AGABU]	36.2099	100	2	2	60	1013	214	24.1336	7.18115
K5XTK3	Epimerase domain-containing protein OS=Agaricus bisporus var. burnettii (strain JB137-S8 / ATCC MYA-4627 / FGSC 10392) OX=597362 GN=AGABI1DRAFT_114672 PE=3 SV=1 - [K5XTK3_AGABU]	92.7359	100	1	4	83	2236	329	36.8187	6.60986
K5XTJ8	CDC73_C domain-containing protein OS=Agaricus bisporus var. burnettii (strain JB137-S8 / ATCC MYA-4627 / FGSC 10392) OX=597362 GN=AGABI1DRAFT_101097 PE=4 SV=1 - [K5XTJ8_AGABU]	38.6322	100	1	1	119	1657	407	45.3954	9.45166
K5XTI6	Ribosomal protein (Fragment) OS=Agaricus bisporus var. burnettii (strain JB137-S8 / ATCC MYA-4627 / FGSC 10392) OX=597362 GN=AGABI1DRAFT_41701 PE=3 SV=1 - [K5XTI6_AGABU]	171.409	100	1	7	85	1571	216	24.2203	9.89111
K5XTH0	Transcription elongation factor SPT5 OS=Agaricus bisporus var. burnettii (strain JB137-S8 / ATCC MYA-4627 / FGSC 10392) OX=597362 GN=AGABI1DRAFT_75877 PE=3 SV=1 - [K5XTH0_AGABU]	120.212	83.36	1	4	279	2486	1130	123.563	5.18604
K5XTF6	WD_REPEATS_REGION domain-containing protein OS=Agaricus bisporus var. burnettii (strain JB137-S8 / ATCC MYA-4627 / FGSC 10392) OX=597362 GN=AGABI1DRAFT_107530 PE=4 SV=1 - [K5XTF6_AGABU]	50.6965	78.54	1	1	103	1080	834	87.4563	7.38623
K5XTF2	Zn(2)-C6 fungal-type domain-containing protein (Fragment) OS=Agaricus bisporus var. burnettii (strain JB137-S8 / ATCC MYA-4627 / FGSC 10392) OX=597362 GN=AGABI1DRAFT_75849 PE=4 SV=1 - [K5XTF2_AGABU]	63.0144	79.68	1	1	134	893	630	71.4767	7.26904
K5XTE6	Uncharacterized protein OS=Agaricus bisporus var. burnettii (strain JB137-S8 / ATCC MYA-4627 / FGSC 10392) OX=597362 GN=AGABI1DRAFT_129419 PE=4 SV=1 - [K5XTE6_AGABU]	23.1518	85.11	1	1	44	1591	356	38.999	8.22119
K5XTE3	PKS_ER domain-containing protein OS=Agaricus bisporus var. burnettii (strain JB137-S8 / ATCC MYA-4627 / FGSC 10392) OX=597362 GN=AGABI1DRAFT_41723 PE=3 SV=1 - [K5XTE3_AGABU]	65.8895	85.14	1	3	68	1543	370	39.9218	6.37939
K5XTC8	Alginate_lyase domain-containing protein OS=Agaricus bisporus var. burnettii (strain JB137-S8 / ATCC MYA-4627 / FGSC 10392) OX=597362 GN=AGABI1DRAFT_75781 PE=4 SV=1 - [K5XTC8_AGABU]	35.285	84.29	1	1	64	1835	471	52.3766	5.37646
K5XTB6	Amidase domain-containing protein OS=Agaricus bisporus var. burnettii (strain JB137-S8 / ATCC MYA-4627 / FGSC 10392) OX=597362 GN=AGABI1DRAFT_75759 PE=4 SV=1 - [K5XTB6_AGABU]	111.779	100	1	10	127	2336	566	62.9505	6.91748
K5XT93	Uncharacterized protein OS=Agaricus bisporus var. burnettii (strain JB137-S8 / ATCC MYA-4627 / FGSC 10392) OX=597362 GN=AGABI1DRAFT_121379 PE=4 SV=1 - [K5XT93_AGABU]	47.8499	72.67	1	3	64	1655	439	47.8312	6.52197
K5XT75	Zn(2)-C6 fungal-type domain-containing protein OS=Agaricus bisporus var. burnettii (strain JB137-S8 / ATCC MYA-4627 / FGSC 10392) OX=597362 GN=AGABI1DRAFT_107455 PE=4 SV=1 - [K5XT75_AGABU]	46.7019	61.66	1	1	108	2461	506	55.9556	6.91748
K5XT44	Nicotinate phosphoribosyltransferase OS=Agaricus bisporus var. burnettii (strain JB137-S8 / ATCC MYA-4627 / FGSC 10392) OX=597362 GN=AGABI1DRAFT_114973 PE=3 SV=1 - [K5XT44_AGABU]	118.994	83.85	1	6	105	4451	421	47.6459	6.01123
K5XT40	SFM domain-containing protein (Fragment) OS=Agaricus bisporus var. burnettii (strain JB137-S8 / ATCC MYA-4627 / FGSC 10392) OX=597362 GN=AGABI1DRAFT_114970 PE=4 SV=1 - [K5XT40_AGABU]	55.5801	100	1	1	143	2225	336	38.5414	9.43701
K5XT36	IPPc domain-containing protein OS=Agaricus bisporus var. burnettii (strain JB137-S8 / ATCC MYA-4627 / FGSC 10392) OX=597362 GN=AGABI1DRAFT_61197 PE=4 SV=1 - [K5XT36_AGABU]	90.7358	100	1	2	238	1521	725	80.667	9.29053
K5XT33	Zn(2)-C6 fungal-type domain-containing protein OS=Agaricus bisporus var. burnettii (strain JB137-S8 / ATCC MYA-4627 / FGSC 10392) OX=597362 GN=AGABI1DRAFT_61185 PE=4 SV=1 - [K5XT33_AGABU]	97.6343	66.8	1	1	164	2280	988	109.113	7.1958
K5XT30	Hemerythrin domain-containing protein OS=Agaricus bisporus var. burnettii (strain JB137-S8 / ATCC MYA-4627 / FGSC 10392) OX=597362 GN=AGABI1DRAFT_86313 PE=4 SV=1 - [K5XT30_AGABU]	144.552	100	1	5	64	3612	220	25.616	6.39209
K5XT16	Macro domain-containing protein OS=Agaricus bisporus var. burnettii (strain JB137-S8 / ATCC MYA-4627 / FGSC 10392) OX=597362 GN=AGABI1DRAFT_114944 PE=4 SV=1 - [K5XT16_AGABU]	34.2512	100	1	1	62	1273	220	24.1167	7.73779
K5XT12	Epimerase domain-containing protein OS=Agaricus bisporus var. burnettii (strain JB137-S8 / ATCC MYA-4627 / FGSC 10392) OX=597362 GN=AGABI1DRAFT_42376 PE=4 SV=1 - [K5XT12_AGABU]	68.9856	100	1	2	96	1848	289	32.9628	6.3667
K5XT06	Peptidase_M24 domain-containing protein OS=Agaricus bisporus var. burnettii (strain JB137-S8 / ATCC MYA-4627 / FGSC 10392) OX=597362 GN=AGABI1DRAFT_114934 PE=4 SV=1 - [K5XT06_AGABU]	267.124	85.86	1	16	103	1480	396	42.9655	8.14795
K5XSZ7	DUF1767 domain-containing protein OS=Agaricus bisporus var. burnettii (strain JB137-S8 / ATCC MYA-4627 / FGSC 10392) OX=597362 GN=AGABI1DRAFT_107841 PE=4 SV=1 - [K5XSZ7_AGABU]	47.7349	69.94	1	1	108	1228	642	70.0436	4.71631
K5XSZ5	Uncharacterized protein OS=Agaricus bisporus var. burnettii (strain JB137-S8 / ATCC MYA-4627 / FGSC 10392) OX=597362 GN=AGABI1DRAFT_129875 PE=4 SV=1 - [K5XSZ5_AGABU]	52.9811	84.15	1	1	108	3271	511	56.6904	5.79541
K5XSZ2	Drf_GBD domain-containing protein OS=Agaricus bisporus var. burnettii (strain JB137-S8 / ATCC MYA-4627 / FGSC 10392) OX=597362 GN=AGABI1DRAFT_42407 PE=4 SV=1 - [K5XSZ2_AGABU]	62.4582	92.82	1	1	170	2013	655	72.6297	9.11475
K5XSY8	ACB domain-containing protein OS=Agaricus bisporus var. burnettii (strain JB137-S8 / ATCC MYA-4627 / FGSC 10392) OX=597362 GN=AGABI1DRAFT_114914 PE=4 SV=1 - [K5XSY8_AGABU]	272.419	100	1	4	32	730	101	11.4898	6.1001
K5XSX9	WD_REPEATS_REGION domain-containing protein (Fragment) OS=Agaricus bisporus var. burnettii (strain JB137-S8 / ATCC MYA-4627 / FGSC 10392) OX=597362 GN=AGABI1DRAFT_61038 PE=4 SV=1 - [K5XSX9_AGABU]	65.3073	76.56	1	2	123	934	576	63.4469	4.62744
K5XSX7	MFS domain-containing protein OS=Agaricus bisporus var. burnettii (strain JB137-S8 / ATCC MYA-4627 / FGSC 10392) OX=597362 GN=AGABI1DRAFT_42590 PE=4 SV=1 - [K5XSX7_AGABU]	24.6421	100	1	1	53	796	368	40.5064	8.29443
K5XSU1	Uncharacterized protein OS=Agaricus bisporus var. burnettii (strain JB137-S8 / ATCC MYA-4627 / FGSC 10392) OX=597362 GN=AGABI1DRAFT_129820 PE=4 SV=1 - [K5XSU1_AGABU]	14.6009	82.23	1	1	63	741	512	55.4829	6.80029
K5XST7	Tubulin beta chain OS=Agaricus bisporus var. burnettii (strain JB137-S8 / ATCC MYA-4627 / FGSC 10392) OX=597362 GN=AGABI1DRAFT_60995 PE=3 SV=1 - [K5XST7_AGABU]	242.783	77.87	1	13	88	1293	461	51.2023	4.86865
K5XSQ6	DUF1996 domain-containing protein OS=Agaricus bisporus var. burnettii (strain JB137-S8 / ATCC MYA-4627 / FGSC 10392) OX=597362 GN=AGABI1DRAFT_129782 PE=4 SV=1 - [K5XSQ6_AGABU]	77.2086	66.43	1	2	76	1104	560	60.9555	6.87354
K5XSQ1	Uncharacterized protein OS=Agaricus bisporus var. burnettii (strain JB137-S8 / ATCC MYA-4627 / FGSC 10392) OX=597362 GN=AGABI1DRAFT_114847 PE=4 SV=1 - [K5XSQ1_AGABU]	47.333	72.6	1	1	109	1404	500	55.6652	7.84033
K5XSN9	NACHT domain-containing protein OS=Agaricus bisporus var. burnettii (strain JB137-S8 / ATCC MYA-4627 / FGSC 10392) OX=597362 GN=AGABI1DRAFT_92907 PE=4 SV=1 - [K5XSN9_AGABU]	55.5149	76.67	1	1	186	1966	883	99.5844	6.771
K5XSJ5	F-box domain-containing protein OS=Agaricus bisporus var. burnettii (strain JB137-S8 / ATCC MYA-4627 / FGSC 10392) OX=597362 GN=AGABI1DRAFT_129721 PE=4 SV=1 - [K5XSJ5_AGABU]	48.808	100	1	1	146	1328	566	64.6741	8.80713
K5XSF3	Uncharacterized protein OS=Agaricus bisporus var. burnettii (strain JB137-S8 / ATCC MYA-4627 / FGSC 10392) OX=597362 GN=AGABI1DRAFT_86121 PE=4 SV=1 - [K5XSF3_AGABU]	77.1791	100	1	5	42	1329	186	20.1527	9.49561
K5XSE4	S5 DRBM domain-containing protein (Fragment) OS=Agaricus bisporus var. burnettii (strain JB137-S8 / ATCC MYA-4627 / FGSC 10392) OX=597362 GN=AGABI1DRAFT_42859 PE=3 SV=1 - [K5XSE4_AGABU]	48.1725	100	1	1	71	1163	174	19.0744	11.1655
K5XSB8	Uncharacterized protein OS=Agaricus bisporus var. burnettii (strain JB137-S8 / ATCC MYA-4627 / FGSC 10392) OX=597362 GN=AGABI1DRAFT_121891 PE=4 SV=1 - [K5XSB8_AGABU]	38.758	100	1	1	65	1170	200	20.4935	9.48096
K5XSB3	FAD_binding_3 domain-containing protein OS=Agaricus bisporus var. burnettii (strain JB137-S8 / ATCC MYA-4627 / FGSC 10392) OX=597362 GN=AGABI1DRAFT_115070 PE=4 SV=1 - [K5XSB3_AGABU]	46.1151	87.39	1	1	100	1660	460	50.9172	6.88818
K5XS74	MOSC domain-containing protein OS=Agaricus bisporus var. burnettii (strain JB137-S8 / ATCC MYA-4627 / FGSC 10392) OX=597362 GN=AGABI1DRAFT_115040 PE=4 SV=1 - [K5XS74_AGABU]	52.5022	87.4	1	1	93	1832	365	40.2225	8.17725
K5XS54	Uncharacterized protein OS=Agaricus bisporus var. burnettii (strain JB137-S8 / ATCC MYA-4627 / FGSC 10392) OX=597362 GN=AGABI1DRAFT_130028 PE=4 SV=1 - [K5XS54_AGABU]	143.187	95.48	1	1	321	4916	1084	125.587	6.0874
K5XS34	Serine/threonine-protein kinase OS=Agaricus bisporus var. burnettii (strain JB137-S8 / ATCC MYA-4627 / FGSC 10392) OX=597362 GN=AGABI1DRAFT_42993 PE=3 SV=1 - [K5XS34_AGABU]	110.178	84.38	1	1	259	4299	928	103.995	9.20264
K5XS15	Uncharacterized protein OS=Agaricus bisporus var. burnettii (strain JB137-S8 / ATCC MYA-4627 / FGSC 10392) OX=597362 GN=AGABI1DRAFT_61271 PE=4 SV=1 - [K5XS15_AGABU]	27.7351	69.63	1	1	67	519	698	79.2009	9.39307
K5XS10	NEDD8-activating enzyme E1 regulatory subunit OS=Agaricus bisporus var. burnettii (strain JB137-S8 / ATCC MYA-4627 / FGSC 10392) OX=597362 GN=AGABI1DRAFT_121803 PE=3 SV=1 - [K5XS10_AGABU]	95.3637	100	1	3	106	3538	529	58.0718	5.16064
K5XS07	Protein kinase domain-containing protein OS=Agaricus bisporus var. burnettii (strain JB137-S8 / ATCC MYA-4627 / FGSC 10392) OX=597362 GN=AGABI1DRAFT_114985 PE=3 SV=1 - [K5XS07_AGABU]	64.0787	100	1	3	89	1652	291	33.3875	7.89893
K5XRZ2	Acetolactate synthase OS=Agaricus bisporus var. burnettii (strain JB137-S8 / ATCC MYA-4627 / FGSC 10392) OX=597362 GN=AGABI1DRAFT_77233 PE=3 SV=1 - [K5XRZ2_AGABU]	92.4192	81.51	1	4	128	3925	687	74.178	8.67529
K5XRY5	tRNA ligase OS=Agaricus bisporus var. burnettii (strain JB137-S8 / ATCC MYA-4627 / FGSC 10392) OX=597362 GN=AGABI1DRAFT_122028 PE=3 SV=1 - [K5XRY5_AGABU]	107.729	100	1	1	249	3436	811	91.6193	7.1958
K5XRX2	Uncharacterized protein OS=Agaricus bisporus var. burnettii (strain JB137-S8 / ATCC MYA-4627 / FGSC 10392) OX=597362 GN=AGABI1DRAFT_86553 PE=3 SV=1 - [K5XRX2_AGABU]	118.114	100	1	7	34	1736	149	16.7249	4.31006
K5XRX0	Uncharacterized protein (Fragment) OS=Agaricus bisporus var. burnettii (strain JB137-S8 / ATCC MYA-4627 / FGSC 10392) OX=597362 GN=AGABI1DRAFT_122004 PE=4 SV=1 - [K5XRX0_AGABU]	13.8136	83.95	1	1	44	498	299	32.8423	4.80518
K5XRW6	Uncharacterized protein OS=Agaricus bisporus var. burnettii (strain JB137-S8 / ATCC MYA-4627 / FGSC 10392) OX=597362 GN=AGABI1DRAFT_86546 PE=4 SV=1 - [K5XRW6_AGABU]	162.977	100	1	8	59	1057	258	27.6794	6.40479
K5XRW0	DNA polymerase epsilon catalytic subunit OS=Agaricus bisporus var. burnettii (strain JB137-S8 / ATCC MYA-4627 / FGSC 10392) OX=597362 GN=AGABI1DRAFT_61718 PE=3 SV=1 - [K5XRW0_AGABU]	353.144	92.04	1	2	589	7870	2236	255.081	6.69775
K5XRV7	NDE1, mitochondrial external NADH dehydrogenase OS=Agaricus bisporus var. burnettii (strain JB137-S8 / ATCC MYA-4627 / FGSC 10392) OX=597362 GN=NDE1 PE=4 SV=1 - [K5XRV7_AGABU]	97.0792	100	1	4	150	2356	581	64.4426	8.76318
K5XRV5	Uncharacterized protein OS=Agaricus bisporus var. burnettii (strain JB137-S8 / ATCC MYA-4627 / FGSC 10392) OX=597362 GN=AGABI1DRAFT_115160 PE=4 SV=1 - [K5XRV5_AGABU]	35.6286	63.49	1	1	65	2922	756	80.5458	5.21143
K5XRP7	3-hydroxyanthranilate 3,4-dioxygenase OS=Agaricus bisporus var. burnettii (strain JB137-S8 / ATCC MYA-4627 / FGSC 10392) OX=597362 GN=BNA1 PE=3 SV=1 - [K5XRP7_AGABU]	35.5929	100	1	1	39	1338	174	20.224	5.8335
K5XRL5	Uncharacterized protein OS=Agaricus bisporus var. burnettii (strain JB137-S8 / ATCC MYA-4627 / FGSC 10392) OX=597362 GN=AGABI1DRAFT_115109 PE=4 SV=1 - [K5XRL5_AGABU]	28.5265	100	1	1	20	615	77	8.48444	10.6968
K5XRI9	Uncharacterized protein OS=Agaricus bisporus var. burnettii (strain JB137-S8 / ATCC MYA-4627 / FGSC 10392) OX=597362 GN=AGABI1DRAFT_43082 PE=3 SV=1 - [K5XRI9_AGABU]	176.334	84.12	1	14	129	1685	636	68.1482	5.03369
K5XRG1	Vacuolar protein sorting-associated protein 29 OS=Agaricus bisporus var. burnettii (strain JB137-S8 / ATCC MYA-4627 / FGSC 10392) OX=597362 GN=AGABI1DRAFT_115087 PE=3 SV=1 - [K5XRG1_AGABU]	15.9626	76.62	1	1	38	802	201	22.3696	6.43018
K5XRD9	RNase III domain-containing protein OS=Agaricus bisporus var. burnettii (strain JB137-S8 / ATCC MYA-4627 / FGSC 10392) OX=597362 GN=AGABI1DRAFT_77491 PE=4 SV=1 - [K5XRD9_AGABU]	28.6338	86.48	1	1	69	886	281	31.0989	10.0376
K5XRC6	Histone H2A OS=Agaricus bisporus var. burnettii (strain JB137-S8 / ATCC MYA-4627 / FGSC 10392) OX=597362 GN=AGABI1DRAFT_115323 PE=3 SV=1 - [K5XRC6_AGABU]	50.2271	100	2	1	51	2369	139	14.725	10.0815
K5XRB7	RING-type domain-containing protein OS=Agaricus bisporus var. burnettii (strain JB137-S8 / ATCC MYA-4627 / FGSC 10392) OX=597362 GN=AGABI1DRAFT_115314 PE=4 SV=1 - [K5XRB7_AGABU]	56.1112	81	1	1	101	2116	600	64.207	6.62451
K5XRB3	Uncharacterized protein OS=Agaricus bisporus var. burnettii (strain JB137-S8 / ATCC MYA-4627 / FGSC 10392) OX=597362 GN=AGABI1DRAFT_130487 PE=4 SV=1 - [K5XRB3_AGABU]	27.4997	100	1	1	64	1620	276	30.5386	6.85889
K5XRA0	Pterin-binding domain-containing protein (Fragment) OS=Agaricus bisporus var. burnettii (strain JB137-S8 / ATCC MYA-4627 / FGSC 10392) OX=597362 GN=AGABI1DRAFT_115300 PE=4 SV=1 - [K5XRA0_AGABU]	54.0331	94.32	1	2	162	1820	775	84.889	5.65576
K5XR84	Uncharacterized protein OS=Agaricus bisporus var. burnettii (strain JB137-S8 / ATCC MYA-4627 / FGSC 10392) OX=597362 GN=AGABI1DRAFT_115287 PE=4 SV=1 - [K5XR84_AGABU]	73.3356	100	1	2	82	1848	338	38.2527	6.55127
K5XR76	Uncharacterized protein OS=Agaricus bisporus var. burnettii (strain JB137-S8 / ATCC MYA-4627 / FGSC 10392) OX=597362 GN=AGABI1DRAFT_115280 PE=4 SV=1 - [K5XR76_AGABU]	17.5042	100	1	1	42	325	265	28.1383	6.94678
K5XR63	Probable vacuolar protein sorting-associated protein 16 homolog OS=Agaricus bisporus var. burnettii (strain JB137-S8 / ATCC MYA-4627 / FGSC 10392) OX=597362 GN=AGABI1DRAFT_77347 PE=3 SV=1 - [K5XR63_AGABU]	56.2248	94.56	1	2	233	607	846	95.3178	6.03662
K5XR55	WW domain-containing protein OS=Agaricus bisporus var. burnettii (strain JB137-S8 / ATCC MYA-4627 / FGSC 10392) OX=597362 GN=AGABI1DRAFT_43626 PE=4 SV=1 - [K5XR55_AGABU]	185.847	65.38	1	13	133	7020	933	103.015	6.22705
K5XR45	Uncharacterized protein OS=Agaricus bisporus var. burnettii (strain JB137-S8 / ATCC MYA-4627 / FGSC 10392) OX=597362 GN=AGABI1DRAFT_122081 PE=4 SV=1 - [K5XR45_AGABU]	182.624	84.62	1	6	72	3712	481	50.6354	5.87158
K5XR34	Uncharacterized protein OS=Agaricus bisporus var. burnettii (strain JB137-S8 / ATCC MYA-4627 / FGSC 10392) OX=597362 GN=AGABI1DRAFT_115242 PE=3 SV=1 - [K5XR34_AGABU]	151.564	100	1	11	125	3895	500	55.4956	8.73389
K5XR24	ATG11 domain-containing protein OS=Agaricus bisporus var. burnettii (strain JB137-S8 / ATCC MYA-4627 / FGSC 10392) OX=597362 GN=AGABI1DRAFT_122058 PE=4 SV=1 - [K5XR24_AGABU]	202.124	93.52	1	1	396	1347	1328	148.038	6.85889
K5XR17	Protoporphyrinogen oxidase OS=Agaricus bisporus var. burnettii (strain JB137-S8 / ATCC MYA-4627 / FGSC 10392) OX=597362 GN=AGABI1DRAFT_77250 PE=3 SV=1 - [K5XR17_AGABU]	58.8351	82.85	1	1	79	1672	519	56.5891	8.32373
K5XR06	Uncharacterized protein OS=Agaricus bisporus var. burnettii (strain JB137-S8 / ATCC MYA-4627 / FGSC 10392) OX=597362 GN=AGABI1DRAFT_43901 PE=4 SV=1 - [K5XR06_AGABU]	44.9851	100	1	2	44	195	202	22.1072	5.40186
K5XQZ1	Peroxiredoxin OS=Agaricus bisporus var. burnettii (strain JB137-S8 / ATCC MYA-4627 / FGSC 10392) OX=597362 GN=AGABI1DRAFT_122245 PE=3 SV=1 - [K5XQZ1_AGABU]	147.256	100	1	5	39	4915	182	19.052	5.63037
K5XQY0	Kinesin motor domain-containing protein OS=Agaricus bisporus var. burnettii (strain JB137-S8 / ATCC MYA-4627 / FGSC 10392) OX=597362 GN=AGABI1DRAFT_77659 PE=3 SV=1 - [K5XQY0_AGABU]	87.1903	100	1	2	174	1954	636	70.0767	8.44092
K5XQW4	Uncharacterized protein OS=Agaricus bisporus var. burnettii (strain JB137-S8 / ATCC MYA-4627 / FGSC 10392) OX=597362 GN=AGABI1DRAFT_77633 PE=4 SV=1 - [K5XQW4_AGABU]	104.163	100	1	4	119	3398	500	56.0257	4.61475
K5XQV2	Tyrosine--tRNA ligase OS=Agaricus bisporus var. burnettii (strain JB137-S8 / ATCC MYA-4627 / FGSC 10392) OX=597362 GN=AGABI1DRAFT_115381 PE=3 SV=1 - [K5XQV2_AGABU]	114.673	100	1	6	121	1903	439	48.5743	7.02002
K5XQU9	BTB domain-containing protein OS=Agaricus bisporus var. burnettii (strain JB137-S8 / ATCC MYA-4627 / FGSC 10392) OX=597362 GN=AGABI1DRAFT_130606 PE=4 SV=1 - [K5XQU9_AGABU]	253.727	87.92	1	7	585	1852	2848	317.18	5.60498
K5XQT1	Uncharacterized protein OS=Agaricus bisporus var. burnettii (strain JB137-S8 / ATCC MYA-4627 / FGSC 10392) OX=597362 GN=AGABI1DRAFT_77573 PE=4 SV=1 - [K5XQT1_AGABU]	160.055	96.1	1	1	318	6840	1255	138.24	6.07471
K5XQR9	AlaDh_PNT_N domain-containing protein OS=Agaricus bisporus var. burnettii (strain JB137-S8 / ATCC MYA-4627 / FGSC 10392) OX=597362 GN=AGABI1DRAFT_77562 PE=4 SV=1 - [K5XQR9_AGABU]	129.974	95.32	1	1	270	6258	1004	110.173	6.82959
K5XQR6	Cellulase domain-containing protein OS=Agaricus bisporus var. burnettii (strain JB137-S8 / ATCC MYA-4627 / FGSC 10392) OX=597362 GN=AGABI1DRAFT_77559 PE=3 SV=1 - [K5XQR6_AGABU]	75.5566	100	1	3	124	2995	484	55.9818	5.90967
K5XQR1	Uncharacterized protein OS=Agaricus bisporus var. burnettii (strain JB137-S8 / ATCC MYA-4627 / FGSC 10392) OX=597362 GN=AGABI1DRAFT_101862 PE=4 SV=1 - [K5XQR1_AGABU]	57.6643	59.79	1	1	36	1761	383	41.7095	4.93213
K5XQN3	MFS domain-containing protein OS=Agaricus bisporus var. burnettii (strain JB137-S8 / ATCC MYA-4627 / FGSC 10392) OX=597362 GN=AGABI1DRAFT_115486 PE=3 SV=1 - [K5XQN3_AGABU]	55.7424	82.3	1	1	87	733	514	56.4235	8.95361
K5XQI0	PSP1 C-terminal domain-containing protein OS=Agaricus bisporus var. burnettii (strain JB137-S8 / ATCC MYA-4627 / FGSC 10392) OX=597362 GN=AGABI1DRAFT_108425 PE=4 SV=1 - [K5XQI0_AGABU]	53.1546	73.19	1	2	151	1941	813	86.469	8.86572
K5XQH6	WD_REPEATS_REGION domain-containing protein OS=Agaricus bisporus var. burnettii (strain JB137-S8 / ATCC MYA-4627 / FGSC 10392) OX=597362 GN=AGABI1DRAFT_101980 PE=4 SV=1 - [K5XQH6_AGABU]	114.61	90.07	1	2	348	2559	1400	154.782	9.1001
K5XQH2	DUF89 domain-containing protein OS=Agaricus bisporus var. burnettii (strain JB137-S8 / ATCC MYA-4627 / FGSC 10392) OX=597362 GN=AGABI1DRAFT_108419 PE=4 SV=1 - [K5XQH2_AGABU]	59.7657	100	2	3	128	1993	492	56.2827	5.77002
K5XQE4	Uncharacterized protein OS=Agaricus bisporus var. burnettii (strain JB137-S8 / ATCC MYA-4627 / FGSC 10392) OX=597362 GN=AGABI1DRAFT_93680 PE=4 SV=1 - [K5XQE4_AGABU]	29.6143	100	1	2	62	1942	192	21.8755	5.04639
K5XQD5	PRK domain-containing protein OS=Agaricus bisporus var. burnettii (strain JB137-S8 / ATCC MYA-4627 / FGSC 10392) OX=597362 GN=AGABI1DRAFT_115446 PE=4 SV=1 - [K5XQD5_AGABU]	34.6298	100	1	1	52	1080	227	25.2242	6.21436
K5XQC8	Peptidylprolyl isomerase OS=Agaricus bisporus var. burnettii (strain JB137-S8 / ATCC MYA-4627 / FGSC 10392) OX=597362 GN=AGABI1DRAFT_115442 PE=4 SV=1 - [K5XQC8_AGABU]	87.3419	100	1	4	33	2935	108	11.8853	7.23975
K5XQC4	tRNA-synt_1c domain-containing protein OS=Agaricus bisporus var. burnettii (strain JB137-S8 / ATCC MYA-4627 / FGSC 10392) OX=597362 GN=AGABI1DRAFT_108396 PE=3 SV=1 - [K5XQC4_AGABU]	64.3874	100	1	2	155	2126	523	58.9313	7.28369
K5XQB4	Uncharacterized protein OS=Agaricus bisporus var. burnettii (strain JB137-S8 / ATCC MYA-4627 / FGSC 10392) OX=597362 GN=AGABI1DRAFT_115434 PE=3 SV=1 - [K5XQB4_AGABU]	120.114	100	1	4	145	2246	436	48.2639	7.18115
K5XQB0	TIP120 domain-containing protein OS=Agaricus bisporus var. burnettii (strain JB137-S8 / ATCC MYA-4627 / FGSC 10392) OX=597362 GN=AGABI1DRAFT_115429 PE=4 SV=1 - [K5XQB0_AGABU]	379.879	92.95	1	18	266	1165	1219	133.907	5.69385
K5XQ74	F-box domain-containing protein OS=Agaricus bisporus var. burnettii (strain JB137-S8 / ATCC MYA-4627 / FGSC 10392) OX=597362 GN=AGABI1DRAFT_130932 PE=4 SV=1 - [K5XQ74_AGABU]	50.825	54.33	1	1	100	751	751	81.5849	7.57666
K5XQ69	MPN domain-containing protein OS=Agaricus bisporus var. burnettii (strain JB137-S8 / ATCC MYA-4627 / FGSC 10392) OX=597362 GN=AGABI1DRAFT_62649 PE=4 SV=1 - [K5XQ69_AGABU]	121.659	100	1	9	92	3687	355	39.5332	7.2251
K5XQ48	Uncharacterized protein OS=Agaricus bisporus var. burnettii (strain JB137-S8 / ATCC MYA-4627 / FGSC 10392) OX=597362 GN=AGABI1DRAFT_115552 PE=4 SV=1 - [K5XQ48_AGABU]	55.9616	100	2	4	65	1196	248	26.6197	7.78174
K5XQ16	HpcH_HpaI domain-containing protein OS=Agaricus bisporus var. burnettii (strain JB137-S8 / ATCC MYA-4627 / FGSC 10392) OX=597362 GN=AGABI1DRAFT_44190 PE=4 SV=1 - [K5XQ16_AGABU]	40.1187	63.18	1	1	32	842	220	23.5773	6.80029
K5XPZ4	NACHT domain-containing protein OS=Agaricus bisporus var. burnettii (strain JB137-S8 / ATCC MYA-4627 / FGSC 10392) OX=597362 GN=AGABI1DRAFT_93770 PE=4 SV=1 - [K5XPZ4_AGABU]	82.3014	91.96	1	1	118	3165	560	62.925	6.26514
K5XPY9	Alpha-1,4 glucan phosphorylase OS=Agaricus bisporus var. burnettii (strain JB137-S8 / ATCC MYA-4627 / FGSC 10392) OX=597362 GN=AGABI1DRAFT_130848 PE=3 SV=1 - [K5XPY9_AGABU]	308.601	84.93	1	16	216	2317	876	99.0526	6.30322
K5XPY3	Rhodanese domain-containing protein OS=Agaricus bisporus var. burnettii (strain JB137-S8 / ATCC MYA-4627 / FGSC 10392) OX=597362 GN=AGABI1DRAFT_77889 PE=4 SV=1 - [K5XPY3_AGABU]	42.4462	78.89	1	1	99	1428	360	39.2019	9.5835
K5XPW2	Nascent polypeptide-associated complex subunit beta OS=Agaricus bisporus var. burnettii (strain JB137-S8 / ATCC MYA-4627 / FGSC 10392) OX=597362 GN=AGABI1DRAFT_115651 PE=3 SV=1 - [K5XPW2_AGABU]	229.701	75.15	1	7	37	580	165	17.6982	6.34131
K5XPV1	Uncharacterized protein OS=Agaricus bisporus var. burnettii (strain JB137-S8 / ATCC MYA-4627 / FGSC 10392) OX=597362 GN=AGABI1DRAFT_131056 PE=4 SV=1 - [K5XPV1_AGABU]	40.2002	86.43	1	1	68	1003	361	40.8235	6.13818
K5XPU3	Uncharacterized protein (Fragment) OS=Agaricus bisporus var. burnettii (strain JB137-S8 / ATCC MYA-4627 / FGSC 10392) OX=597362 GN=AGABI1DRAFT_115635 PE=4 SV=1 - [K5XPU3_AGABU]	36.1916	100	1	1	32	1916	159	17.1408	9.5249
K5XPT8	Phosphodiesterase (Fragment) OS=Agaricus bisporus var. burnettii (strain JB137-S8 / ATCC MYA-4627 / FGSC 10392) OX=597362 GN=AGABI1DRAFT_78188 PE=3 SV=1 - [K5XPT8_AGABU]	67.3173	90.66	1	1	79	738	546	60.8828	6.771
K5XPQ3	Uncharacterized protein (Fragment) OS=Agaricus bisporus var. burnettii (strain JB137-S8 / ATCC MYA-4627 / FGSC 10392) OX=597362 GN=AGABI1DRAFT_18593 PE=4 SV=1 - [K5XPQ3_AGABU]	242.111	97.63	1	2	418	11053	1688	187.468	8.54346
K5XPN4	Uncharacterized protein OS=Agaricus bisporus var. burnettii (strain JB137-S8 / ATCC MYA-4627 / FGSC 10392) OX=597362 GN=AGABI1DRAFT_44487 PE=4 SV=1 - [K5XPN4_AGABU]	15.891	100	1	1	30	700	109	11.2665	6.53662
K5XPK5	Uncharacterized protein OS=Agaricus bisporus var. burnettii (strain JB137-S8 / ATCC MYA-4627 / FGSC 10392) OX=597362 GN=AGABI1DRAFT_131195 PE=3 SV=1 - [K5XPK5_AGABU]	100.546	100	1	1	148	693	590	66.6813	6.90283
K5XPJ5	Uncharacterized protein OS=Agaricus bisporus var. burnettii (strain JB137-S8 / ATCC MYA-4627 / FGSC 10392) OX=597362 GN=AGABI1DRAFT_115713 PE=4 SV=1 - [K5XPJ5_AGABU]	33.3021	100	1	1	110	1382	419	47.7173	7.21045
K5XPJ0	PCI domain-containing protein OS=Agaricus bisporus var. burnettii (strain JB137-S8 / ATCC MYA-4627 / FGSC 10392) OX=597362 GN=AGABI1DRAFT_115708 PE=4 SV=1 - [K5XPJ0_AGABU]	129.104	100	1	7	100	2266	400	45.2585	5.18604
K5XPI0	HEME_HALOPEROXIDASE domain-containing protein (Fragment) OS=Agaricus bisporus var. burnettii (strain JB137-S8 / ATCC MYA-4627 / FGSC 10392) OX=597362 GN=AGABI1DRAFT_12960 PE=4 SV=1 - [K5XPI0_AGABU]	9.90852	100	1	1	64	443	249	28.2525	8.6167
K5XPG1	SWIB domain-containing protein OS=Agaricus bisporus var. burnettii (strain JB137-S8 / ATCC MYA-4627 / FGSC 10392) OX=597362 GN=AGABI1DRAFT_115684 PE=4 SV=1 - [K5XPG1_AGABU]	87.1281	99.76	1	1	119	762	415	47.4195	7.04932
K5XPD2	Importin N-terminal domain-containing protein OS=Agaricus bisporus var. burnettii (strain JB137-S8 / ATCC MYA-4627 / FGSC 10392) OX=597362 GN=AGABI1DRAFT_62890 PE=4 SV=1 - [K5XPD2_AGABU]	213.082	80.35	1	10	135	2601	865	95.2558	4.90674
K5XPB7	Glyceraldehyde-3-phosphate dehydrogenase OS=Agaricus bisporus var. burnettii (strain JB137-S8 / ATCC MYA-4627 / FGSC 10392) OX=597362 GN=AGABI1DRAFT_115671 PE=3 SV=1 - [K5XPB7_AGABU]	1386.38	100	1	17	86	2537	338	36.5467	7.73779
K5XPB2	Malate dehydrogenase OS=Agaricus bisporus var. burnettii (strain JB137-S8 / ATCC MYA-4627 / FGSC 10392) OX=597362 GN=AGABI1DRAFT_115666 PE=3 SV=1 - [K5XPB2_AGABU]	869.092	87.37	1	15	90	2874	372	39.0939	6.7124
K5XPA8	F-box domain-containing protein OS=Agaricus bisporus var. burnettii (strain JB137-S8 / ATCC MYA-4627 / FGSC 10392) OX=597362 GN=AGABI1DRAFT_131351 PE=4 SV=1 - [K5XPA8_AGABU]	52.7055	87.23	5	1	89	1402	517	59.0701	6.23975
K5XP74	Magnesium transporter OS=Agaricus bisporus var. burnettii (strain JB137-S8 / ATCC MYA-4627 / FGSC 10392) OX=597362 GN=AGABI1DRAFT_78618 PE=3 SV=1 - [K5XP74_AGABU]	17.2385	87.2	1	1	114	823	414	46.82	8.76318
K5XP71	Uncharacterized protein OS=Agaricus bisporus var. burnettii (strain JB137-S8 / ATCC MYA-4627 / FGSC 10392) OX=597362 GN=AGABI1DRAFT_115815 PE=4 SV=1 - [K5XP71_AGABU]	4.71191	80.71	1	1	35	755	254	28.7013	9.18799
K5XP67	Uncharacterized protein OS=Agaricus bisporus var. burnettii (strain JB137-S8 / ATCC MYA-4627 / FGSC 10392) OX=597362 GN=AGABI1DRAFT_115810 PE=3 SV=1 - [K5XP67_AGABU]	83.938	85.11	1	2	120	3006	544	60.2285	6.81494
K5XP64	AAA domain-containing protein OS=Agaricus bisporus var. burnettii (strain JB137-S8 / ATCC MYA-4627 / FGSC 10392) OX=597362 GN=AGABI1DRAFT_115807 PE=3 SV=1 - [K5XP64_AGABU]	247.204	100	1	9	150	1365	402	44.5187	9.12939
K5XP58	Uncharacterized protein (Fragment) OS=Agaricus bisporus var. burnettii (strain JB137-S8 / ATCC MYA-4627 / FGSC 10392) OX=597362 GN=AGABI1DRAFT_63189 PE=3 SV=1 - [K5XP58_AGABU]	306.69	100	1	12	162	3952	614	69.004	6.39209
K5XP45	TPR_REGION domain-containing protein OS=Agaricus bisporus var. burnettii (strain JB137-S8 / ATCC MYA-4627 / FGSC 10392) OX=597362 GN=AGABI1DRAFT_78549 PE=4 SV=1 - [K5XP45_AGABU]	105.625	94.11	1	6	187	2736	747	83.8579	5.50342
K5XP43	Glutamate dehydrogenase OS=Agaricus bisporus var. burnettii (strain JB137-S8 / ATCC MYA-4627 / FGSC 10392) OX=597362 GN=AGABI1DRAFT_115791 PE=3 SV=1 - [K5XP43_AGABU]	418.967	87.53	1	18	98	1756	457	49.4811	5.89697
K5XP20	ATP-dependent DNA helicase OS=Agaricus bisporus var. burnettii (strain JB137-S8 / ATCC MYA-4627 / FGSC 10392) OX=597362 GN=AGABI1DRAFT_78494 PE=3 SV=1 - [K5XP20_AGABU]	75.9254	100	1	1	203	1598	674	75.77	7.76709
K5XP15	Uncharacterized protein OS=Agaricus bisporus var. burnettii (strain JB137-S8 / ATCC MYA-4627 / FGSC 10392) OX=597362 GN=AGABI1DRAFT_115766 PE=3 SV=1 - [K5XP15_AGABU]	53.0194	84.23	1	2	79	2194	355	37.9388	9.56885
K5XP07	Uncharacterized protein OS=Agaricus bisporus var. burnettii (strain JB137-S8 / ATCC MYA-4627 / FGSC 10392) OX=597362 GN=AGABI1DRAFT_115761 PE=4 SV=1 - [K5XP07_AGABU]	86.7979	100	1	1	136	1176	364	41.6631	8.60205
K5XP02	Uncharacterized protein OS=Agaricus bisporus var. burnettii (strain JB137-S8 / ATCC MYA-4627 / FGSC 10392) OX=597362 GN=AGABI1DRAFT_108743 PE=4 SV=1 - [K5XP02_AGABU]	119.166	100	2	2	99	4877	354	39.4273	4.99561
K5XNZ7	J domain-containing protein OS=Agaricus bisporus var. burnettii (strain JB137-S8 / ATCC MYA-4627 / FGSC 10392) OX=597362 GN=AGABI1DRAFT_78472 PE=4 SV=1 - [K5XNZ7_AGABU]	51.4384	100	1	1	133	1333	348	39.6348	7.09326
K5XNX9	Phosphoinositide phospholipase C OS=Agaricus bisporus var. burnettii (strain JB137-S8 / ATCC MYA-4627 / FGSC 10392) OX=597362 GN=AGABI1DRAFT_131468 PE=4 SV=1 - [K5XNX9_AGABU]	63.3369	81.61	1	2	117	2253	571	64.1835	6.55127
K5XNX4	Extracellular metalloproteinase OS=Agaricus bisporus var. burnettii (strain JB137-S8 / ATCC MYA-4627 / FGSC 10392) OX=597362 GN=AGABI1DRAFT_115921 PE=3 SV=1 - [K5XNX4_AGABU]	256.652	85.19	1	9	119	4204	783	86.7581	5.40186
K5XNS0	Protein kinase domain-containing protein OS=Agaricus bisporus var. burnettii (strain JB137-S8 / ATCC MYA-4627 / FGSC 10392) OX=597362 GN=AGABI1DRAFT_63359 PE=3 SV=1 - [K5XNS0_AGABU]	48.8814	84.19	1	1	82	1211	291	33.2655	7.79639
K5XNR5	Autophagy-related protein OS=Agaricus bisporus var. burnettii (strain JB137-S8 / ATCC MYA-4627 / FGSC 10392) OX=597362 GN=AGABI1DRAFT_63354 PE=3 SV=1 - [K5XNR5_AGABU]	50.7081	89.64	1	1	89	1814	560	61.6544	7.86963
K5XNR0	Uncharacterized protein OS=Agaricus bisporus var. burnettii (strain JB137-S8 / ATCC MYA-4627 / FGSC 10392) OX=597362 GN=AGABI1DRAFT_131392 PE=4 SV=1 - [K5XNR0_AGABU]	90.9802	80.92	1	1	130	4449	865	91.8995	8.32373
K5XNM8	Uncharacterized protein OS=Agaricus bisporus var. burnettii (strain JB137-S8 / ATCC MYA-4627 / FGSC 10392) OX=597362 GN=AGABI1DRAFT_78660 PE=4 SV=1 - [K5XNM8_AGABU]	188.434	91.35	1	6	86	1845	532	58.3805	6.72705
K5XNL9	Glyco_hydro_3 domain-containing protein OS=Agaricus bisporus var. burnettii (strain JB137-S8 / ATCC MYA-4627 / FGSC 10392) OX=597362 GN=AGABI1DRAFT_131566 PE=4 SV=1 - [K5XNL9_AGABU]	104.119	91.01	1	4	136	3173	523	56.5002	6.15088
K5XNL5	Rap-GAP domain-containing protein OS=Agaricus bisporus var. burnettii (strain JB137-S8 / ATCC MYA-4627 / FGSC 10392) OX=597362 GN=AGABI1DRAFT_131561 PE=4 SV=1 - [K5XNL5_AGABU]	121.431	80.35	1	2	305	956	1786	197.244	5.73193
K5XNK9	Uncharacterized protein OS=Agaricus bisporus var. burnettii (strain JB137-S8 / ATCC MYA-4627 / FGSC 10392) OX=597362 GN=AGABI1DRAFT_115979 PE=3 SV=1 - [K5XNK9_AGABU]	173.622	88.52	1	7	97	5729	392	43.4552	6.93213
K5XNH6	Uncharacterized protein OS=Agaricus bisporus var. burnettii (strain JB137-S8 / ATCC MYA-4627 / FGSC 10392) OX=597362 GN=AGABI1DRAFT_115948 PE=4 SV=1 - [K5XNH6_AGABU]	127.689	77.6	1	6	46	3410	250	27.5226	9.45166
K5XNG7	Uncharacterized protein OS=Agaricus bisporus var. burnettii (strain JB137-S8 / ATCC MYA-4627 / FGSC 10392) OX=597362 GN=AGABI1DRAFT_115941 PE=4 SV=1 - [K5XNG7_AGABU]	19.2624	100	1	1	20	564	111	11.3885	10.1694
K5XNF9	Abhydrolase_3 domain-containing protein OS=Agaricus bisporus var. burnettii (strain JB137-S8 / ATCC MYA-4627 / FGSC 10392) OX=597362 GN=AGABI1DRAFT_102467 PE=4 SV=1 - [K5XNF9_AGABU]	11.5965	70.3	1	1	65	420	367	40.8111	6.68311
K5XNF6	Uncharacterized protein OS=Agaricus bisporus var. burnettii (strain JB137-S8 / ATCC MYA-4627 / FGSC 10392) OX=597362 GN=AGABI1DRAFT_108924 PE=4 SV=1 - [K5XNF6_AGABU]	62.9065	70.07	1	1	133	1978	725	77.1993	7.04932
K5XNF3	AMP-binding domain-containing protein OS=Agaricus bisporus var. burnettii (strain JB137-S8 / ATCC MYA-4627 / FGSC 10392) OX=597362 GN=AGABI1DRAFT_115928 PE=4 SV=1 - [K5XNF3_AGABU]	247.1	79.33	1	8	152	2117	682	74.5269	6.66846
K5XND7	Uncharacterized protein OS=Agaricus bisporus var. burnettii (strain JB137-S8 / ATCC MYA-4627 / FGSC 10392) OX=597362 GN=AGABI1DRAFT_116041 PE=4 SV=1 - [K5XND7_AGABU]	484.39	100	1	12	107	637	396	45.1341	5.24951
K5XNA8	GST N-terminal domain-containing protein OS=Agaricus bisporus var. burnettii (strain JB137-S8 / ATCC MYA-4627 / FGSC 10392) OX=597362 GN=AGABI1DRAFT_116016 PE=4 SV=1 - [K5XNA8_AGABU]	61.3795	100	1	4	52	3239	242	27.2517	5.32568
K5XN91	FAD-binding PCMH-type domain-containing protein OS=Agaricus bisporus var. burnettii (strain JB137-S8 / ATCC MYA-4627 / FGSC 10392) OX=597362 GN=AGABI1DRAFT_116005 PE=3 SV=1 - [K5XN91_AGABU]	51.3011	81.61	1	2	116	1226	571	63.6423	6.13818
K5XN12	Phospho-2-dehydro-3-deoxyheptonate aldolase OS=Agaricus bisporus var. burnettii (strain JB137-S8 / ATCC MYA-4627 / FGSC 10392) OX=597362 GN=AGABI1DRAFT_122903 PE=3 SV=1 - [K5XN12_AGABU]	71.0054	100	1	6	128	3119	503	55.9533	6.60986
K5XMU5	Uncharacterized protein OS=Agaricus bisporus var. burnettii (strain JB137-S8 / ATCC MYA-4627 / FGSC 10392) OX=597362 GN=AGABI1DRAFT_94557 PE=4 SV=1 - [K5XMU5_AGABU]	102.266	79.12	1	1	162	2444	570	64.9574	9.05615
K5XMT6	Autophagy-related protein 3 OS=Agaricus bisporus var. burnettii (strain JB137-S8 / ATCC MYA-4627 / FGSC 10392) OX=597362 GN=AGABI1DRAFT_116121 PE=3 SV=1 - [K5XMT6_AGABU]	232.819	100	1	13	95	1438	390	42.9265	5.10986
K5XML0	Uncharacterized protein OS=Agaricus bisporus var. burnettii (strain JB137-S8 / ATCC MYA-4627 / FGSC 10392) OX=597362 GN=AGABI1DRAFT_102688 PE=4 SV=1 - [K5XML0_AGABU]	23.4055	100	1	1	19	1640	76	8.17799	4.28467
K5XMJ8	Uncharacterized protein OS=Agaricus bisporus var. burnettii (strain JB137-S8 / ATCC MYA-4627 / FGSC 10392) OX=597362 GN=AGABI1DRAFT_79378 PE=4 SV=1 - [K5XMJ8_AGABU]	36.3944	100	1	1	101	1259	507	56.3536	6.29053
K5XMI2	Uncharacterized protein OS=Agaricus bisporus var. burnettii (strain JB137-S8 / ATCC MYA-4627 / FGSC 10392) OX=597362 GN=AGABI1DRAFT_116131 PE=4 SV=1 - [K5XMI2_AGABU]	136.296	70.89	1	1	191	1809	797	89.0038	4.98291
K5XMH9	DNA_MISMATCH_REPAIR_2 domain-containing protein OS=Agaricus bisporus var. burnettii (strain JB137-S8 / ATCC MYA-4627 / FGSC 10392) OX=597362 GN=AGABI1DRAFT_131867 PE=3 SV=1 - [K5XMH9_AGABU]	88.1231	80.53	1	1	210	1217	976	107.725	5.99854
K5XMF4	Uncharacterized protein OS=Agaricus bisporus var. burnettii (strain JB137-S8 / ATCC MYA-4627 / FGSC 10392) OX=597362 GN=AGABI1DRAFT_116228 PE=4 SV=1 - [K5XMF4_AGABU]	49.4579	100	1	2	43	1563	175	19.7457	4.62744
K5XMF0	PABS domain-containing protein OS=Agaricus bisporus var. burnettii (strain JB137-S8 / ATCC MYA-4627 / FGSC 10392) OX=597362 GN=AGABI1DRAFT_64147 PE=3 SV=1 - [K5XMF0_AGABU]	281.267	78.66	1	15	155	3059	759	83.5812	6.12549
K5XMB0	WD_REPEATS_REGION domain-containing protein OS=Agaricus bisporus var. burnettii (strain JB137-S8 / ATCC MYA-4627 / FGSC 10392) OX=597362 GN=AGABI1DRAFT_122989 PE=4 SV=1 - [K5XMB0_AGABU]	51.6495	100	1	1	161	1702	562	62.5101	5.92236
K5XMA6	Uncharacterized protein (Fragment) OS=Agaricus bisporus var. burnettii (strain JB137-S8 / ATCC MYA-4627 / FGSC 10392) OX=597362 GN=AGABI1DRAFT_132083 PE=4 SV=1 - [K5XMA6_AGABU]	63.8535	89.17	2	1	125	1946	517	55.318	7.03467
K5XM92	Aldedh domain-containing protein OS=Agaricus bisporus var. burnettii (strain JB137-S8 / ATCC MYA-4627 / FGSC 10392) OX=597362 GN=AGABI1DRAFT_116267 PE=3 SV=1 - [K5XM92_AGABU]	129.143	81.65	1	7	90	3539	474	51.5605	5.56689
K5XM82	26S proteasome regulatory subunit RPN1 OS=Agaricus bisporus var. burnettii (strain JB137-S8 / ATCC MYA-4627 / FGSC 10392) OX=597362 GN=AGABI1DRAFT_116255 PE=3 SV=1 - [K5XM82_AGABU]	244.616	95.66	1	11	178	1026	944	104.053	4.93213
K5XM71	Uncharacterized protein OS=Agaricus bisporus var. burnettii (strain JB137-S8 / ATCC MYA-4627 / FGSC 10392) OX=597362 GN=AGABI1DRAFT_94709 PE=4 SV=1 - [K5XM71_AGABU]	33.1126	100	1	1	80	1049	319	34.3719	9.74463
K5XM60	Uncharacterized protein (Fragment) OS=Agaricus bisporus var. burnettii (strain JB137-S8 / ATCC MYA-4627 / FGSC 10392) OX=597362 GN=AGABI1DRAFT_46050 PE=3 SV=1 - [K5XM60_AGABU]	81.546	100	1	2	83	3799	309	33.1503	7.12256
K5XM35	Uncharacterized protein OS=Agaricus bisporus var. burnettii (strain JB137-S8 / ATCC MYA-4627 / FGSC 10392) OX=597362 GN=AGABI1DRAFT_64372 PE=3 SV=1 - [K5XM35_AGABU]	64.3187	100	1	1	134	1565	477	54.2302	7.54736
K5XM25	Lysine--tRNA ligase OS=Agaricus bisporus var. burnettii (strain JB137-S8 / ATCC MYA-4627 / FGSC 10392) OX=597362 GN=AGABI1DRAFT_64340 PE=3 SV=1 - [K5XM25_AGABU]	172.917	93.46	1	9	180	1112	612	69.6026	7.03467
K5XM10	CPSF_A domain-containing protein OS=Agaricus bisporus var. burnettii (strain JB137-S8 / ATCC MYA-4627 / FGSC 10392) OX=597362 GN=AGABI1DRAFT_64324 PE=4 SV=1 - [K5XM10_AGABU]	103.046	87.96	1	5	276	4479	1213	133.875	6.34131
K5XLY4	Uncharacterized protein OS=Agaricus bisporus var. burnettii (strain JB137-S8 / ATCC MYA-4627 / FGSC 10392) OX=597362 GN=AGABI1DRAFT_144375 PE=4 SV=1 - [K5XLY4_AGABU]	76.4646	100	1	3	65	1399	406	42.5258	7.43018
K5XLX6	Uncharacterized protein OS=Agaricus bisporus var. burnettii (strain JB137-S8 / ATCC MYA-4627 / FGSC 10392) OX=597362 GN=AGABI1DRAFT_110949 PE=3 SV=1 - [K5XLX6_AGABU]	347.213	100	1	20	140	3247	533	58.5144	5.79541
K5XLX3	Uncharacterized protein OS=Agaricus bisporus var. burnettii (strain JB137-S8 / ATCC MYA-4627 / FGSC 10392) OX=597362 GN=AGABI1DRAFT_110946 PE=4 SV=1 - [K5XLX3_AGABU]	46.0343	91.11	1	1	85	2089	405	44.7849	9.59814
K5XLU2	Fe2OG dioxygenase domain-containing protein OS=Agaricus bisporus var. burnettii (strain JB137-S8 / ATCC MYA-4627 / FGSC 10392) OX=597362 GN=AGABI1DRAFT_52305 PE=3 SV=1 - [K5XLU2_AGABU]	50.0615	88.35	1	2	84	1416	352	39.124	6.75635
K5XLU1	Arf-GAP domain-containing protein OS=Agaricus bisporus var. burnettii (strain JB137-S8 / ATCC MYA-4627 / FGSC 10392) OX=597362 GN=AGABI1DRAFT_116348 PE=4 SV=1 - [K5XLU1_AGABU]	119.363	100	1	5	130	4503	464	50.0348	8.92432
K5XLR8	Abhydrolase_3 domain-containing protein OS=Agaricus bisporus var. burnettii (strain JB137-S8 / ATCC MYA-4627 / FGSC 10392) OX=597362 GN=AGABI1DRAFT_116328 PE=4 SV=1 - [K5XLR8_AGABU]	60.0617	100	1	4	74	761	312	34.9058	5.99854
K5XLR7	AA_TRNA_LIGASE_II domain-containing protein OS=Agaricus bisporus var. burnettii (strain JB137-S8 / ATCC MYA-4627 / FGSC 10392) OX=597362 GN=AGABI1DRAFT_110896 PE=4 SV=1 - [K5XLR7_AGABU]	285.348	100	1	13	206	1525	595	65.2447	6.94678
K5XLR3	Uncharacterized protein OS=Agaricus bisporus var. burnettii (strain JB137-S8 / ATCC MYA-4627 / FGSC 10392) OX=597362 GN=AGABI1DRAFT_110891 PE=4 SV=1 - [K5XLR3_AGABU]	46.129	57.11	1	1	54	1537	485	46.0646	4.39893
K5XLP2	MFS domain-containing protein OS=Agaricus bisporus var. burnettii (strain JB137-S8 / ATCC MYA-4627 / FGSC 10392) OX=597362 GN=AGABI1DRAFT_116387 PE=3 SV=1 - [K5XLP2_AGABU]	16.5086	90.87	1	1	71	1158	515	56.9452	8.04541
K5XLN6	Uncharacterized protein OS=Agaricus bisporus var. burnettii (strain JB137-S8 / ATCC MYA-4627 / FGSC 10392) OX=597362 GN=AGABI1DRAFT_67718 PE=3 SV=1 - [K5XLN6_AGABU]	28.708	100	1	1	65	801	279	29.9696	8.42627
K5XLL8	Uncharacterized protein OS=Agaricus bisporus var. burnettii (strain JB137-S8 / ATCC MYA-4627 / FGSC 10392) OX=597362 GN=AGABI1DRAFT_132221 PE=4 SV=1 - [K5XLL8_AGABU]	72.8396	90.48	1	1	146	1541	599	66.6494	5.24951
K5XLL2	WD_REPEATS_REGION domain-containing protein OS=Agaricus bisporus var. burnettii (strain JB137-S8 / ATCC MYA-4627 / FGSC 10392) OX=597362 GN=AGABI1DRAFT_67693 PE=4 SV=1 - [K5XLL2_AGABU]	94.7104	82.2	1	1	253	2654	1500	167.323	6.29053
K5XLI9	Uncharacterized protein (Fragment) OS=Agaricus bisporus var. burnettii (strain JB137-S8 / ATCC MYA-4627 / FGSC 10392) OX=597362 GN=AGABI1DRAFT_12267 PE=4 SV=1 - [K5XLI9_AGABU]	35.6762	87.16	1	1	71	1282	335	37.1879	5.22412
K5XLI1	NDK domain-containing protein (Fragment) OS=Agaricus bisporus var. burnettii (strain JB137-S8 / ATCC MYA-4627 / FGSC 10392) OX=597362 GN=AGABI1DRAFT_52146 PE=4 SV=1 - [K5XLI1_AGABU]	89.3121	100	1	1	147	2470	523	55.855	10.3452
K5XLH8	Uncharacterized protein OS=Agaricus bisporus var. burnettii (strain JB137-S8 / ATCC MYA-4627 / FGSC 10392) OX=597362 GN=AGABI1DRAFT_116412 PE=4 SV=1 - [K5XLH8_AGABU]	93.6825	100	1	1	181	2047	487	53.5699	8.5874
K5XLH1	Uncharacterized protein OS=Agaricus bisporus var. burnettii (strain JB137-S8 / ATCC MYA-4627 / FGSC 10392) OX=597362 GN=AGABI1DRAFT_67830 PE=4 SV=1 - [K5XLH1_AGABU]	79.3714	49.07	1	4	40	938	377	39.2291	5.41455
K5XLG9	Uncharacterized protein OS=Agaricus bisporus var. burnettii (strain JB137-S8 / ATCC MYA-4627 / FGSC 10392) OX=597362 GN=AGABI1DRAFT_116405 PE=4 SV=1 - [K5XLG9_AGABU]	50.5637	90.65	1	1	131	2928	428	46.8306	9.64209
K5XLG8	Uncharacterized protein (Fragment) OS=Agaricus bisporus var. burnettii (strain JB137-S8 / ATCC MYA-4627 / FGSC 10392) OX=597362 GN=AGABI1DRAFT_52131 PE=4 SV=1 - [K5XLG8_AGABU]	77.3158	92.01	1	1	170	2156	538	61.1589	8.96826
K5XLG7	T-complex protein 1 subunit gamma OS=Agaricus bisporus var. burnettii (strain JB137-S8 / ATCC MYA-4627 / FGSC 10392) OX=597362 GN=AGABI1DRAFT_110939 PE=3 SV=1 - [K5XLG7_AGABU]	456.882	100	1	19	177	5699	550	60.5113	6.41748
K5XLG6	Uncharacterized protein OS=Agaricus bisporus var. burnettii (strain JB137-S8 / ATCC MYA-4627 / FGSC 10392) OX=597362 GN=AGABI1DRAFT_132275 PE=4 SV=1 - [K5XLG6_AGABU]	96.5006	86.52	1	1	325	3082	1432	161.216	7.62061
K5XLG3	Lipase_3 domain-containing protein OS=Agaricus bisporus var. burnettii (strain JB137-S8 / ATCC MYA-4627 / FGSC 10392) OX=597362 GN=AGABI1DRAFT_67808 PE=4 SV=1 - [K5XLG3_AGABU]	21.2992	87	1	1	36	1880	300	32.1575	7.35693
K5XLG2	CRAL-TRIO domain-containing protein OS=Agaricus bisporus var. burnettii (strain JB137-S8 / ATCC MYA-4627 / FGSC 10392) OX=597362 GN=AGABI1DRAFT_67592 PE=4 SV=1 - [K5XLG2_AGABU]	18.8867	100	1	1	80	1587	290	33.5394	6.87354
K5XLG1	Uncharacterized protein OS=Agaricus bisporus var. burnettii (strain JB137-S8 / ATCC MYA-4627 / FGSC 10392) OX=597362 GN=AGABI1DRAFT_123219 PE=4 SV=1 - [K5XLG1_AGABU]	87.9208	62.72	1	1	161	3277	979	104.242	7.21045
K5XLF5	KOW domain-containing protein OS=Agaricus bisporus var. burnettii (strain JB137-S8 / ATCC MYA-4627 / FGSC 10392) OX=597362 GN=AGABI1DRAFT_82072 PE=4 SV=1 - [K5XLF5_AGABU]	338.431	100	1	8	67	4845	136	15.3176	10.7554
K5XLE9	Importin N-terminal domain-containing protein OS=Agaricus bisporus var. burnettii (strain JB137-S8 / ATCC MYA-4627 / FGSC 10392) OX=597362 GN=AGABI1DRAFT_52094 PE=4 SV=1 - [K5XLE9_AGABU]	148.653	87.22	1	7	148	1373	1033	112.883	4.89404
K5XLD9	CYTOSOL_AP domain-containing protein OS=Agaricus bisporus var. burnettii (strain JB137-S8 / ATCC MYA-4627 / FGSC 10392) OX=597362 GN=AGABI1DRAFT_82052 PE=3 SV=1 - [K5XLD9_AGABU]	391.754	89.86	1	14	99	3451	493	53.178	6.18896
K5XLD8	EF-hand domain-containing protein OS=Agaricus bisporus var. burnettii (strain JB137-S8 / ATCC MYA-4627 / FGSC 10392) OX=597362 GN=AGABI1DRAFT_110784 PE=4 SV=1 - [K5XLD8_AGABU]	60.2202	80.19	1	3	78	3622	308	34.9589	5.60498
K5XLD6	Uncharacterized protein OS=Agaricus bisporus var. burnettii (strain JB137-S8 / ATCC MYA-4627 / FGSC 10392) OX=597362 GN=AGABI1DRAFT_132361 PE=4 SV=1 - [K5XLD6_AGABU]	27.0783	100	1	1	94	1260	368	39.8716	8.25049
K5XLD4	Uncharacterized protein OS=Agaricus bisporus var. burnettii (strain JB137-S8 / ATCC MYA-4627 / FGSC 10392) OX=597362 GN=AGABI1DRAFT_110905 PE=4 SV=1 - [K5XLD4_AGABU]	118.707	73.63	1	7	75	4172	292	32.5288	9.31982
K5XLD3	Uncharacterized protein OS=Agaricus bisporus var. burnettii (strain JB137-S8 / ATCC MYA-4627 / FGSC 10392) OX=597362 GN=AGABI1DRAFT_67533 PE=4 SV=1 - [K5XLD3_AGABU]	86.9036	100	1	1	188	1294	815	88.2845	7.10791
K5XLC9	Fe2OG dioxygenase domain-containing protein OS=Agaricus bisporus var. burnettii (strain JB137-S8 / ATCC MYA-4627 / FGSC 10392) OX=597362 GN=AGABI1DRAFT_104274 PE=3 SV=1 - [K5XLC9_AGABU]	25.1857	100	1	1	87	641	366	41.2689	6.69775
K5XLC2	Uncharacterized protein OS=Agaricus bisporus var. burnettii (strain JB137-S8 / ATCC MYA-4627 / FGSC 10392) OX=597362 GN=AGABI1DRAFT_116443 PE=4 SV=1 - [K5XLC2_AGABU]	156.631	100	1	5	73	5306	258	28.8226	5.68115
K5XLC0	Non-specific serine/threonine protein kinase OS=Agaricus bisporus var. burnettii (strain JB137-S8 / ATCC MYA-4627 / FGSC 10392) OX=597362 GN=AGABI1DRAFT_67752 PE=4 SV=1 - [K5XLC0_AGABU]	103.53	88.02	1	4	164	3837	643	72.0869	5.84619
K5XLB1	Matrin-type domain-containing protein OS=Agaricus bisporus var. burnettii (strain JB137-S8 / ATCC MYA-4627 / FGSC 10392) OX=597362 GN=AGABI1DRAFT_110756 PE=4 SV=1 - [K5XLB1_AGABU]	51.0755	100	1	1	83	1157	220	25.4199	9.62744
K5XL99	ATP-grasp domain-containing protein OS=Agaricus bisporus var. burnettii (strain JB137-S8 / ATCC MYA-4627 / FGSC 10392) OX=597362 GN=AGABI1DRAFT_67458 PE=3 SV=1 - [K5XL99_AGABU]	133.212	89.73	1	6	173	2172	818	88.2456	6.30322
K5XL98	Uncharacterized protein OS=Agaricus bisporus var. burnettii (strain JB137-S8 / ATCC MYA-4627 / FGSC 10392) OX=597362 GN=AGABI1DRAFT_109571 PE=4 SV=1 - [K5XL98_AGABU]	46.7142	75.8	1	1	107	1483	467	52.6918	9.39307
K5XL73	Pyridox_oxase_2 domain-containing protein OS=Agaricus bisporus var. burnettii (strain JB137-S8 / ATCC MYA-4627 / FGSC 10392) OX=597362 GN=AGABI1DRAFT_117722 PE=4 SV=1 - [K5XL73_AGABU]	62.2326	100	1	2	62	3027	244	27.8152	6.0874
K5XL71	Oxidored_FMN domain-containing protein OS=Agaricus bisporus var. burnettii (strain JB137-S8 / ATCC MYA-4627 / FGSC 10392) OX=597362 GN=AGABI1DRAFT_110712 PE=4 SV=1 - [K5XL71_AGABU]	76.6461	100	1	1	102	2073	412	45.4976	7.09326
K5XL52	Thioredoxin OS=Agaricus bisporus var. burnettii (strain JB137-S8 / ATCC MYA-4627 / FGSC 10392) OX=597362 GN=AGABI1DRAFT_81981 PE=3 SV=1 - [K5XL52_AGABU]	59.731	100	1	2	23	1649	107	11.6411	5.10986
K5XL43	Uncharacterized protein (Fragment) OS=Agaricus bisporus var. burnettii (strain JB137-S8 / ATCC MYA-4627 / FGSC 10392) OX=597362 GN=AGABI1DRAFT_46800 PE=4 SV=1 - [K5XL43_AGABU]	38.2523	78.95	1	1	71	1737	266	30.4651	5.0083
K5XL42	Uncharacterized protein OS=Agaricus bisporus var. burnettii (strain JB137-S8 / ATCC MYA-4627 / FGSC 10392) OX=597362 GN=AGABI1DRAFT_110692 PE=4 SV=1 - [K5XL42_AGABU]	69.0953	83.26	1	1	103	2128	430	46.3351	6.06201
K5XL39	Aldo_ket_red domain-containing protein OS=Agaricus bisporus var. burnettii (strain JB137-S8 / ATCC MYA-4627 / FGSC 10392) OX=597362 GN=AGABI1DRAFT_52152 PE=4 SV=1 - [K5XL39_AGABU]	406.721	100	1	12	120	3082	363	40.746	6.56592
K5XL38	Uncharacterized protein (Fragment) OS=Agaricus bisporus var. burnettii (strain JB137-S8 / ATCC MYA-4627 / FGSC 10392) OX=597362 GN=AGABI1DRAFT_116522 PE=4 SV=1 - [K5XL38_AGABU]	14.767	100	1	1	26	1185	124	13.9517	4.70361
K5XL18	Uncharacterized protein OS=Agaricus bisporus var. burnettii (strain JB137-S8 / ATCC MYA-4627 / FGSC 10392) OX=597362 GN=AGABI1DRAFT_52110 PE=4 SV=1 - [K5XL18_AGABU]	106.892	83.59	1	1	280	3146	1444	160.343	8.83643
K5XL15	Amine oxidase OS=Agaricus bisporus var. burnettii (strain JB137-S8 / ATCC MYA-4627 / FGSC 10392) OX=597362 GN=AGABI1DRAFT_31353 PE=3 SV=1 - [K5XL15_AGABU]	86.6457	83.66	1	2	144	3441	673	75.2731	6.37939
K5XL14	Uncharacterized protein OS=Agaricus bisporus var. burnettii (strain JB137-S8 / ATCC MYA-4627 / FGSC 10392) OX=597362 GN=AGABI1DRAFT_124386 PE=4 SV=1 - [K5XL14_AGABU]	219.29	100	1	2	514	9777	1521	172.574	5.18604
K5XL12	Uncharacterized protein OS=Agaricus bisporus var. burnettii (strain JB137-S8 / ATCC MYA-4627 / FGSC 10392) OX=597362 GN=AGABI1DRAFT_46804 PE=4 SV=1 - [K5XL12_AGABU]	37.2919	86.29	1	1	67	1409	372	40.0166	7.02002
K5XL11	Uncharacterized protein OS=Agaricus bisporus var. burnettii (strain JB137-S8 / ATCC MYA-4627 / FGSC 10392) OX=597362 GN=AGABI1DRAFT_117513 PE=3 SV=1 - [K5XL11_AGABU]	194.064	88.99	1	3	305	594	1217	134.267	9.29053
K5XL07	Uncharacterized protein OS=Agaricus bisporus var. burnettii (strain JB137-S8 / ATCC MYA-4627 / FGSC 10392) OX=597362 GN=AGABI1DRAFT_67582 PE=4 SV=1 - [K5XL07_AGABU]	63.9579	99.61	1	1	219	2064	512	58.8531	10.0962
K5XKZ8	Dopey_N domain-containing protein OS=Agaricus bisporus var. burnettii (strain JB137-S8 / ATCC MYA-4627 / FGSC 10392) OX=597362 GN=AGABI1DRAFT_117655 PE=4 SV=1 - [K5XKZ8_AGABU]	189.335	87.66	1	3	358	1253	1718	194.399	6.03662
K5XKY9	Uncharacterized protein OS=Agaricus bisporus var. burnettii (strain JB137-S8 / ATCC MYA-4627 / FGSC 10392) OX=597362 GN=AGABI1DRAFT_110647 PE=4 SV=1 - [K5XKY9_AGABU]	387.27	100	1	22	144	4672	494	54.1088	6.34131
K5XKY8	Uncharacterized protein OS=Agaricus bisporus var. burnettii (strain JB137-S8 / ATCC MYA-4627 / FGSC 10392) OX=597362 GN=AGABI1DRAFT_67507 PE=4 SV=1 - [K5XKY8_AGABU]	117.951	100	1	1	274	1689	1023	113.087	8.29443
K5XKY3	Elongation factor Ts, mitochondrial OS=Agaricus bisporus var. burnettii (strain JB137-S8 / ATCC MYA-4627 / FGSC 10392) OX=597362 GN=TSF1 PE=3 SV=1 - [K5XKY3_AGABU]	51.9836	100	1	2	95	454	379	40.8583	6.34131
K5XKY1	Uncharacterized protein OS=Agaricus bisporus var. burnettii (strain JB137-S8 / ATCC MYA-4627 / FGSC 10392) OX=597362 GN=AGABI1DRAFT_109612 PE=4 SV=1 - [K5XKY1_AGABU]	119.336	63.38	1	3	125	3991	994	99.1579	8.92432
K5XKX8	WD_REPEATS_REGION domain-containing protein OS=Agaricus bisporus var. burnettii (strain JB137-S8 / ATCC MYA-4627 / FGSC 10392) OX=597362 GN=AGABI1DRAFT_132501 PE=4 SV=1 - [K5XKX8_AGABU]	91.3031	80.64	4	4	164	1320	692	74.0262	7.26904
K5XKX6	Uncharacterized protein OS=Agaricus bisporus var. burnettii (strain JB137-S8 / ATCC MYA-4627 / FGSC 10392) OX=597362 GN=AGABI1DRAFT_117625 PE=4 SV=1 - [K5XKX6_AGABU]	136.186	88.85	1	1	434	4316	1480	164.391	7.12256
K5XKV4	Uncharacterized protein (Fragment) OS=Agaricus bisporus var. burnettii (strain JB137-S8 / ATCC MYA-4627 / FGSC 10392) OX=597362 GN=AGABI1DRAFT_110733 PE=4 SV=1 - [K5XKV4_AGABU]	26.245	100	1	1	43	1103	159	17.4579	6.53662
K5XKU9	Uncharacterized protein OS=Agaricus bisporus var. burnettii (strain JB137-S8 / ATCC MYA-4627 / FGSC 10392) OX=597362 GN=AGABI1DRAFT_110730 PE=3 SV=1 - [K5XKU9_AGABU]	10.8985	100	1	1	61	877	273	29.6135	9.17334
K5XKU5	Isocitrate lyase OS=Agaricus bisporus var. burnettii (strain JB137-S8 / ATCC MYA-4627 / FGSC 10392) OX=597362 GN=AGABI1DRAFT_110617 PE=3 SV=1 - [K5XKU5_AGABU]	107.166	92.93	1	4	144	1982	580	63.9395	7.26904
K5XKU0	Protein kinase domain-containing protein OS=Agaricus bisporus var. burnettii (strain JB137-S8 / ATCC MYA-4627 / FGSC 10392) OX=597362 GN=AGABI1DRAFT_31660 PE=3 SV=1 - [K5XKU0_AGABU]	84.2873	100	1	4	123	1019	335	38.557	9.30518
K5XKT8	Uncharacterized protein OS=Agaricus bisporus var. burnettii (strain JB137-S8 / ATCC MYA-4627 / FGSC 10392) OX=597362 GN=AGABI1DRAFT_104109 PE=4 SV=1 - [K5XKT8_AGABU]	308.479	91.66	1	13	303	995	1067	120.746	5.93506
K5XKT3	Uncharacterized protein (Fragment) OS=Agaricus bisporus var. burnettii (strain JB137-S8 / ATCC MYA-4627 / FGSC 10392) OX=597362 GN=AGABI1DRAFT_64922 PE=4 SV=1 - [K5XKT3_AGABU]	36.1093	100	1	1	44	1342	272	31.7972	4.95752
K5XKT0	Uncharacterized protein OS=Agaricus bisporus var. burnettii (strain JB137-S8 / ATCC MYA-4627 / FGSC 10392) OX=597362 GN=AGABI1DRAFT_67137 PE=4 SV=1 - [K5XKT0_AGABU]	74.6078	100	1	2	160	2614	546	61.3452	5.08447
K5XKS9	PX domain-containing protein OS=Agaricus bisporus var. burnettii (strain JB137-S8 / ATCC MYA-4627 / FGSC 10392) OX=597362 GN=AGABI1DRAFT_110709 PE=4 SV=1 - [K5XKS9_AGABU]	75.637	79.83	1	2	122	2319	466	53.2027	5.56689
K5XKR4	Uncharacterized protein OS=Agaricus bisporus var. burnettii (strain JB137-S8 / ATCC MYA-4627 / FGSC 10392) OX=597362 GN=AGABI1DRAFT_67349 PE=4 SV=1 - [K5XKR4_AGABU]	87.5162	100	1	1	201	4050	806	90.5215	6.55127
K5XKQ7	Glutamine amidotransferase type-1 domain-containing protein OS=Agaricus bisporus var. burnettii (strain JB137-S8 / ATCC MYA-4627 / FGSC 10392) OX=597362 GN=AGABI1DRAFT_110694 PE=4 SV=1 - [K5XKQ7_AGABU]	330.172	88.8	1	9	148	630	732	81.4923	6.12549
K5XKQ6	Uncharacterized protein OS=Agaricus bisporus var. burnettii (strain JB137-S8 / ATCC MYA-4627 / FGSC 10392) OX=597362 GN=AGABI1DRAFT_117552 PE=4 SV=1 - [K5XKQ6_AGABU]	51.5123	100	1	3	117	1045	428	46.4877	8.29443
K5XKQ5	Uncharacterized protein OS=Agaricus bisporus var. burnettii (strain JB137-S8 / ATCC MYA-4627 / FGSC 10392) OX=597362 GN=AGABI1DRAFT_67092 PE=3 SV=1 - [K5XKQ5_AGABU]	75.7258	91.7	1	4	141	818	675	73.4894	5.99854
K5XKP5	Rab-GAP TBC domain-containing protein OS=Agaricus bisporus var. burnettii (strain JB137-S8 / ATCC MYA-4627 / FGSC 10392) OX=597362 GN=AGABI1DRAFT_67295 PE=4 SV=1 - [K5XKP5_AGABU]	79.7194	58.28	1	2	129	2359	604	67.733	6.13818
K5XKP1	Uncharacterized protein OS=Agaricus bisporus var. burnettii (strain JB137-S8 / ATCC MYA-4627 / FGSC 10392) OX=597362 GN=AGABI1DRAFT_110675 PE=4 SV=1 - [K5XKP1_AGABU]	43.0137	100	1	1	59	1324	307	32.6275	6.94678
K5XKN8	PKS_ER domain-containing protein OS=Agaricus bisporus var. burnettii (strain JB137-S8 / ATCC MYA-4627 / FGSC 10392) OX=597362 GN=AGABI1DRAFT_110563 PE=4 SV=1 - [K5XKN8_AGABU]	211.716	100	1	9	89	8030	342	36.7597	9.05615
K5XKN4	Peptidyl-prolyl cis-trans isomerase OS=Agaricus bisporus var. burnettii (strain JB137-S8 / ATCC MYA-4627 / FGSC 10392) OX=597362 GN=AGABI1DRAFT_110554 PE=4 SV=1 - [K5XKN4_AGABU]	221.595	100	1	9	61	7016	172	19.6717	5.35107
K5XKN3	Fork-head domain-containing protein OS=Agaricus bisporus var. burnettii (strain JB137-S8 / ATCC MYA-4627 / FGSC 10392) OX=597362 GN=AGABI1DRAFT_110667 PE=4 SV=1 - [K5XKN3_AGABU]	46.9054	100	1	1	98	1342	329	37.2516	7.31299
K5XKM9	DUF953 domain-containing protein OS=Agaricus bisporus var. burnettii (strain JB137-S8 / ATCC MYA-4627 / FGSC 10392) OX=597362 GN=AGABI1DRAFT_81793 PE=4 SV=1 - [K5XKM9_AGABU]	41.5412	100	1	3	34	1409	116	12.9377	5.80811
K5XKM5	WD_REPEATS_REGION domain-containing protein OS=Agaricus bisporus var. burnettii (strain JB137-S8 / ATCC MYA-4627 / FGSC 10392) OX=597362 GN=AGABI1DRAFT_67252 PE=4 SV=1 - [K5XKM5_AGABU]	54.9303	82.65	1	1	212	1303	1118	123.654	6.15088
K5XKM3	Uncharacterized protein OS=Agaricus bisporus var. burnettii (strain JB137-S8 / ATCC MYA-4627 / FGSC 10392) OX=597362 GN=AGABI1DRAFT_51761 PE=4 SV=1 - [K5XKM3_AGABU]	74.0053	75.21	1	5	50	1278	234	25.0961	5.75732
K5XKL6	Uncharacterized protein OS=Agaricus bisporus var. burnettii (strain JB137-S8 / ATCC MYA-4627 / FGSC 10392) OX=597362 GN=AGABI1DRAFT_51517 PE=3 SV=1 - [K5XKL6_AGABU]	66.8335	100	1	2	103	2921	412	44.0217	7.60596
K5XKK7	Uncharacterized protein OS=Agaricus bisporus var. burnettii (strain JB137-S8 / ATCC MYA-4627 / FGSC 10392) OX=597362 GN=AGABI1DRAFT_80406 PE=4 SV=1 - [K5XKK7_AGABU]	48.5073	89.81	1	1	89	1188	471	53.0495	6.40479
K5XKK3	Rhodanese domain-containing protein OS=Agaricus bisporus var. burnettii (strain JB137-S8 / ATCC MYA-4627 / FGSC 10392) OX=597362 GN=AGABI1DRAFT_116612 PE=4 SV=1 - [K5XKK3_AGABU]	49.5917	100	1	1	93	1843	417	44.6052	5.74463
K5XKK2	Uncharacterized protein OS=Agaricus bisporus var. burnettii (strain JB137-S8 / ATCC MYA-4627 / FGSC 10392) OX=597362 GN=AGABI1DRAFT_110515 PE=4 SV=1 - [K5XKK2_AGABU]	112.855	98.93	1	3	219	2786	563	65.2327	9.12939
K5XKJ9	Cellulase domain-containing protein OS=Agaricus bisporus var. burnettii (strain JB137-S8 / ATCC MYA-4627 / FGSC 10392) OX=597362 GN=AGABI1DRAFT_51741 PE=3 SV=1 - [K5XKJ9_AGABU]	24.742	89.74	1	1	67	1372	419	46.6529	6.29053
K5XKJ8	Ricin B-type lectin domain-containing protein OS=Agaricus bisporus var. burnettii (strain JB137-S8 / ATCC MYA-4627 / FGSC 10392) OX=597362 GN=AGABI1DRAFT_116608 PE=4 SV=1 - [K5XKJ8_AGABU]	26.4197	69.77	1	2	21	972	172	18.7264	9.49561
K5XKJ7	Isochorismatase domain-containing protein OS=Agaricus bisporus var. burnettii (strain JB137-S8 / ATCC MYA-4627 / FGSC 10392) OX=597362 GN=AGABI1DRAFT_110512 PE=4 SV=1 - [K5XKJ7_AGABU]	39.0776	88.1	1	4	60	1501	311	34.4052	6.354
K5XKJ3	Ribosomal protein OS=Agaricus bisporus var. burnettii (strain JB137-S8 / ATCC MYA-4627 / FGSC 10392) OX=597362 GN=AGABI1DRAFT_31482 PE=3 SV=1 - [K5XKJ3_AGABU]	37.0611	100	1	1	29	667	81	8.98604	11.5757
K5XKI8	Nudix hydrolase domain-containing protein OS=Agaricus bisporus var. burnettii (strain JB137-S8 / ATCC MYA-4627 / FGSC 10392) OX=597362 GN=AGABI1DRAFT_110499 PE=4 SV=1 - [K5XKI8_AGABU]	48.3042	100	1	3	71	2183	251	28.6553	5.65576
K5XKI3	Uncharacterized protein OS=Agaricus bisporus var. burnettii (strain JB137-S8 / ATCC MYA-4627 / FGSC 10392) OX=597362 GN=AGABI1DRAFT_116595 PE=4 SV=1 - [K5XKI3_AGABU]	39.5658	100	1	2	18	1524	102	10.3406	10.0083
K5XKI2	Methionine aminopeptidase 2 OS=Agaricus bisporus var. burnettii (strain JB137-S8 / ATCC MYA-4627 / FGSC 10392) OX=597362 GN=AGABI1DRAFT_110637 PE=3 SV=1 - [K5XKI2_AGABU]	47.8015	99.3	1	2	112	1707	431	48.1122	6.0874
K5XKH8	Uncharacterized protein OS=Agaricus bisporus var. burnettii (strain JB137-S8 / ATCC MYA-4627 / FGSC 10392) OX=597362 GN=AGABI1DRAFT_116593 PE=4 SV=1 - [K5XKH8_AGABU]	68.7504	100	1	2	61	2177	286	32.6964	5.65576
K5XKH7	Uncharacterized protein OS=Agaricus bisporus var. burnettii (strain JB137-S8 / ATCC MYA-4627 / FGSC 10392) OX=597362 GN=AGABI1DRAFT_110634 PE=4 SV=1 - [K5XKH7_AGABU]	151.755	91.07	1	2	292	1423	985	110.469	7.73779
K5XKH5	Uncharacterized protein OS=Agaricus bisporus var. burnettii (strain JB137-S8 / ATCC MYA-4627 / FGSC 10392) OX=597362 GN=AGABI1DRAFT_124202 PE=4 SV=1 - [K5XKH5_AGABU]	314.664	90.25	1	5	670	1248	3086	346.927	5.88428
K5XKH2	Protein kinase domain-containing protein OS=Agaricus bisporus var. burnettii (strain JB137-S8 / ATCC MYA-4627 / FGSC 10392) OX=597362 GN=AGABI1DRAFT_124351 PE=4 SV=1 - [K5XKH2_AGABU]	115.862	100	1	1	311	2206	1254	136.602	9.68604
K5XKH1	Glucose-6-phosphate 1-epimerase OS=Agaricus bisporus var. burnettii (strain JB137-S8 / ATCC MYA-4627 / FGSC 10392) OX=597362 GN=AGABI1DRAFT_110480 PE=3 SV=1 - [K5XKH1_AGABU]	82.2539	86.41	1	5	72	1331	287	32.2524	6.53662
K5XKG6	Uncharacterized protein OS=Agaricus bisporus var. burnettii (strain JB137-S8 / ATCC MYA-4627 / FGSC 10392) OX=597362 GN=AGABI1DRAFT_81596 PE=4 SV=1 - [K5XKG6_AGABU]	25.9369	100	1	1	24	1326	105	10.6402	9.83252
K5XKG4	Non-specific serine/threonine protein kinase OS=Agaricus bisporus var. burnettii (strain JB137-S8 / ATCC MYA-4627 / FGSC 10392) OX=597362 GN=AGABI1DRAFT_116625 PE=4 SV=1 - [K5XKG4_AGABU]	114.008	91.53	1	3	124	2747	543	61.4602	7.21045
K5XKG1	SurE domain-containing protein OS=Agaricus bisporus var. burnettii (strain JB137-S8 / ATCC MYA-4627 / FGSC 10392) OX=597362 GN=AGABI1DRAFT_110465 PE=4 SV=1 - [K5XKG1_AGABU]	9.81157	100	1	1	45	768	324	35.7382	6.21436
K5XKF8	Lysophospholipase NTE1 OS=Agaricus bisporus var. burnettii (strain JB137-S8 / ATCC MYA-4627 / FGSC 10392) OX=597362 GN=AGABI1DRAFT_33142 PE=3 SV=1 - [K5XKF8_AGABU]	94.8051	86.31	1	1	300	2085	1417	155.833	8.08936
K5XKF6	Uncharacterized protein OS=Agaricus bisporus var. burnettii (strain JB137-S8 / ATCC MYA-4627 / FGSC 10392) OX=597362 GN=AGABI1DRAFT_81584 PE=4 SV=1 - [K5XKF6_AGABU]	227.732	100	1	12	93	4922	335	37.9405	6.46826
K5XKF3	Coatomer subunit gamma OS=Agaricus bisporus var. burnettii (strain JB137-S8 / ATCC MYA-4627 / FGSC 10392) OX=597362 GN=AGABI1DRAFT_110613 PE=3 SV=1 - [K5XKF3_AGABU]	188.693	78.46	1	8	204	1559	933	101.725	5.79541
K5XKF2	t-SNARE coiled-coil homology domain-containing protein OS=Agaricus bisporus var. burnettii (strain JB137-S8 / ATCC MYA-4627 / FGSC 10392) OX=597362 GN=AGABI1DRAFT_110456 PE=4 SV=1 - [K5XKF2_AGABU]	81.3435	100	1	1	149	1907	366	41.0334	8.104
K5XKE8	NdufA5, NADH-ubiquinone oxidoreductase ETC complex subunit OS=Agaricus bisporus var. burnettii (strain JB137-S8 / ATCC MYA-4627 / FGSC 10392) OX=597362 GN=NdufA5 PE=4 SV=1 - [K5XKE8_AGABU]	33.2499	100	1	4	27	1835	129	14.5335	5.09717
K5XKE3	Uncharacterized protein OS=Agaricus bisporus var. burnettii (strain JB137-S8 / ATCC MYA-4627 / FGSC 10392) OX=597362 GN=AGABI1DRAFT_103914 PE=3 SV=1 - [K5XKE3_AGABU]	248.408	90.66	1	9	139	1974	503	57.0231	9.11475
K5XKE2	Uncharacterized protein OS=Agaricus bisporus var. burnettii (strain JB137-S8 / ATCC MYA-4627 / FGSC 10392) OX=597362 GN=AGABI1DRAFT_110607 PE=4 SV=1 - [K5XKE2_AGABU]	404.131	87.76	1	15	161	1001	858	95.5669	4.83057
K5XKD7	Uncharacterized protein OS=Agaricus bisporus var. burnettii (strain JB137-S8 / ATCC MYA-4627 / FGSC 10392) OX=597362 GN=AGABI1DRAFT_81729 PE=4 SV=1 - [K5XKD7_AGABU]	81.3504	100	1	1	118	1432	289	31.4441	10.3452
K5XKD5	Uncharacterized protein OS=Agaricus bisporus var. burnettii (strain JB137-S8 / ATCC MYA-4627 / FGSC 10392) OX=597362 GN=AGABI1DRAFT_116649 PE=3 SV=1 - [K5XKD5_AGABU]	83.2401	100	1	4	150	2263	553	60.2793	8.67529
K5XKD1	Uncharacterized protein OS=Agaricus bisporus var. burnettii (strain JB137-S8 / ATCC MYA-4627 / FGSC 10392) OX=597362 GN=AGABI1DRAFT_81550 PE=3 SV=1 - [K5XKD1_AGABU]	17.6266	85.22	1	2	66	911	291	32.5185	5.42725
K5XKC6	Tudor domain-containing protein OS=Agaricus bisporus var. burnettii (strain JB137-S8 / ATCC MYA-4627 / FGSC 10392) OX=597362 GN=AGABI1DRAFT_117292 PE=4 SV=1 - [K5XKC6_AGABU]	94.3805	100	1	2	245	1112	708	79.3862	8.45557
K5XKC4	Uncharacterized protein OS=Agaricus bisporus var. burnettii (strain JB137-S8 / ATCC MYA-4627 / FGSC 10392) OX=597362 GN=AGABI1DRAFT_96933 PE=4 SV=1 - [K5XKC4_AGABU]	216.864	96.19	1	1	347	3797	1103	123.499	8.29443
K5XKC1	Eukaryotic translation initiation factor 3 subunit H OS=Agaricus bisporus var. burnettii (strain JB137-S8 / ATCC MYA-4627 / FGSC 10392) OX=597362 GN=AGABI1DRAFT_110419 PE=3 SV=1 - [K5XKC1_AGABU]	149.295	89.89	1	8	79	1883	376	40.661	6.63916
K5XKC0	Uncharacterized protein OS=Agaricus bisporus var. burnettii (strain JB137-S8 / ATCC MYA-4627 / FGSC 10392) OX=597362 GN=AGABI1DRAFT_65097 PE=4 SV=1 - [K5XKC0_AGABU]	110.68	79.15	1	1	201	1919	988	109.083	7.37158
K5XKB9	Uncharacterized protein OS=Agaricus bisporus var. burnettii (strain JB137-S8 / ATCC MYA-4627 / FGSC 10392) OX=597362 GN=AGABI1DRAFT_31895 PE=3 SV=1 - [K5XKB9_AGABU]	16.8091	100	1	1	65	1694	344	36.7825	10.3599
K5XKB5	Aspzincin_M35 domain-containing protein OS=Agaricus bisporus var. burnettii (strain JB137-S8 / ATCC MYA-4627 / FGSC 10392) OX=597362 GN=AGABI1DRAFT_110574 PE=4 SV=1 - [K5XKB5_AGABU]	21.6625	79.89	1	2	45	713	348	37.5024	6.68311
K5XKA5	Uncharacterized protein OS=Agaricus bisporus var. burnettii (strain JB137-S8 / ATCC MYA-4627 / FGSC 10392) OX=597362 GN=AGABI1DRAFT_110566 PE=4 SV=1 - [K5XKA5_AGABU]	38.1264	80.58	1	1	51	1280	278	30.7711	5.021
K5XKA4	Uncharacterized protein OS=Agaricus bisporus var. burnettii (strain JB137-S8 / ATCC MYA-4627 / FGSC 10392) OX=597362 GN=AGABI1DRAFT_66766 PE=4 SV=1 - [K5XKA4_AGABU]	26.7405	77.86	1	1	145	1528	971	105.62	7.62061
K5XKA0	Eukaryotic translation initiation factor 3 subunit B (Fragment) OS=Agaricus bisporus var. burnettii (strain JB137-S8 / ATCC MYA-4627 / FGSC 10392) OX=597362 GN=AGABI1DRAFT_66759 PE=3 SV=1 - [K5XKA0_AGABU]	327.299	83.97	1	12	322	4368	1235	140.005	6.69775
K5XK88	Uncharacterized protein OS=Agaricus bisporus var. burnettii (strain JB137-S8 / ATCC MYA-4627 / FGSC 10392) OX=597362 GN=AGABI1DRAFT_116674 PE=4 SV=1 - [K5XK88_AGABU]	23.2421	79.12	1	1	46	1930	182	19.8952	4.94482
K5XK87	Uncharacterized protein OS=Agaricus bisporus var. burnettii (strain JB137-S8 / ATCC MYA-4627 / FGSC 10392) OX=597362 GN=AGABI1DRAFT_110391 PE=3 SV=1 - [K5XK87_AGABU]	128.631	91.42	1	7	122	573	501	54.3122	8.35303
K5XK80	T-complex protein 1 subunit eta OS=Agaricus bisporus var. burnettii (strain JB137-S8 / ATCC MYA-4627 / FGSC 10392) OX=597362 GN=AGABI1DRAFT_110547 PE=3 SV=1 - [K5XK80_AGABU]	280.696	100	1	13	168	8905	560	60.8348	6.31592
K5XK75	AP-3 complex subunit delta OS=Agaricus bisporus var. burnettii (strain JB137-S8 / ATCC MYA-4627 / FGSC 10392) OX=597362 GN=AGABI1DRAFT_117402 PE=3 SV=1 - [K5XK75_AGABU]	62.418	83.17	1	1	173	3666	897	100.055	5.93506
K5XK69	Eukaryotic translation initiation factor 5A OS=Agaricus bisporus var. burnettii (strain JB137-S8 / ATCC MYA-4627 / FGSC 10392) OX=597362 GN=AGABI1DRAFT_116660 PE=3 SV=1 - [K5XK69_AGABU]	332.761	100	1	9	43	1589	160	17.5746	5.78271
K5XK65	Uncharacterized protein OS=Agaricus bisporus var. burnettii (strain JB137-S8 / ATCC MYA-4627 / FGSC 10392) OX=597362 GN=AGABI1DRAFT_110533 PE=3 SV=1 - [K5XK65_AGABU]	458.181	84.62	1	8	93	6061	312	33.4324	9.87646
K5XK63	Uncharacterized protein OS=Agaricus bisporus var. burnettii (strain JB137-S8 / ATCC MYA-4627 / FGSC 10392) OX=597362 GN=AGABI1DRAFT_116653 PE=4 SV=1 - [K5XK63_AGABU]	74.0714	44.46	1	4	80	751	974	101.163	7.28369
K5XK59	Uncharacterized protein OS=Agaricus bisporus var. burnettii (strain JB137-S8 / ATCC MYA-4627 / FGSC 10392) OX=597362 GN=AGABI1DRAFT_110524 PE=4 SV=1 - [K5XK59_AGABU]	111.042	100	1	5	80	1463	295	32.6412	5.59229
K5XK56	Small nuclear ribonucleoprotein Sm D2 OS=Agaricus bisporus var. burnettii (strain JB137-S8 / ATCC MYA-4627 / FGSC 10392) OX=597362 GN=AGABI1DRAFT_124072 PE=3 SV=1 - [K5XK56_AGABU]	91.4864	100	1	5	45	1992	111	12.9059	9.99365
K5XK52	GFO_IDH_MocA domain-containing protein OS=Agaricus bisporus var. burnettii (strain JB137-S8 / ATCC MYA-4627 / FGSC 10392) OX=597362 GN=AGABI1DRAFT_117220 PE=4 SV=1 - [K5XK52_AGABU]	145.326	100	1	8	107	2031	420	46.6585	6.87354
K5XK50	KARI N-terminal Rossmann domain-containing protein OS=Agaricus bisporus var. burnettii (strain JB137-S8 / ATCC MYA-4627 / FGSC 10392) OX=597362 GN=AGABI1DRAFT_110516 PE=4 SV=1 - [K5XK50_AGABU]	229.519	100	2	6	89	6472	342	37.7291	5.30029
K5XK47	Uncharacterized protein OS=Agaricus bisporus var. burnettii (strain JB137-S8 / ATCC MYA-4627 / FGSC 10392) OX=597362 GN=AGABI1DRAFT_116690 PE=4 SV=1 - [K5XK47_AGABU]	20.594	100	1	1	44	667	151	17.0311	9.01221
K5XK42	Uncharacterized protein OS=Agaricus bisporus var. burnettii (strain JB137-S8 / ATCC MYA-4627 / FGSC 10392) OX=597362 GN=AGABI1DRAFT_116682 PE=3 SV=1 - [K5XK42_AGABU]	152.331	100	1	9	163	4421	650	72.2183	6.88818
K5XK40	Uncharacterized protein OS=Agaricus bisporus var. burnettii (strain JB137-S8 / ATCC MYA-4627 / FGSC 10392) OX=597362 GN=AGABI1DRAFT_110509 PE=4 SV=1 - [K5XK40_AGABU]	135.187	100	1	5	69	3089	200	22.2271	6.81494
K5XK39	DH domain-containing protein OS=Agaricus bisporus var. burnettii (strain JB137-S8 / ATCC MYA-4627 / FGSC 10392) OX=597362 GN=AGABI1DRAFT_51126 PE=4 SV=1 - [K5XK39_AGABU]	187.407	79.79	1	6	254	6242	1341	146.415	6.93213
K5XK36	DNA ligase OS=Agaricus bisporus var. burnettii (strain JB137-S8 / ATCC MYA-4627 / FGSC 10392) OX=597362 GN=AGABI1DRAFT_51454 PE=3 SV=1 - [K5XK36_AGABU]	77.1351	100	1	1	248	2135	822	91.1413	6.48096
K5XK34	Saccharopine dehydrogenase [NAD(+), L-lysine-forming] OS=Agaricus bisporus var. burnettii (strain JB137-S8 / ATCC MYA-4627 / FGSC 10392) OX=597362 GN=AGABI1DRAFT_96692 PE=3 SV=1 - [K5XK34_AGABU]	142.235	84.2	1	7	94	1538	367	40.2708	5.96045
K5XK32	Pribosyltran_N domain-containing protein OS=Agaricus bisporus var. burnettii (strain JB137-S8 / ATCC MYA-4627 / FGSC 10392) OX=597362 GN=AGABI1DRAFT_110495 PE=4 SV=1 - [K5XK32_AGABU]	43.3418	100	1	1	86	1509	320	34.7893	7.97217
K5XK22	Uncharacterized protein OS=Agaricus bisporus var. burnettii (strain JB137-S8 / ATCC MYA-4627 / FGSC 10392) OX=597362 GN=AGABI1DRAFT_117194 PE=4 SV=1 - [K5XK22_AGABU]	24.4203	79.35	1	1	150	416	925	99.0662	9.40771
K5XK18	6-phosphogluconate dehydrogenase, decarboxylating OS=Agaricus bisporus var. burnettii (strain JB137-S8 / ATCC MYA-4627 / FGSC 10392) OX=597362 GN=AGABI1DRAFT_110335 PE=3 SV=1 - [K5XK18_AGABU]	1050.78	100	1	23	131	2798	489	53.2364	7.53271
K5XK16	DNA polymerase OS=Agaricus bisporus var. burnettii (strain JB137-S8 / ATCC MYA-4627 / FGSC 10392) OX=597362 GN=AGABI1DRAFT_32464 PE=3 SV=1 - [K5XK16_AGABU]	171.858	93.84	1	2	386	4896	1543	174.952	6.31592
K5XK09	6-phosphogluconolactonase OS=Agaricus bisporus var. burnettii (strain JB137-S8 / ATCC MYA-4627 / FGSC 10392) OX=597362 GN=AGABI1DRAFT_81443 PE=3 SV=1 - [K5XK09_AGABU]	80.3035	100	1	4	55	4385	258	28.7928	6.06201
K5XK05	Ricin B-type lectin domain-containing protein OS=Agaricus bisporus var. burnettii (strain JB137-S8 / ATCC MYA-4627 / FGSC 10392) OX=597362 GN=AGABI1DRAFT_116707 PE=4 SV=1 - [K5XK05_AGABU]	268.904	69.59	1	7	28	2798	148	16.5961	4.57666
K5XK00	Uncharacterized protein OS=Agaricus bisporus var. burnettii (strain JB137-S8 / ATCC MYA-4627 / FGSC 10392) OX=597362 GN=AGABI1DRAFT_132809 PE=4 SV=1 - [K5XK00_AGABU]	181.455	74.28	1	1	361	6858	1524	168.882	7.78174
K5XJZ5	Uncharacterized protein OS=Agaricus bisporus var. burnettii (strain JB137-S8 / ATCC MYA-4627 / FGSC 10392) OX=597362 GN=AGABI1DRAFT_66540 PE=4 SV=1 - [K5XJZ5_AGABU]	86.9261	100	1	3	150	3873	519	58.1084	8.98291
K5XJY1	Ubiquitin-like modifier-activating enzyme ATG7 (Fragment) OS=Agaricus bisporus var. burnettii (strain JB137-S8 / ATCC MYA-4627 / FGSC 10392) OX=597362 GN=AGABI1DRAFT_116726 PE=3 SV=1 - [K5XJY1_AGABU]	55.2346	84.63	1	1	121	4045	657	71.968	5.74463
K5XJX9	SprT-like domain-containing protein OS=Agaricus bisporus var. burnettii (strain JB137-S8 / ATCC MYA-4627 / FGSC 10392) OX=597362 GN=AGABI1DRAFT_123986 PE=4 SV=1 - [K5XJX9_AGABU]	54.0836	88.52	1	1	160	1065	488	54.4993	8.93896
K5XJX4	Uncharacterized protein OS=Agaricus bisporus var. burnettii (strain JB137-S8 / ATCC MYA-4627 / FGSC 10392) OX=597362 GN=AGABI1DRAFT_123980 PE=4 SV=1 - [K5XJX4_AGABU]	20.458	100	1	1	44	1810	177	18.7815	6.80029
K5XJW7	Protein kinase domain-containing protein OS=Agaricus bisporus var. burnettii (strain JB137-S8 / ATCC MYA-4627 / FGSC 10392) OX=597362 GN=AGABI1DRAFT_110285 PE=3 SV=1 - [K5XJW7_AGABU]	115.548	84.5	1	5	90	1257	387	43.9852	7.91357
K5XJW5	Uncharacterized protein OS=Agaricus bisporus var. burnettii (strain JB137-S8 / ATCC MYA-4627 / FGSC 10392) OX=597362 GN=AGABI1DRAFT_116717 PE=4 SV=1 - [K5XJW5_AGABU]	45.5221	67.61	1	2	100	1257	568	63.936	6.60986
K5XJW3	PolyA_pol domain-containing protein (Fragment) OS=Agaricus bisporus var. burnettii (strain JB137-S8 / ATCC MYA-4627 / FGSC 10392) OX=597362 GN=AGABI1DRAFT_117129 PE=3 SV=1 - [K5XJW3_AGABU]	31.1366	92.64	1	1	149	1261	503	56.7472	6.07471
K5XJV3	Uncharacterized protein OS=Agaricus bisporus var. burnettii (strain JB137-S8 / ATCC MYA-4627 / FGSC 10392) OX=597362 GN=AGABI1DRAFT_132902 PE=4 SV=1 - [K5XJV3_AGABU]	42.6604	94.24	1	1	155	1972	799	86.5362	9.27588
K5XJV1	Uncharacterized protein OS=Agaricus bisporus var. burnettii (strain JB137-S8 / ATCC MYA-4627 / FGSC 10392) OX=597362 GN=AGABI1DRAFT_117279 PE=4 SV=1 - [K5XJV1_AGABU]	161.106	100	1	6	102	5176	340	36.1519	9.45166
K5XJU9	Uncharacterized protein OS=Agaricus bisporus var. burnettii (strain JB137-S8 / ATCC MYA-4627 / FGSC 10392) OX=597362 GN=AGABI1DRAFT_123945 PE=4 SV=1 - [K5XJU9_AGABU]	60.281	92.07	1	1	118	778	517	57.8719	7.54736
K5XJU8	QCR6 subunit 6 of the ubiquinol cytochrome-c reductase complex OS=Agaricus bisporus var. burnettii (strain JB137-S8 / ATCC MYA-4627 / FGSC 10392) OX=597362 GN=QCR6 PE=4 SV=1 - [K5XJU8_AGABU]	4.74964	100	1	1	26	862	120	13.5972	4.38623
K5XJU3	Uncharacterized protein (Fragment) OS=Agaricus bisporus var. burnettii (strain JB137-S8 / ATCC MYA-4627 / FGSC 10392) OX=597362 GN=AGABI1DRAFT_47414 PE=4 SV=1 - [K5XJU3_AGABU]	29.8555	92.08	1	1	75	506	467	53.2738	9.40771
K5XJU2	Uncharacterized protein OS=Agaricus bisporus var. burnettii (strain JB137-S8 / ATCC MYA-4627 / FGSC 10392) OX=597362 GN=AGABI1DRAFT_32920 PE=4 SV=1 - [K5XJU2_AGABU]	18.7844	100	1	1	26	369	130	14.4074	6.94678
K5XJT4	Carbonic anhydrase OS=Agaricus bisporus var. burnettii (strain JB137-S8 / ATCC MYA-4627 / FGSC 10392) OX=597362 GN=AGABI1DRAFT_66376 PE=3 SV=1 - [K5XJT4_AGABU]	74.7313	100	1	1	51	3525	171	18.9137	6.1001
K5XJT2	Aldehyde dehydrogenase OS=Agaricus bisporus var. burnettii (strain JB137-S8 / ATCC MYA-4627 / FGSC 10392) OX=597362 GN=AGABI1DRAFT_116737 PE=3 SV=1 - [K5XJT2_AGABU]	84.6171	100	1	2	124	1656	491	54.7913	5.98584
K5XJS8	Acetyltransferase component of pyruvate dehydrogenase complex OS=Agaricus bisporus var. burnettii (strain JB137-S8 / ATCC MYA-4627 / FGSC 10392) OX=597362 GN=AGABI1DRAFT_66736 PE=3 SV=1 - [K5XJS8_AGABU]	123.296	88.12	1	5	123	2991	446	47.4447	7.89893
K5XJS7	Tr-type G domain-containing protein OS=Agaricus bisporus var. burnettii (strain JB137-S8 / ATCC MYA-4627 / FGSC 10392) OX=597362 GN=AGABI1DRAFT_132874 PE=4 SV=1 - [K5XJS7_AGABU]	82.4023	90.55	1	1	154	1757	635	69.5832	7.02002
K5XJS3	Protein HIR OS=Agaricus bisporus var. burnettii (strain JB137-S8 / ATCC MYA-4627 / FGSC 10392) OX=597362 GN=AGABI1DRAFT_66342 PE=3 SV=1 - [K5XJS3_AGABU]	64.5627	90.46	1	1	183	473	912	100.311	6.72705
K5XJS2	DHC_N1 domain-containing protein OS=Agaricus bisporus var. burnettii (strain JB137-S8 / ATCC MYA-4627 / FGSC 10392) OX=597362 GN=AGABI1DRAFT_80770 PE=4 SV=1 - [K5XJS2_AGABU]	186.457	95.78	1	1	352	4297	1184	135.521	7.35693
K5XJR7	J domain-containing protein OS=Agaricus bisporus var. burnettii (strain JB137-S8 / ATCC MYA-4627 / FGSC 10392) OX=597362 GN=AGABI1DRAFT_81503 PE=4 SV=1 - [K5XJR7_AGABU]	16.896	100	1	1	50	585	207	23.0595	5.96045
K5XJR5	Uncharacterized protein OS=Agaricus bisporus var. burnettii (strain JB137-S8 / ATCC MYA-4627 / FGSC 10392) OX=597362 GN=AGABI1DRAFT_116761 PE=3 SV=1 - [K5XJR5_AGABU]	63.6017	100	1	3	49	1806	211	23.8291	5.90967
K5XJR2	Uncharacterized protein OS=Agaricus bisporus var. burnettii (strain JB137-S8 / ATCC MYA-4627 / FGSC 10392) OX=597362 GN=AGABI1DRAFT_50813 PE=3 SV=1 - [K5XJR2_AGABU]	35.2832	100	1	1	54	1346	226	24.3985	10.1401
K5XJQ8	Uncharacterized protein OS=Agaricus bisporus var. burnettii (strain JB137-S8 / ATCC MYA-4627 / FGSC 10392) OX=597362 GN=AGABI1DRAFT_80741 PE=4 SV=1 - [K5XJQ8_AGABU]	57.8819	100	1	1	151	1284	556	62.9869	7.84033
K5XJQ5	Uncharacterized protein OS=Agaricus bisporus var. burnettii (strain JB137-S8 / ATCC MYA-4627 / FGSC 10392) OX=597362 GN=AGABI1DRAFT_103321 PE=4 SV=1 - [K5XJQ5_AGABU]	706.712	100	1	23	297	5961	822	93.0144	6.771
K5XJQ4	DNA-directed RNA polymerases I, II, and III subunit RPABC3 OS=Agaricus bisporus var. burnettii (strain JB137-S8 / ATCC MYA-4627 / FGSC 10392) OX=597362 GN=AGABI1DRAFT_117227 PE=3 SV=1 - [K5XJQ4_AGABU]	16.5541	100	1	2	27	986	158	17.7598	5.10986
K5XJQ3	Uncharacterized protein OS=Agaricus bisporus var. burnettii (strain JB137-S8 / ATCC MYA-4627 / FGSC 10392) OX=597362 GN=AGABI1DRAFT_132977 PE=4 SV=1 - [K5XJQ3_AGABU]	14.6338	88.24	1	1	31	330	255	27.7126	7.50342
K5XJQ1	Pescadillo homolog OS=Agaricus bisporus var. burnettii (strain JB137-S8 / ATCC MYA-4627 / FGSC 10392) OX=597362 GN=NOP7 PE=3 SV=1 - [K5XJQ1_AGABU]	72.654	85.99	1	1	177	904	614	69.3186	8.45557
K5XJP9	Uncharacterized protein OS=Agaricus bisporus var. burnettii (strain JB137-S8 / ATCC MYA-4627 / FGSC 10392) OX=597362 GN=AGABI1DRAFT_123890 PE=4 SV=1 - [K5XJP9_AGABU]	67.0478	100	1	1	79	2734	253	27.7265	5.2876
K5XJP3	MRG domain-containing protein OS=Agaricus bisporus var. burnettii (strain JB137-S8 / ATCC MYA-4627 / FGSC 10392) OX=597362 GN=AGABI1DRAFT_80803 PE=4 SV=1 - [K5XJP3_AGABU]	41.7271	100	1	1	80	1197	321	36.2974	7.6499
K5XJN6	AA_permease domain-containing protein OS=Agaricus bisporus var. burnettii (strain JB137-S8 / ATCC MYA-4627 / FGSC 10392) OX=597362 GN=AGABI1DRAFT_110353 PE=4 SV=1 - [K5XJN6_AGABU]	37.6475	90.36	1	1	96	924	550	60.0495	9.29053
K5XJN3	Uncharacterized protein OS=Agaricus bisporus var. burnettii (strain JB137-S8 / ATCC MYA-4627 / FGSC 10392) OX=597362 GN=AGABI1DRAFT_103832 PE=3 SV=1 - [K5XJN3_AGABU]	63.1162	99.62	1	2	67	3059	260	28.7052	5.75732
K5XJN2	CBF domain-containing protein OS=Agaricus bisporus var. burnettii (strain JB137-S8 / ATCC MYA-4627 / FGSC 10392) OX=597362 GN=AGABI1DRAFT_65411 PE=4 SV=1 - [K5XJN2_AGABU]	87.8921	86.12	1	1	208	2692	814	91.7512	4.93213
K5XJL4	Cysteine proteinase 1, mitochondrial OS=Agaricus bisporus var. burnettii (strain JB137-S8 / ATCC MYA-4627 / FGSC 10392) OX=597362 GN=AGABI1DRAFT_116802 PE=3 SV=1 - [K5XJL4_AGABU]	82.7878	89.98	1	4	109	1032	509	56.7059	6.771
K5XJK5	zf-4CXXC_R1 domain-containing protein OS=Agaricus bisporus var. burnettii (strain JB137-S8 / ATCC MYA-4627 / FGSC 10392) OX=597362 GN=AGABI1DRAFT_80849 PE=4 SV=1 - [K5XJK5_AGABU]	110.068	94.11	1	1	234	3657	713	80.2792	5.98584
K5XJK2	Ima1_N domain-containing protein OS=Agaricus bisporus var. burnettii (strain JB137-S8 / ATCC MYA-4627 / FGSC 10392) OX=597362 GN=AGABI1DRAFT_50770 PE=4 SV=1 - [K5XJK2_AGABU]	74.7984	74.96	1	1	130	761	575	65.7381	8.66064
K5XJI6	Uncharacterized protein OS=Agaricus bisporus var. burnettii (strain JB137-S8 / ATCC MYA-4627 / FGSC 10392) OX=597362 GN=AGABI1DRAFT_123611 PE=4 SV=1 - [K5XJI6_AGABU]	96.8794	100	2	2	108	4964	346	38.879	6.23975
K5XJI4	Exonuclease domain-containing protein OS=Agaricus bisporus var. burnettii (strain JB137-S8 / ATCC MYA-4627 / FGSC 10392) OX=597362 GN=AGABI1DRAFT_96512 PE=4 SV=1 - [K5XJI4_AGABU]	10.0621	100	1	1	34	1506	195	21.4959	7.47412
K5XJH8	Uncharacterized protein OS=Agaricus bisporus var. burnettii (strain JB137-S8 / ATCC MYA-4627 / FGSC 10392) OX=597362 GN=AGABI1DRAFT_117147 PE=4 SV=1 - [K5XJH8_AGABU]	32.4149	100	1	1	55	857	214	23.1539	5.31299
K5XJH5	Uncharacterized protein OS=Agaricus bisporus var. burnettii (strain JB137-S8 / ATCC MYA-4627 / FGSC 10392) OX=597362 GN=AGABI1DRAFT_96626 PE=4 SV=1 - [K5XJH5_AGABU]	17.8211	59.37	1	1	79	935	694	74.3016	8.20654
K5XJH4	Uncharacterized protein OS=Agaricus bisporus var. burnettii (strain JB137-S8 / ATCC MYA-4627 / FGSC 10392) OX=597362 GN=AGABI1DRAFT_95507 PE=4 SV=1 - [K5XJH4_AGABU]	125.03	100	1	1	250	5273	690	80.1587	9.14404
K5XJH2	MRP-S28 domain-containing protein OS=Agaricus bisporus var. burnettii (strain JB137-S8 / ATCC MYA-4627 / FGSC 10392) OX=597362 GN=AGABI1DRAFT_96504 PE=4 SV=1 - [K5XJH2_AGABU]	38.39	100	1	1	77	1683	219	24.8511	9.08545
K5XJH1	Utp12 domain-containing protein OS=Agaricus bisporus var. burnettii (strain JB137-S8 / ATCC MYA-4627 / FGSC 10392) OX=597362 GN=AGABI1DRAFT_110286 PE=4 SV=1 - [K5XJH1_AGABU]	55.5039	87.87	1	2	138	1277	767	83.0044	5.12256
K5XJG8	Uncharacterized protein OS=Agaricus bisporus var. burnettii (strain JB137-S8 / ATCC MYA-4627 / FGSC 10392) OX=597362 GN=AGABI1DRAFT_110276 PE=3 SV=1 - [K5XJG8_AGABU]	82.0547	100	1	1	174	1285	566	63.315	9.56885
K5XJG4	GYF domain-containing protein OS=Agaricus bisporus var. burnettii (strain JB137-S8 / ATCC MYA-4627 / FGSC 10392) OX=597362 GN=AGABI1DRAFT_123958 PE=4 SV=1 - [K5XJG4_AGABU]	242.728	80.84	1	6	218	2667	1143	122.468	7.63525
K5XJG2	OX6A subunit VIa of cytochrome c oxidase OS=Agaricus bisporus var. burnettii (strain JB137-S8 / ATCC MYA-4627 / FGSC 10392) OX=597362 GN=COX6A PE=3 SV=1 - [K5XJG2_AGABU]	32.5351	100	1	1	27	1405	133	15.2434	6.68311
K5XJG1	BPL/LPL catalytic domain-containing protein OS=Agaricus bisporus var. burnettii (strain JB137-S8 / ATCC MYA-4627 / FGSC 10392) OX=597362 GN=AGABI1DRAFT_50937 PE=4 SV=1 - [K5XJG1_AGABU]	49.3674	100	1	1	68	1198	259	29.275	7.98682
K5XJF7	DNA helicase OS=Agaricus bisporus var. burnettii (strain JB137-S8 / ATCC MYA-4627 / FGSC 10392) OX=597362 GN=AGABI1DRAFT_66172 PE=3 SV=1 - [K5XJF7_AGABU]	79.7032	88.42	1	1	217	2842	838	93.0752	5.70654
K5XJF3	GST N-terminal domain-containing protein OS=Agaricus bisporus var. burnettii (strain JB137-S8 / ATCC MYA-4627 / FGSC 10392) OX=597362 GN=AGABI1DRAFT_116819 PE=3 SV=1 - [K5XJF3_AGABU]	46.6242	82.93	1	3	71	1615	246	27.5842	5.79541
K5XJF2	Uncharacterized protein OS=Agaricus bisporus var. burnettii (strain JB137-S8 / ATCC MYA-4627 / FGSC 10392) OX=597362 GN=AGABI1DRAFT_50668 PE=4 SV=1 - [K5XJF2_AGABU]	166.512	91.07	1	9	104	5089	504	54.4059	6.49365
K5XJF0	Sterol 3-beta-glucosyltransferase OS=Agaricus bisporus var. burnettii (strain JB137-S8 / ATCC MYA-4627 / FGSC 10392) OX=597362 GN=AGABI1DRAFT_117107 PE=3 SV=1 - [K5XJF0_AGABU]	162.311	90.38	1	3	330	6416	1414	157.226	6.30322
K5XJE7	Protein kinase domain-containing protein OS=Agaricus bisporus var. burnettii (strain JB137-S8 / ATCC MYA-4627 / FGSC 10392) OX=597362 GN=AGABI1DRAFT_117102 PE=4 SV=1 - [K5XJE7_AGABU]	126.186	88.61	1	2	319	675	1378	156.977	6.29053
K5XJE3	Uncharacterized protein OS=Agaricus bisporus var. burnettii (strain JB137-S8 / ATCC MYA-4627 / FGSC 10392) OX=597362 GN=AGABI1DRAFT_117096 PE=4 SV=1 - [K5XJE3_AGABU]	23.8897	81.75	1	1	72	245	285	32.6003	5.18604
K5XJE2	MFS domain-containing protein OS=Agaricus bisporus var. burnettii (strain JB137-S8 / ATCC MYA-4627 / FGSC 10392) OX=597362 GN=AGABI1DRAFT_88464 PE=3 SV=1 - [K5XJE2_AGABU]	54.1073	100	1	1	107	2249	536	58.4781	8.54346
K5XJD9	Uncharacterized protein OS=Agaricus bisporus var. burnettii (strain JB137-S8 / ATCC MYA-4627 / FGSC 10392) OX=597362 GN=AGABI1DRAFT_123923 PE=4 SV=1 - [K5XJD9_AGABU]	43.5049	87.15	1	2	99	2510	747	79.6133	7.15186
K5XJD7	Uncharacterized protein OS=Agaricus bisporus var. burnettii (strain JB137-S8 / ATCC MYA-4627 / FGSC 10392) OX=597362 GN=AGABI1DRAFT_50865 PE=4 SV=1 - [K5XJD7_AGABU]	55.4553	100	1	2	128	2383	537	58.3076	8.90967
K5XJD5	SAC domain-containing protein OS=Agaricus bisporus var. burnettii (strain JB137-S8 / ATCC MYA-4627 / FGSC 10392) OX=597362 GN=AGABI1DRAFT_110130 PE=4 SV=1 - [K5XJD5_AGABU]	88.7653	88.22	1	2	158	3150	645	74.257	8.57275
K5XJD3	DNA helicase OS=Agaricus bisporus var. burnettii (strain JB137-S8 / ATCC MYA-4627 / FGSC 10392) OX=597362 GN=AGABI1DRAFT_66109 PE=3 SV=1 - [K5XJD3_AGABU]	137.06	100	1	3	225	2140	756	83.524	7.09326
K5XJC8	Uncharacterized protein OS=Agaricus bisporus var. burnettii (strain JB137-S8 / ATCC MYA-4627 / FGSC 10392) OX=597362 GN=AGABI1DRAFT_50601 PE=4 SV=1 - [K5XJC8_AGABU]	36.6326	87.67	1	1	99	999	373	41.9657	9.93506
K5XJC5	Uncharacterized protein OS=Agaricus bisporus var. burnettii (strain JB137-S8 / ATCC MYA-4627 / FGSC 10392) OX=597362 GN=AGABI1DRAFT_66086 PE=4 SV=1 - [K5XJC5_AGABU]	23.4486	100	1	1	98	442	400	45.7322	6.68311
K5XJC3	Uncharacterized protein OS=Agaricus bisporus var. burnettii (strain JB137-S8 / ATCC MYA-4627 / FGSC 10392) OX=597362 GN=AGABI1DRAFT_110218 PE=3 SV=1 - [K5XJC3_AGABU]	73.6228	83.83	1	1	80	948	303	32.5707	10.0376
K5XJA6	NdufS3, NADH-ubiquinone oxidoreductase 30.4 kDa subunit OS=Agaricus bisporus var. burnettii (strain JB137-S8 / ATCC MYA-4627 / FGSC 10392) OX=597362 GN=NdufS3 PE=3 SV=1 - [K5XJA6_AGABU]	39.2223	100	1	4	75	1789	275	31.0601	8.6167
K5XJ95	Uncharacterized protein (Fragment) OS=Agaricus bisporus var. burnettii (strain JB137-S8 / ATCC MYA-4627 / FGSC 10392) OX=597362 GN=AGABI1DRAFT_31881 PE=4 SV=1 - [K5XJ95_AGABU]	22.0574	100	1	2	25	1427	92	9.89026	7.45947
K5XJ91	Rab GDP dissociation inhibitor OS=Agaricus bisporus var. burnettii (strain JB137-S8 / ATCC MYA-4627 / FGSC 10392) OX=597362 GN=AGABI1DRAFT_96544 PE=3 SV=1 - [K5XJ91_AGABU]	473.516	100	1	17	99	1646	449	50.3235	5.19873
K5XJ86	GH16 domain-containing protein OS=Agaricus bisporus var. burnettii (strain JB137-S8 / ATCC MYA-4627 / FGSC 10392) OX=597362 GN=AGABI1DRAFT_33127 PE=4 SV=1 - [K5XJ86_AGABU]	54.3342	72.49	1	2	43	2074	538	59.3995	4.76709
K5XJ82	NdufA11, NADH dehydrogenase 1 alpha subcomplex, 14.7kDa OS=Agaricus bisporus var. burnettii (strain JB137-S8 / ATCC MYA-4627 / FGSC 10392) OX=597362 GN=NdufA11 PE=4 SV=1 - [K5XJ82_AGABU]	38.3075	100	1	1	20	902	158	16.1381	8.51416
K5XJ79	Uncharacterized protein OS=Agaricus bisporus var. burnettii (strain JB137-S8 / ATCC MYA-4627 / FGSC 10392) OX=597362 GN=AGABI1DRAFT_133178 PE=4 SV=1 - [K5XJ79_AGABU]	101.582	100	1	1	132	3593	439	47.608	7.78174
K5XJ77	V-type proton ATPase subunit C OS=Agaricus bisporus var. burnettii (strain JB137-S8 / ATCC MYA-4627 / FGSC 10392) OX=597362 GN=AGABI1DRAFT_81175 PE=3 SV=1 - [K5XJ77_AGABU]	71.29	100	1	1	121	643	391	45.0212	6.11279
K5XJ74	Uncharacterized protein OS=Agaricus bisporus var. burnettii (strain JB137-S8 / ATCC MYA-4627 / FGSC 10392) OX=597362 GN=AGABI1DRAFT_133172 PE=4 SV=1 - [K5XJ74_AGABU]	55.5455	84.03	1	1	80	1149	357	39.1474	4.80518
K5XJ60	ATPase GET3 OS=Agaricus bisporus var. burnettii (strain JB137-S8 / ATCC MYA-4627 / FGSC 10392) OX=597362 GN=GET3 PE=3 SV=1 - [K5XJ60_AGABU]	60.1777	82.87	1	6	64	1382	327	36.493	5.03369
K5XJ57	RHOMBOID-like protein OS=Agaricus bisporus var. burnettii (strain JB137-S8 / ATCC MYA-4627 / FGSC 10392) OX=597362 GN=AGABI1DRAFT_110173 PE=3 SV=1 - [K5XJ57_AGABU]	24.1188	79.11	1	1	69	547	493	54.4173	7.37158
K5XJ52	Uncharacterized protein OS=Agaricus bisporus var. burnettii (strain JB137-S8 / ATCC MYA-4627 / FGSC 10392) OX=597362 GN=AGABI1DRAFT_103699 PE=4 SV=1 - [K5XJ52_AGABU]	26.9642	100	1	2	35	675	160	18.0868	4.99561
K5XJ46	Succinate--CoA ligase [ADP-forming] subunit alpha, mitochondrial OS=Agaricus bisporus var. burnettii (strain JB137-S8 / ATCC MYA-4627 / FGSC 10392) OX=597362 GN=AGABI1DRAFT_110164 PE=3 SV=1 - [K5XJ46_AGABU]	153.047	74.24	1	4	77	4251	330	34.6743	8.98291
K5XJ41	26S proteasome regulatory subunit RPN2 OS=Agaricus bisporus var. burnettii (strain JB137-S8 / ATCC MYA-4627 / FGSC 10392) OX=597362 GN=AGABI1DRAFT_117014 PE=3 SV=1 - [K5XJ41_AGABU]	282.434	82.76	1	15	192	934	1021	110.565	5.22412
K5XJ38	Leuk-A4-hydro_C domain-containing protein OS=Agaricus bisporus var. burnettii (strain JB137-S8 / ATCC MYA-4627 / FGSC 10392) OX=597362 GN=AGABI1DRAFT_103588 PE=4 SV=1 - [K5XJ38_AGABU]	284.038	86.93	1	17	138	409	635	71.5925	6.18896
K5XJ37	Pyruvate kinase OS=Agaricus bisporus var. burnettii (strain JB137-S8 / ATCC MYA-4627 / FGSC 10392) OX=597362 GN=AGABI1DRAFT_110153 PE=3 SV=1 - [K5XJ37_AGABU]	758.112	100	1	22	126	2499	546	59.75	6.55127
K5XJ33	DNA-directed RNA polymerase subunit OS=Agaricus bisporus var. burnettii (strain JB137-S8 / ATCC MYA-4627 / FGSC 10392) OX=597362 GN=AGABI1DRAFT_65857 PE=3 SV=1 - [K5XJ33_AGABU]	256.698	85.94	1	4	417	993	1785	199.553	6.58057
K5XJ32	TPR_REGION domain-containing protein OS=Agaricus bisporus var. burnettii (strain JB137-S8 / ATCC MYA-4627 / FGSC 10392) OX=597362 GN=AGABI1DRAFT_110151 PE=4 SV=1 - [K5XJ32_AGABU]	319.188	100	1	12	75	4818	350	35.7994	5.56689
K5XJ26	Nuclear pore protein OS=Agaricus bisporus var. burnettii (strain JB137-S8 / ATCC MYA-4627 / FGSC 10392) OX=597362 GN=AGABI1DRAFT_103578 PE=3 SV=1 - [K5XJ26_AGABU]	146.732	94.91	1	5	235	6682	865	96.6352	6.93213
K5XJ17	Uncharacterized protein OS=Agaricus bisporus var. burnettii (strain JB137-S8 / ATCC MYA-4627 / FGSC 10392) OX=597362 GN=AGABI1DRAFT_111180 PE=4 SV=1 - [K5XJ17_AGABU]	44.8097	100	1	2	67	1267	269	28.9017	5.49072
K5XJ12	Protein kinase domain-containing protein OS=Agaricus bisporus var. burnettii (strain JB137-S8 / ATCC MYA-4627 / FGSC 10392) OX=597362 GN=AGABI1DRAFT_54166 PE=4 SV=1 - [K5XJ12_AGABU]	92.8168	93.75	1	4	168	1458	672	73.1059	6.44287
K5XJ11	Uncharacterized protein OS=Agaricus bisporus var. burnettii (strain JB137-S8 / ATCC MYA-4627 / FGSC 10392) OX=597362 GN=AGABI1DRAFT_96468 PE=4 SV=1 - [K5XJ11_AGABU]	130.364	100	1	6	79	3846	247	27.3198	9.49561
K5XJ06	MPN domain-containing protein OS=Agaricus bisporus var. burnettii (strain JB137-S8 / ATCC MYA-4627 / FGSC 10392) OX=597362 GN=AGABI1DRAFT_110125 PE=4 SV=1 - [K5XJ06_AGABU]	75.0117	87.46	1	3	65	966	319	35.2461	6.27783
K5XJ00	MFS domain-containing protein OS=Agaricus bisporus var. burnettii (strain JB137-S8 / ATCC MYA-4627 / FGSC 10392) OX=597362 GN=AGABI1DRAFT_89867 PE=4 SV=1 - [K5XJ00_AGABU]	37.0016	86.07	1	1	49	1335	445	47.6722	8.22119
K5XIZ4	Uncharacterized protein OS=Agaricus bisporus var. burnettii (strain JB137-S8 / ATCC MYA-4627 / FGSC 10392) OX=597362 GN=AGABI1DRAFT_33015 PE=4 SV=1 - [K5XIZ4_AGABU]	27.4153	81.68	1	3	113	1040	748	80.7284	8.22119
K5XIY9	Protein kinase domain-containing protein OS=Agaricus bisporus var. burnettii (strain JB137-S8 / ATCC MYA-4627 / FGSC 10392) OX=597362 GN=AGABI1DRAFT_110117 PE=3 SV=1 - [K5XIY9_AGABU]	89.9488	100	1	4	110	3358	346	40.5457	7.89893
K5XIY1	Uncharacterized protein OS=Agaricus bisporus var. burnettii (strain JB137-S8 / ATCC MYA-4627 / FGSC 10392) OX=597362 GN=AGABI1DRAFT_110110 PE=3 SV=1 - [K5XIY1_AGABU]	45.5554	88.53	1	1	96	2414	375	41.2545	7.44482
K5XIX6	Hist_deacetyl domain-containing protein OS=Agaricus bisporus var. burnettii (strain JB137-S8 / ATCC MYA-4627 / FGSC 10392) OX=597362 GN=AGABI1DRAFT_110107 PE=4 SV=1 - [K5XIX6_AGABU]	57.2883	92.89	1	1	118	1742	577	64.1788	5.13525
K5XIX0	Uncharacterized protein OS=Agaricus bisporus var. burnettii (strain JB137-S8 / ATCC MYA-4627 / FGSC 10392) OX=597362 GN=AGABI1DRAFT_103644 PE=4 SV=1 - [K5XIX0_AGABU]	48.41	100	1	2	69	2132	213	24.5426	5.04639
K5XIW5	Uncharacterized protein OS=Agaricus bisporus var. burnettii (strain JB137-S8 / ATCC MYA-4627 / FGSC 10392) OX=597362 GN=AGABI1DRAFT_133314 PE=4 SV=1 - [K5XIW5_AGABU]	24.9041	100	1	1	15	1216	84	9.26282	10.1108
K5XIW3	Uncharacterized protein OS=Agaricus bisporus var. burnettii (strain JB137-S8 / ATCC MYA-4627 / FGSC 10392) OX=597362 GN=AGABI1DRAFT_54075 PE=3 SV=1 - [K5XIW3_AGABU]	56.2107	83.9	2	2	120	1692	882	98.4294	5.12256
K5XIW2	AMP-binding domain-containing protein OS=Agaricus bisporus var. burnettii (strain JB137-S8 / ATCC MYA-4627 / FGSC 10392) OX=597362 GN=AGABI1DRAFT_65577 PE=4 SV=1 - [K5XIW2_AGABU]	62.8922	84.55	1	1	141	1401	576	63.7095	8.38232
K5XIU0	GMC_OxRdtase_N domain-containing protein OS=Agaricus bisporus var. burnettii (strain JB137-S8 / ATCC MYA-4627 / FGSC 10392) OX=597362 GN=AGABI1DRAFT_111687 PE=4 SV=1 - [K5XIU0_AGABU]	54.8571	77.82	1	2	86	916	595	64.2554	6.32861
K5XIT5	Uncharacterized protein OS=Agaricus bisporus var. burnettii (strain JB137-S8 / ATCC MYA-4627 / FGSC 10392) OX=597362 GN=AGABI1DRAFT_118549 PE=4 SV=1 - [K5XIT5_AGABU]	300.744	82.49	1	8	569	2032	2039	226.004	6.16357
K5XIT4	Uncharacterized protein OS=Agaricus bisporus var. burnettii (strain JB137-S8 / ATCC MYA-4627 / FGSC 10392) OX=597362 GN=AGABI1DRAFT_110067 PE=4 SV=1 - [K5XIT4_AGABU]	35.2436	100	1	1	66	1894	333	36.9699	7.02002
K5XIS4	Uncharacterized protein OS=Agaricus bisporus var. burnettii (strain JB137-S8 / ATCC MYA-4627 / FGSC 10392) OX=597362 GN=AGABI1DRAFT_65941 PE=3 SV=1 - [K5XIS4_AGABU]	95.5142	99.67	1	1	167	3618	602	66.263	8.57275
K5XIS0	TPR_REGION domain-containing protein OS=Agaricus bisporus var. burnettii (strain JB137-S8 / ATCC MYA-4627 / FGSC 10392) OX=597362 GN=AGABI1DRAFT_110054 PE=4 SV=1 - [K5XIS0_AGABU]	96.4995	89.26	1	2	234	3577	1034	115.241	9.0708
K5XIR4	Signal recognition particle subunit SRP68 OS=Agaricus bisporus var. burnettii (strain JB137-S8 / ATCC MYA-4627 / FGSC 10392) OX=597362 GN=AGABI1DRAFT_116903 PE=3 SV=1 - [K5XIR4_AGABU]	135.448	100	1	9	190	3747	632	70.4316	9.02686
K5XIP3	Uncharacterized protein OS=Agaricus bisporus var. burnettii (strain JB137-S8 / ATCC MYA-4627 / FGSC 10392) OX=597362 GN=AGABI1DRAFT_65889 PE=4 SV=1 - [K5XIP3_AGABU]	66.9967	92.13	1	1	150	1426	508	58.5929	8.77783
K5XIN4	Histone acetyltransferase OS=Agaricus bisporus var. burnettii (strain JB137-S8 / ATCC MYA-4627 / FGSC 10392) OX=597362 GN=AGABI1DRAFT_110024 PE=3 SV=1 - [K5XIN4_AGABU]	65.2373	100	1	1	150	2526	517	59.2451	6.88818
K5XIN0	Uncharacterized protein OS=Agaricus bisporus var. burnettii (strain JB137-S8 / ATCC MYA-4627 / FGSC 10392) OX=597362 GN=AGABI1DRAFT_53920 PE=3 SV=1 - [K5XIN0_AGABU]	22.8533	88.66	1	1	65	634	335	36.6341	6.17627
K5XIM6	Pribosyltran_N domain-containing protein OS=Agaricus bisporus var. burnettii (strain JB137-S8 / ATCC MYA-4627 / FGSC 10392) OX=597362 GN=AGABI1DRAFT_82826 PE=4 SV=1 - [K5XIM6_AGABU]	54.4159	86.1	1	1	74	2409	331	36.0767	6.62451
K5XIM3	Uncharacterized protein OS=Agaricus bisporus var. burnettii (strain JB137-S8 / ATCC MYA-4627 / FGSC 10392) OX=597362 GN=AGABI1DRAFT_116829 PE=3 SV=1 - [K5XIM3_AGABU]	830.363	100	1	15	103	2127	344	37.6292	6.02393
K5XIL8	Uncharacterized protein OS=Agaricus bisporus var. burnettii (strain JB137-S8 / ATCC MYA-4627 / FGSC 10392) OX=597362 GN=AGABI1DRAFT_34922 PE=4 SV=1 - [K5XIL8_AGABU]	41.9861	100	1	1	104	2162	446	47.283	6.60986
K5XIJ9	ABC transporter domain-containing protein OS=Agaricus bisporus var. burnettii (strain JB137-S8 / ATCC MYA-4627 / FGSC 10392) OX=597362 GN=AGABI1DRAFT_98017 PE=4 SV=1 - [K5XIJ9_AGABU]	44.4962	51.16	1	2	107	2069	989	106.52	6.29053
K5XIH9	SMI1_KNR4 domain-containing protein OS=Agaricus bisporus var. burnettii (strain JB137-S8 / ATCC MYA-4627 / FGSC 10392) OX=597362 GN=AGABI1DRAFT_98000 PE=4 SV=1 - [K5XIH9_AGABU]	60.3905	70.34	1	2	96	3293	671	72.5314	4.55127
K5XIH0	Uncharacterized protein OS=Agaricus bisporus var. burnettii (strain JB137-S8 / ATCC MYA-4627 / FGSC 10392) OX=597362 GN=AGABI1DRAFT_69277 PE=4 SV=1 - [K5XIH0_AGABU]	67.2538	100	1	3	76	1545	308	32.8321	8.77783
K5XIF8	Uncharacterized protein OS=Agaricus bisporus var. burnettii (strain JB137-S8 / ATCC MYA-4627 / FGSC 10392) OX=597362 GN=AGABI1DRAFT_48372 PE=4 SV=1 - [K5XIF8_AGABU]	33.6671	100	1	1	79	1049	309	34.554	5.66846
K5XIA3	Importin N-terminal domain-containing protein OS=Agaricus bisporus var. burnettii (strain JB137-S8 / ATCC MYA-4627 / FGSC 10392) OX=597362 GN=AGABI1DRAFT_111574 PE=4 SV=1 - [K5XIA3_AGABU]	267.924	96.76	1	8	250	10304	1080	123.168	5.35107
K5XI96	Uncharacterized protein OS=Agaricus bisporus var. burnettii (strain JB137-S8 / ATCC MYA-4627 / FGSC 10392) OX=597362 GN=AGABI1DRAFT_111569 PE=3 SV=1 - [K5XI96_AGABU]	268.335	100	1	15	172	6720	554	59.9668	7.12256
K5XI80	Uncharacterized protein OS=Agaricus bisporus var. burnettii (strain JB137-S8 / ATCC MYA-4627 / FGSC 10392) OX=597362 GN=AGABI1DRAFT_125659 PE=4 SV=1 - [K5XI80_AGABU]	17.4529	100	1	1	30	1002	145	16.2999	5.13525
K5XI74	Glycos_transf_1 domain-containing protein OS=Agaricus bisporus var. burnettii (strain JB137-S8 / ATCC MYA-4627 / FGSC 10392) OX=597362 GN=AGABI1DRAFT_111552 PE=4 SV=1 - [K5XI74_AGABU]	621.604	85.89	1	27	174	2403	737	81.9563	6.354
K5XI63	UBIQUITIN_CONJUGAT_2 domain-containing protein OS=Agaricus bisporus var. burnettii (strain JB137-S8 / ATCC MYA-4627 / FGSC 10392) OX=597362 GN=AGABI1DRAFT_111546 PE=4 SV=1 - [K5XI63_AGABU]	62.652	100	1	4	43	1278	148	16.5576	8.38232
K5XI62	Uncharacterized protein OS=Agaricus bisporus var. burnettii (strain JB137-S8 / ATCC MYA-4627 / FGSC 10392) OX=597362 GN=AGABI1DRAFT_133623 PE=4 SV=1 - [K5XI62_AGABU]	24.8088	100	1	1	40	2139	92	10.0612	9.89111
K5XI61	Uncharacterized protein OS=Agaricus bisporus var. burnettii (strain JB137-S8 / ATCC MYA-4627 / FGSC 10392) OX=597362 GN=AGABI1DRAFT_33890 PE=4 SV=1 - [K5XI61_AGABU]	23.2968	100	1	3	36	1101	192	21.8511	6.13818
K5XI50	Aldedh domain-containing protein	253.095	100	2	2	14	10609	107	11.6016	5.04639
K5XI48	Uncharacterized protein OS=Agaricus bisporus var. burnettii (strain JB137-S8 / ATCC MYA-4627 / FGSC 10392) OX=597362 GN=AGABI1DRAFT_48626 PE=4 SV=1 - [K5XI48_AGABU]	45.5962	100	1	1	114	1294	326	37.422	9.48096
K5XI43	Autophagy-related protein OS=Agaricus bisporus var. burnettii (strain JB137-S8 / ATCC MYA-4627 / FGSC 10392) OX=597362 GN=AGABI1DRAFT_111526 PE=3 SV=1 - [K5XI43_AGABU]	78.8918	100	1	2	43	2625	127	14.7456	6.58057
K5XI34	Gal_mutarotas_2 domain-containing protein OS=Agaricus bisporus var. burnettii (strain JB137-S8 / ATCC MYA-4627 / FGSC 10392) OX=597362 GN=AGABI1DRAFT_35179 PE=3 SV=1 - [K5XI34_AGABU]	97.7513	88.62	1	6	138	2262	756	85.3658	6.16357
K5XI24	NTF2 domain-containing protein OS=Agaricus bisporus var. burnettii (strain JB137-S8 / ATCC MYA-4627 / FGSC 10392) OX=597362 GN=AGABI1DRAFT_125583 PE=4 SV=1 - [K5XI24_AGABU]	50.5831	66.39	1	2	18	1238	119	13.4018	4.88135
K5XI21	Succinyl-CoA:3-ketoacid-coenzyme A transferase OS=Agaricus bisporus var. burnettii (strain JB137-S8 / ATCC MYA-4627 / FGSC 10392) OX=597362 GN=AGABI1DRAFT_98001 PE=3 SV=1 - [K5XI21_AGABU]	108.367	100	1	6	116	2308	467	49.355	7.02002
K5XI18	Uncharacterized protein OS=Agaricus bisporus var. burnettii (strain JB137-S8 / ATCC MYA-4627 / FGSC 10392) OX=597362 GN=AGABI1DRAFT_125572 PE=4 SV=1 - [K5XI18_AGABU]	39.3382	88.79	1	3	106	1868	473	54.413	6.82959
K5XI17	Uncharacterized protein OS=Agaricus bisporus var. burnettii (strain JB137-S8 / ATCC MYA-4627 / FGSC 10392) OX=597362 GN=AGABI1DRAFT_111492 PE=4 SV=1 - [K5XI17_AGABU]	141.757	73.34	3	4	185	3788	784	86.2297	5.65576
K5XI12	Uncharacterized protein OS=Agaricus bisporus var. burnettii (strain JB137-S8 / ATCC MYA-4627 / FGSC 10392) OX=597362 GN=AGABI1DRAFT_53568 PE=4 SV=1 - [K5XI12_AGABU]	77.4352	89.77	1	1	181	1086	577	66.2986	5.45264
K5XI07	eRF1_1 domain-containing protein OS=Agaricus bisporus var. burnettii (strain JB137-S8 / ATCC MYA-4627 / FGSC 10392) OX=597362 GN=AGABI1DRAFT_53789 PE=4 SV=1 - [K5XI07_AGABU]	175.388	100	1	11	127	6496	438	49.1012	5.70654
K5XI03	Uncharacterized protein OS=Agaricus bisporus var. burnettii (strain JB137-S8 / ATCC MYA-4627 / FGSC 10392) OX=597362 GN=AGABI1DRAFT_69253 PE=4 SV=1 - [K5XI03_AGABU]	53.011	60.83	1	1	20	1451	120	13.5949	6.78564
K5XHZ4	Uncharacterized protein OS=Agaricus bisporus var. burnettii (strain JB137-S8 / ATCC MYA-4627 / FGSC 10392) OX=597362 GN=AGABI1DRAFT_118343 PE=3 SV=1 - [K5XHZ4_AGABU]	275.167	95.82	1	7	491	3110	1626	184.549	8.67529
K5XHZ1	Uncharacterized protein OS=Agaricus bisporus var. burnettii (strain JB137-S8 / ATCC MYA-4627 / FGSC 10392) OX=597362 GN=AGABI1DRAFT_111464 PE=3 SV=1 - [K5XHZ1_AGABU]	280.804	100	1	12	127	1043	405	44.3913	6.53662
K5XHY5	Uncharacterized protein (Fragment) OS=Agaricus bisporus var. burnettii (strain JB137-S8 / ATCC MYA-4627 / FGSC 10392) OX=597362 GN=AGABI1DRAFT_118333 PE=4 SV=1 - [K5XHY5_AGABU]	25.831	74.33	1	2	41	1131	374	40.5272	6.52197
K5XHY1	Uncharacterized protein OS=Agaricus bisporus var. burnettii (strain JB137-S8 / ATCC MYA-4627 / FGSC 10392) OX=597362 GN=AGABI1DRAFT_125395 PE=4 SV=1 - [K5XHY1_AGABU]	32.9443	84.58	1	1	125	1431	642	73.1014	7.32764
K5XHW6	HATPase_c domain-containing protein OS=Agaricus bisporus var. burnettii (strain JB137-S8 / ATCC MYA-4627 / FGSC 10392) OX=597362 GN=AGABI1DRAFT_111579 PE=3 SV=1 - [K5XHW6_AGABU]	1088.27	100	1	43	227	2138	701	79.6429	4.93213
K5XHW3	DHR10 domain-containing protein OS=Agaricus bisporus var. burnettii (strain JB137-S8 / ATCC MYA-4627 / FGSC 10392) OX=597362 GN=AGABI1DRAFT_118320 PE=4 SV=1 - [K5XHW3_AGABU]	116.753	86.97	1	1	160	772	445	51.2574	6.17627
K5XHV7	Nudix hydrolase domain-containing protein (Fragment) OS=Agaricus bisporus var. burnettii (strain JB137-S8 / ATCC MYA-4627 / FGSC 10392) OX=597362 GN=AGABI1DRAFT_118315 PE=3 SV=1 - [K5XHV7_AGABU]	72.8652	100	1	3	68	1915	227	25.4234	6.37939
K5XHV3	PITH domain-containing protein OS=Agaricus bisporus var. burnettii (strain JB137-S8 / ATCC MYA-4627 / FGSC 10392) OX=597362 GN=AGABI1DRAFT_125348 PE=4 SV=1 - [K5XHV3_AGABU]	131.144	88.43	1	5	157	1350	674	74.4356	7.54736
K5XHU8	Uncharacterized protein OS=Agaricus bisporus var. burnettii (strain JB137-S8 / ATCC MYA-4627 / FGSC 10392) OX=597362 GN=AGABI1DRAFT_34796 PE=4 SV=1 - [K5XHU8_AGABU]	48.1328	93.6	1	1	131	1222	641	72.1588	7.26904
K5XHT8	Uncharacterized protein OS=Agaricus bisporus var. burnettii (strain JB137-S8 / ATCC MYA-4627 / FGSC 10392) OX=597362 GN=AGABI1DRAFT_125326 PE=4 SV=1 - [K5XHT8_AGABU]	177.791	73.39	1	10	223	1829	1255	134.241	5.08447
K5XHT3	Uncharacterized protein OS=Agaricus bisporus var. burnettii (strain JB137-S8 / ATCC MYA-4627 / FGSC 10392) OX=597362 GN=AGABI1DRAFT_104801 PE=4 SV=1 - [K5XHT3_AGABU]	69.0618	88.11	1	1	264	2933	1295	137.934	9.33447
K5XHT2	BTB domain-containing protein OS=Agaricus bisporus var. burnettii (strain JB137-S8 / ATCC MYA-4627 / FGSC 10392) OX=597362 GN=AGABI1DRAFT_133779 PE=4 SV=1 - [K5XHT2_AGABU]	18.208	100	1	1	46	1082	168	19.7978	6.78564
K5XHS9	Uncharacterized protein OS=Agaricus bisporus var. burnettii (strain JB137-S8 / ATCC MYA-4627 / FGSC 10392) OX=597362 GN=AGABI1DRAFT_125317 PE=4 SV=1 - [K5XHS9_AGABU]	99.964	86.69	1	2	244	3371	1022	114.155	6.7417
K5XHS1	Tubulin gamma chain OS=Agaricus bisporus var. burnettii (strain JB137-S8 / ATCC MYA-4627 / FGSC 10392) OX=597362 GN=AGABI1DRAFT_118271 PE=3 SV=1 - [K5XHS1_AGABU]	70.3943	90.97	1	4	97	1730	454	50.8955	5.98584
K5XHR7	Uncharacterized protein OS=Agaricus bisporus var. burnettii (strain JB137-S8 / ATCC MYA-4627 / FGSC 10392) OX=597362 GN=AGABI1DRAFT_111531 PE=3 SV=1 - [K5XHR7_AGABU]	1758.31	100	1	32	189	16914	614	67.2908	5.57959
K5XHR3	Uncharacterized protein OS=Agaricus bisporus var. burnettii (strain JB137-S8 / ATCC MYA-4627 / FGSC 10392) OX=597362 GN=AGABI1DRAFT_53637 PE=4 SV=1 - [K5XHR3_AGABU]	77.272	90.37	1	2	161	3600	654	74.8378	5.09717
K5XHQ4	Piwi domain-containing protein OS=Agaricus bisporus var. burnettii (strain JB137-S8 / ATCC MYA-4627 / FGSC 10392) OX=597362 GN=AGABI1DRAFT_111388 PE=4 SV=1 - [K5XHQ4_AGABU]	96.7036	100	1	3	143	4787	545	61.3009	8.70459
K5XHP9	SOR_SNZ domain-containing protein OS=Agaricus bisporus var. burnettii (strain JB137-S8 / ATCC MYA-4627 / FGSC 10392) OX=597362 GN=AGABI1DRAFT_111385 PE=3 SV=1 - [K5XHP9_AGABU]	129.829	87.05	1	4	76	3659	332	35.1901	6.85889
K5XHP7	TRANSKETOLASE_1 domain-containing protein OS=Agaricus bisporus var. burnettii (strain JB137-S8 / ATCC MYA-4627 / FGSC 10392) OX=597362 GN=AGABI1DRAFT_111508 PE=4 SV=1 - [K5XHP7_AGABU]	478.88	93.72	1	18	121	10944	685	73.9846	6.75635
K5XHP3	Uncharacterized protein OS=Agaricus bisporus var. burnettii (strain JB137-S8 / ATCC MYA-4627 / FGSC 10392) OX=597362 GN=AGABI1DRAFT_82672 PE=4 SV=1 - [K5XHP3_AGABU]	190.628	100	1	10	68	1025	292	31.7509	6.78564
K5XHP0	AMP-binding domain-containing protein OS=Agaricus bisporus var. burnettii (strain JB137-S8 / ATCC MYA-4627 / FGSC 10392) OX=597362 GN=AGABI1DRAFT_82536 PE=4 SV=1 - [K5XHP0_AGABU]	59.1642	93.35	1	4	136	2128	692	76.5068	6.63916
K5XHN2	Tr-type G domain-containing protein OS=Agaricus bisporus var. burnettii (strain JB137-S8 / ATCC MYA-4627 / FGSC 10392) OX=597362 GN=AGABI1DRAFT_53272 PE=4 SV=1 - [K5XHN2_AGABU]	142.58	93.29	1	1	148	3714	611	64.724	6.50732
K5XHM3	Aminopeptidase OS=Agaricus bisporus var. burnettii (strain JB137-S8 / ATCC MYA-4627 / FGSC 10392) OX=597362 GN=AGABI1DRAFT_111484 PE=3 SV=1 - [K5XHM3_AGABU]	737.933	94.3	1	29	213	2729	895	99.619	5.63037
K5XHM0	FYVE-type domain-containing protein OS=Agaricus bisporus var. burnettii (strain JB137-S8 / ATCC MYA-4627 / FGSC 10392) OX=597362 GN=AGABI1DRAFT_125245 PE=4 SV=1 - [K5XHM0_AGABU]	118.468	91.68	1	1	184	2150	613	67.7233	9.70068
K5XHL8	Telomere_reg-2 domain-containing protein OS=Agaricus bisporus var. burnettii (strain JB137-S8 / ATCC MYA-4627 / FGSC 10392) OX=597362 GN=AGABI1DRAFT_69024 PE=4 SV=1 - [K5XHL8_AGABU]	79.5046	80.06	1	2	200	3257	998	110.293	6.06201
K5XHL6	Uncharacterized protein OS=Agaricus bisporus var. burnettii (strain JB137-S8 / ATCC MYA-4627 / FGSC 10392) OX=597362 GN=AGABI1DRAFT_33868 PE=4 SV=1 - [K5XHL6_AGABU]	68.1193	100	1	2	44	821	115	13.0747	5.36377
K5XHL3	Uncharacterized protein OS=Agaricus bisporus var. burnettii (strain JB137-S8 / ATCC MYA-4627 / FGSC 10392) OX=597362 GN=AGABI1DRAFT_104752 PE=4 SV=1 - [K5XHL3_AGABU]	123.922	87.27	1	7	199	980	1296	138.009	8.22119
K5XHL1	t-SNARE coiled-coil homology domain-containing protein OS=Agaricus bisporus var. burnettii (strain JB137-S8 / ATCC MYA-4627 / FGSC 10392) OX=597362 GN=AGABI1DRAFT_111352 PE=4 SV=1 - [K5XHL1_AGABU]	55.9316	100	1	5	91	1160	340	37.8672	6.30322
K5XHK8	Protein kinase domain-containing protein OS=Agaricus bisporus var. burnettii (strain JB137-S8 / ATCC MYA-4627 / FGSC 10392) OX=597362 GN=AGABI1DRAFT_111475 PE=3 SV=1 - [K5XHK8_AGABU]	91.9479	87.82	1	3	110	3097	394	44.3452	8.35303
K5XHK5	W2 domain-containing protein OS=Agaricus bisporus var. burnettii (strain JB137-S8 / ATCC MYA-4627 / FGSC 10392) OX=597362 GN=AGABI1DRAFT_33657 PE=4 SV=1 - [K5XHK5_AGABU]	140.204	92.31	1	2	167	4723	715	79.1335	5.05908
K5XHK0	Uncharacterized protein (Fragment) OS=Agaricus bisporus var. burnettii (strain JB137-S8 / ATCC MYA-4627 / FGSC 10392) OX=597362 GN=AGABI1DRAFT_111335 PE=4 SV=1 - [K5XHK0_AGABU]	15.9941	100	1	1	55	1227	151	15.8314	11.1802
K5XHJ5	DH domain-containing protein OS=Agaricus bisporus var. burnettii (strain JB137-S8 / ATCC MYA-4627 / FGSC 10392) OX=597362 GN=AGABI1DRAFT_68667 PE=4 SV=1 - [K5XHJ5_AGABU]	142.63	96.09	1	1	277	2363	1023	111.279	9.46631
K5XHJ3	Uridylate kinase OS=Agaricus bisporus var. burnettii (strain JB137-S8 / ATCC MYA-4627 / FGSC 10392) OX=597362 GN=AGABI1DRAFT_97858 PE=3 SV=1 - [K5XHJ3_AGABU]	132.952	100	1	7	76	4052	216	24.0134	6.11279
K5XHJ2	Uncharacterized protein OS=Agaricus bisporus var. burnettii (strain JB137-S8 / ATCC MYA-4627 / FGSC 10392) OX=597362 GN=AGABI1DRAFT_111326 PE=3 SV=1 - [K5XHJ2_AGABU]	13.896	100	1	1	41	665	224	24.5108	8.5874
K5XHI7	Uncharacterized protein OS=Agaricus bisporus var. burnettii (strain JB137-S8 / ATCC MYA-4627 / FGSC 10392) OX=597362 GN=AGABI1DRAFT_53175 PE=3 SV=1 - [K5XHI7_AGABU]	494.138	100	1	30	314	2522	1107	127.438	6.22705
K5XHH9	Uncharacterized protein OS=Agaricus bisporus var. burnettii (strain JB137-S8 / ATCC MYA-4627 / FGSC 10392) OX=597362 GN=AGABI1DRAFT_68626 PE=4 SV=1 - [K5XHH9_AGABU]	139.246	93.37	1	2	272	4356	1282	144.909	6.25244
K5XHH6	Succinate dehydrogenase [ubiquinone] flavoprotein subunit, mitochondrial OS=Agaricus bisporus var. burnettii (strain JB137-S8 / ATCC MYA-4627 / FGSC 10392) OX=597362 GN=SDH1 PE=3 SV=1 - [K5XHH6_AGABU]	243.477	100	1	12	160	8821	625	68.7556	6.78564
K5XHG0	Uncharacterized protein OS=Agaricus bisporus var. burnettii (strain JB137-S8 / ATCC MYA-4627 / FGSC 10392) OX=597362 GN=AGABI1DRAFT_111285 PE=4 SV=1 - [K5XHG0_AGABU]	17.7436	100	1	1	55	425	209	23.7873	8.6167
K5XHE9	Uncharacterized protein OS=Agaricus bisporus var. burnettii (strain JB137-S8 / ATCC MYA-4627 / FGSC 10392) OX=597362 GN=AGABI1DRAFT_53452 PE=4 SV=1 - [K5XHE9_AGABU]	77.0738	87.15	1	1	180	4029	599	68.5526	6.771
K5XHE8	Uncharacterized protein OS=Agaricus bisporus var. burnettii (strain JB137-S8 / ATCC MYA-4627 / FGSC 10392) OX=597362 GN=AGABI1DRAFT_68546 PE=4 SV=1 - [K5XHE8_AGABU]	115.251	75.66	1	2	191	258	1068	119.905	5.0083
K5XHE0	FBPase domain-containing protein OS=Agaricus bisporus var. burnettii (strain JB137-S8 / ATCC MYA-4627 / FGSC 10392) OX=597362 GN=AGABI1DRAFT_53051 PE=3 SV=1 - [K5XHE0_AGABU]	599.844	81.58	1	9	67	2303	342	36.866	6.25244
K5XHD6	Uncharacterized protein OS=Agaricus bisporus var. burnettii (strain JB137-S8 / ATCC MYA-4627 / FGSC 10392) OX=597362 GN=AGABI1DRAFT_33556 PE=4 SV=1 - [K5XHD6_AGABU]	66.6075	100	1	2	115	1575	426	48.5777	5.74463
K5XHD3	V-type proton ATPase subunit H OS=Agaricus bisporus var. burnettii (strain JB137-S8 / ATCC MYA-4627 / FGSC 10392) OX=597362 GN=AGABI1DRAFT_118298 PE=3 SV=1 - [K5XHD3_AGABU]	113.347	91.22	1	5	94	2833	433	49.5799	6.25244
K5XHC8	Kinesin motor domain-containing protein OS=Agaricus bisporus var. burnettii (strain JB137-S8 / ATCC MYA-4627 / FGSC 10392) OX=597362 GN=AGABI1DRAFT_33459 PE=3 SV=1 - [K5XHC8_AGABU]	340.441	100	1	11	335	2787	946	105.522	5.5542
K5XHC7	UBIQUITIN_CONJUGAT_2 domain-containing protein OS=Agaricus bisporus var. burnettii (strain JB137-S8 / ATCC MYA-4627 / FGSC 10392) OX=597362 GN=AGABI1DRAFT_111427 PE=4 SV=1 - [K5XHC7_AGABU]	23.8314	76.54	1	2	14	1571	179	19.3096	5.45264
K5XHC5	Uncharacterized protein OS=Agaricus bisporus var. burnettii (strain JB137-S8 / ATCC MYA-4627 / FGSC 10392) OX=597362 GN=AGABI1DRAFT_104568 PE=4 SV=1 - [K5XHC5_AGABU]	89.0578	79.44	1	1	177	1366	817	91.4832	6.58057
K5XHC2	SEC7 domain-containing protein OS=Agaricus bisporus var. burnettii (strain JB137-S8 / ATCC MYA-4627 / FGSC 10392) OX=597362 GN=AGABI1DRAFT_118287 PE=4 SV=1 - [K5XHC2_AGABU]	162.108	86.77	1	2	283	927	1474	163.45	5.33838
K5XHB6	Uncharacterized protein OS=Agaricus bisporus var. burnettii (strain JB137-S8 / ATCC MYA-4627 / FGSC 10392) OX=597362 GN=AGABI1DRAFT_97611 PE=4 SV=1 - [K5XHB6_AGABU]	27.0178	64.47	1	1	52	1455	456	48.4709	9.21729
K5XHA2	Polyadenylate-binding protein OS=Agaricus bisporus var. burnettii (strain JB137-S8 / ATCC MYA-4627 / FGSC 10392) OX=597362 GN=AGABI1DRAFT_111221 PE=3 SV=1 - [K5XHA2_AGABU]	594.475	82.12	1	23	156	1432	671	73.1226	7.98682
K5XH95	TPR_REGION domain-containing protein OS=Agaricus bisporus var. burnettii (strain JB137-S8 / ATCC MYA-4627 / FGSC 10392) OX=597362 GN=AGABI1DRAFT_68402 PE=4 SV=1 - [K5XH95_AGABU]	183.361	100	1	7	284	6403	944	107.016	6.25244
K5XH91	Uncharacterized protein OS=Agaricus bisporus var. burnettii (strain JB137-S8 / ATCC MYA-4627 / FGSC 10392) OX=597362 GN=AGABI1DRAFT_111212 PE=3 SV=1 - [K5XH91_AGABU]	131.071	100	1	8	64	1638	349	36.7372	7.13721
K5XH87	Uncharacterized protein OS=Agaricus bisporus var. burnettii (strain JB137-S8 / ATCC MYA-4627 / FGSC 10392) OX=597362 GN=AGABI1DRAFT_118253 PE=4 SV=1 - [K5XH87_AGABU]	313.318	89.12	1	17	268	4414	1425	155.866	7.63525
K5XH73	Uncharacterized protein OS=Agaricus bisporus var. burnettii (strain JB137-S8 / ATCC MYA-4627 / FGSC 10392) OX=597362 GN=AGABI1DRAFT_82537 PE=4 SV=1 - [K5XH73_AGABU]	34.8226	84.86	1	3	45	865	218	24.9823	6.72705
K5XH70	Uncharacterized protein OS=Agaricus bisporus var. burnettii (strain JB137-S8 / ATCC MYA-4627 / FGSC 10392) OX=597362 GN=AGABI1DRAFT_111191 PE=4 SV=1 - [K5XH70_AGABU]	62.8415	91.58	1	1	120	3181	463	50.4383	10.4624
K5XH51	Retrotrans_gag domain-containing protein OS=Agaricus bisporus var. burnettii (strain JB137-S8 / ATCC MYA-4627 / FGSC 10392) OX=597362 GN=AGABI1DRAFT_134177 PE=4 SV=1 - [K5XH51_AGABU]	43.366	100	1	1	78	1535	224	26.2169	5.04639
K5XH50	Glucanase OS=Agaricus bisporus var. burnettii (strain JB137-S8 / ATCC MYA-4627 / FGSC 10392) OX=597362 GN=AGABI1DRAFT_111171 PE=3 SV=1 - [K5XH50_AGABU]	29.4068	59.82	1	1	33	690	438	46.1096	5.14795
K5XH49	Uncharacterized protein OS=Agaricus bisporus var. burnettii (strain JB137-S8 / ATCC MYA-4627 / FGSC 10392) OX=597362 GN=AGABI1DRAFT_118216 PE=4 SV=1 - [K5XH49_AGABU]	110.013	100	1	7	61	5384	353	38.1525	6.13818
K5XH42	Uncharacterized protein OS=Agaricus bisporus var. burnettii (strain JB137-S8 / ATCC MYA-4627 / FGSC 10392) OX=597362 GN=AGABI1DRAFT_111353 PE=3 SV=1 - [K5XH42_AGABU]	367.648	100	1	12	148	2093	463	52.2117	6.16357
K5XH34	Uncharacterized protein (Fragment) OS=Agaricus bisporus var. burnettii (strain JB137-S8 / ATCC MYA-4627 / FGSC 10392) OX=597362 GN=AGABI1DRAFT_111344 PE=4 SV=1 - [K5XH34_AGABU]	58.137	84.11	1	3	64	1379	321	33.5772	4.84326
K5XH23	AAA domain-containing protein OS=Agaricus bisporus var. burnettii (strain JB137-S8 / ATCC MYA-4627 / FGSC 10392) OX=597362 GN=AGABI1DRAFT_68660 PE=4 SV=1 - [K5XH23_AGABU]	99.7255	79.57	1	2	245	2757	1077	117.884	6.49365
K5XH17	Uncharacterized protein (Fragment) OS=Agaricus bisporus var. burnettii (strain JB137-S8 / ATCC MYA-4627 / FGSC 10392) OX=597362 GN=AGABI1DRAFT_134256 PE=4 SV=1 - [K5XH17_AGABU]	44.2543	87.39	1	1	65	895	349	37.8967	9.87646
K5XH16	Uncharacterized protein OS=Agaricus bisporus var. burnettii (strain JB137-S8 / ATCC MYA-4627 / FGSC 10392) OX=597362 GN=AGABI1DRAFT_82477 PE=3 SV=1 - [K5XH16_AGABU]	2298.89	100	1	47	187	4533	654	71.0801	5.17334
K5XH13	Uncharacterized protein OS=Agaricus bisporus var. burnettii (strain JB137-S8 / ATCC MYA-4627 / FGSC 10392) OX=597362 GN=AGABI1DRAFT_82474 PE=4 SV=1 - [K5XH13_AGABU]	166.686	90.65	1	4	113	2196	449	50.2682	6.27783
K5XH10	Uncharacterized protein OS=Agaricus bisporus var. burnettii (strain JB137-S8 / ATCC MYA-4627 / FGSC 10392) OX=597362 GN=AGABI1DRAFT_82467 PE=4 SV=1 - [K5XH10_AGABU]	16.3375	41.18	1	2	7	1147	85	8.00179	4.64014
K5XH09	SKIP_SNW domain-containing protein OS=Agaricus bisporus var. burnettii (strain JB137-S8 / ATCC MYA-4627 / FGSC 10392) OX=597362 GN=AGABI1DRAFT_111162 PE=4 SV=1 - [K5XH09_AGABU]	135.7	100	1	4	179	854	579	63.7181	6.93213
K5XH05	Uncharacterized protein OS=Agaricus bisporus var. burnettii (strain JB137-S8 / ATCC MYA-4627 / FGSC 10392) OX=597362 GN=AGABI1DRAFT_82463 PE=3 SV=1 - [K5XH05_AGABU]	69.1929	100	1	3	66	1103	300	33.1126	6.96143
K5XH02	Aldo_ket_red domain-containing protein OS=Agaricus bisporus var. burnettii (strain JB137-S8 / ATCC MYA-4627 / FGSC 10392) OX=597362 GN=AGABI1DRAFT_111158 PE=4 SV=1 - [K5XH02_AGABU]	593.598	100	1	19	82	4855	288	31.771	6.81494
K5XH01	Uncharacterized protein OS=Agaricus bisporus var. burnettii (strain JB137-S8 / ATCC MYA-4627 / FGSC 10392) OX=597362 GN=AGABI1DRAFT_111299 PE=4 SV=1 - [K5XH01_AGABU]	32.0876	27.31	1	1	20	771	498	50.9049	4.34814
K5XGZ4	Retrotrans_gag domain-containing protein OS=Agaricus bisporus var. burnettii (strain JB137-S8 / ATCC MYA-4627 / FGSC 10392) OX=597362 GN=AGABI1DRAFT_134322 PE=4 SV=1 - [K5XGZ4_AGABU]	44.4139	100	1	1	126	620	323	38.646	5.69385
K5XGY1	Gln-synt_C domain-containing protein OS=Agaricus bisporus var. burnettii (strain JB137-S8 / ATCC MYA-4627 / FGSC 10392) OX=597362 GN=AGABI1DRAFT_111273 PE=3 SV=1 - [K5XGY1_AGABU]	212.388	100	1	5	115	1946	448	49.2265	7.09326
K5XGX7	Uncharacterized protein OS=Agaricus bisporus var. burnettii (strain JB137-S8 / ATCC MYA-4627 / FGSC 10392) OX=597362 GN=AGABI1DRAFT_111137 PE=4 SV=1 - [K5XGX7_AGABU]	54.3199	100	1	1	108	1556	294	33.7782	8.90967
K5XGX5	Uncharacterized protein (Fragment) OS=Agaricus bisporus var. burnettii (strain JB137-S8 / ATCC MYA-4627 / FGSC 10392) OX=597362 GN=AGABI1DRAFT_118131 PE=4 SV=1 - [K5XGX5_AGABU]	451.372	100	1	20	312	2178	1216	134.93	6.65381
K5XGW6	GrpE protein homolog OS=Agaricus bisporus var. burnettii (strain JB137-S8 / ATCC MYA-4627 / FGSC 10392) OX=597362 GN=AGABI1DRAFT_34570 PE=3 SV=1 - [K5XGW6_AGABU]	49.5854	100	1	1	80	2076	236	26.0444	7.25439
K5XGW3	Uncharacterized protein OS=Agaricus bisporus var. burnettii (strain JB137-S8 / ATCC MYA-4627 / FGSC 10392) OX=597362 GN=AGABI1DRAFT_111258 PE=4 SV=1 - [K5XGW3_AGABU]	128.492	100	1	8	56	3984	350	38.3753	6.354
K5XGW0	E2_bind domain-containing protein OS=Agaricus bisporus var. burnettii (strain JB137-S8 / ATCC MYA-4627 / FGSC 10392) OX=597362 GN=AGABI1DRAFT_111125 PE=4 SV=1 - [K5XGW0_AGABU]	49.4331	100	1	5	82	2119	430	47.6912	5.2876
K5XGU1	Aamy domain-containing protein OS=Agaricus bisporus var. burnettii (strain JB137-S8 / ATCC MYA-4627 / FGSC 10392) OX=597362 GN=AGABI1DRAFT_68454 PE=4 SV=1 - [K5XGU1_AGABU]	189.11	82.1	1	5	371	2342	2318	259.843	5.8208
K5XGT9	Uncharacterized protein OS=Agaricus bisporus var. burnettii (strain JB137-S8 / ATCC MYA-4627 / FGSC 10392) OX=597362 GN=AGABI1DRAFT_111110 PE=4 SV=1 - [K5XGT9_AGABU]	28.1631	99.37	1	1	63	647	316	35.267	5.42725
K5XGT7	Uncharacterized protein OS=Agaricus bisporus var. burnettii (strain JB137-S8 / ATCC MYA-4627 / FGSC 10392) OX=597362 GN=AGABI1DRAFT_68445 PE=4 SV=1 - [K5XGT7_AGABU]	133.564	96.07	1	2	259	2713	1144	128.981	5.21143
K5XGS5	Transcription elongation factor Spt6 OS=Agaricus bisporus var. burnettii (strain JB137-S8 / ATCC MYA-4627 / FGSC 10392) OX=597362 GN=AGABI1DRAFT_34614 PE=3 SV=1 - [K5XGS5_AGABU]	268.772	96.71	1	6	398	9266	1427	164.183	5.16064
K5XGS1	RPA_C domain-containing protein OS=Agaricus bisporus var. burnettii (strain JB137-S8 / ATCC MYA-4627 / FGSC 10392) OX=597362 GN=AGABI1DRAFT_111214 PE=4 SV=1 - [K5XGS1_AGABU]	28.3921	83.27	1	2	40	2226	275	30.3936	5.56689
K5XGR5	BRCT domain-containing protein OS=Agaricus bisporus var. burnettii (strain JB137-S8 / ATCC MYA-4627 / FGSC 10392) OX=597362 GN=AGABI1DRAFT_104539 PE=4 SV=1 - [K5XGR5_AGABU]	126.845	92.72	1	1	348	5788	1209	133.848	7.75244
K5XGQ7	Uncharacterized protein OS=Agaricus bisporus var. burnettii (strain JB137-S8 / ATCC MYA-4627 / FGSC 10392) OX=597362 GN=AGABI1DRAFT_111203 PE=3 SV=1 - [K5XGQ7_AGABU]	56.121	100	1	3	100	1705	297	32.3021	10.5796
K5XGQ5	Glycylpeptide N-tetradecanoyltransferase OS=Agaricus bisporus var. burnettii (strain JB137-S8 / ATCC MYA-4627 / FGSC 10392) OX=597362 GN=AGABI1DRAFT_34763 PE=3 SV=1 - [K5XGQ5_AGABU]	55.7943	100	1	2	128	1370	487	54.7413	6.96143
K5XGQ4	Peroxidase OS=Agaricus bisporus var. burnettii (strain JB137-S8 / ATCC MYA-4627 / FGSC 10392) OX=597362 GN=AGABI1DRAFT_111078 PE=3 SV=1 - [K5XGQ4_AGABU]	35.3588	71.02	1	4	66	1140	597	65.2589	5.0083
K5XGP6	GST C-terminal domain-containing protein OS=Agaricus bisporus var. burnettii (strain JB137-S8 / ATCC MYA-4627 / FGSC 10392) OX=597362 GN=AGABI1DRAFT_104522 PE=3 SV=1 - [K5XGP6_AGABU]	129.885	83.38	1	10	204	3728	752	84.5041	6.62451
K5XGP4	Nuclear distribution protein PAC1 OS=Agaricus bisporus var. burnettii (strain JB137-S8 / ATCC MYA-4627 / FGSC 10392) OX=597362 GN=PAC1 PE=3 SV=1 - [K5XGP4_AGABU]	40.333	100	1	2	137	1358	437	48.5827	8.22119
K5XGP1	UBIQUITIN_CONJUGAT_2 domain-containing protein OS=Agaricus bisporus var. burnettii (strain JB137-S8 / ATCC MYA-4627 / FGSC 10392) OX=597362 GN=AGABI1DRAFT_111069 PE=3 SV=1 - [K5XGP1_AGABU]	24.0874	100	1	2	39	1128	158	18.2121	8.52881
K5XGN4	DUF1681 domain-containing protein OS=Agaricus bisporus var. burnettii (strain JB137-S8 / ATCC MYA-4627 / FGSC 10392) OX=597362 GN=AGABI1DRAFT_111172 PE=4 SV=1 - [K5XGN4_AGABU]	44.8473	100	1	1	60	1204	203	22.5384	6.60986
K5XGM2	3-hydroxyisobutyryl-CoA hydrolase, mitochondrial OS=Agaricus bisporus var. burnettii (strain JB137-S8 / ATCC MYA-4627 / FGSC 10392) OX=597362 GN=AGABI1DRAFT_82326 PE=3 SV=1 - [K5XGM2_AGABU]	46.8377	100	1	2	110	1513	489	53.3514	7.26904
K5XGJ0	OTU domain-containing protein OS=Agaricus bisporus var. burnettii (strain JB137-S8 / ATCC MYA-4627 / FGSC 10392) OX=597362 GN=AGABI1DRAFT_125011 PE=4 SV=1 - [K5XGJ0_AGABU]	20.4483	86.26	1	1	55	462	342	37.2549	5.32568
K5XGH6	Uncharacterized protein OS=Agaricus bisporus var. burnettii (strain JB137-S8 / ATCC MYA-4627 / FGSC 10392) OX=597362 GN=AGABI1DRAFT_117991 PE=3 SV=1 - [K5XGH6_AGABU]	89.0644	100	1	1	92	961	252	28.1198	9.37842
K5XGH0	Uncharacterized protein OS=Agaricus bisporus var. burnettii (strain JB137-S8 / ATCC MYA-4627 / FGSC 10392) OX=597362 GN=AGABI1DRAFT_111008 PE=4 SV=1 - [K5XGH0_AGABU]	16.7095	52.81	1	1	52	914	356	39.9218	8.99756
K5XGF3	Methylenetetrahydrofolate reductase OS=Agaricus bisporus var. burnettii (strain JB137-S8 / ATCC MYA-4627 / FGSC 10392) OX=597362 GN=AGABI1DRAFT_68194 PE=3 SV=1 - [K5XGF3_AGABU]	76.5448	100	1	4	138	2000	610	68.7506	5.32568
K5XGC4	Uncharacterized protein (Fragment) OS=Agaricus bisporus var. burnettii (strain JB137-S8 / ATCC MYA-4627 / FGSC 10392) OX=597362 GN=AGABI1DRAFT_22465 PE=4 SV=1 - [K5XGC4_AGABU]	39.6674	100	1	3	71	1189	356	38.9579	6.23975
K5XGB8	Uncharacterized protein (Fragment) OS=Agaricus bisporus var. burnettii (strain JB137-S8 / ATCC MYA-4627 / FGSC 10392) OX=597362 GN=AGABI1DRAFT_68123 PE=4 SV=1 - [K5XGB8_AGABU]	80.6604	81.75	1	3	123	3390	537	61.8485	5.52881
K5XG98	Uncharacterized protein OS=Agaricus bisporus var. burnettii (strain JB137-S8 / ATCC MYA-4627 / FGSC 10392) OX=597362 GN=AGABI1DRAFT_89266 PE=4 SV=1 - [K5XG98_AGABU]	100.757	84.28	1	5	44	5269	229	26.0501	5.64307
K5XG94	Proteasome subunit beta OS=Agaricus bisporus var. burnettii (strain JB137-S8 / ATCC MYA-4627 / FGSC 10392) OX=597362 GN=AGABI1DRAFT_111072 PE=3 SV=1 - [K5XG94_AGABU]	125.092	100	1	5	78	5038	311	33.6333	6.53662
K5XG90	Uncharacterized protein OS=Agaricus bisporus var. burnettii (strain JB137-S8 / ATCC MYA-4627 / FGSC 10392) OX=597362 GN=AGABI1DRAFT_112317 PE=3 SV=1 - [K5XG90_AGABU]	87.0854	100	1	5	99	1341	407	42.535	7.73779
K5XG89	GGACT domain-containing protein OS=Agaricus bisporus var. burnettii (strain JB137-S8 / ATCC MYA-4627 / FGSC 10392) OX=597362 GN=AGABI1DRAFT_117923 PE=4 SV=1 - [K5XG89_AGABU]	22.5942	100	1	1	48	709	160	18.4251	5.94775
K5XG81	CBF domain-containing protein OS=Agaricus bisporus var. burnettii (strain JB137-S8 / ATCC MYA-4627 / FGSC 10392) OX=597362 GN=AGABI1DRAFT_68058 PE=4 SV=1 - [K5XG81_AGABU]	37.6383	84.62	1	1	126	2309	624	70.8146	6.56592
K5XG72	Uncharacterized protein OS=Agaricus bisporus var. burnettii (strain JB137-S8 / ATCC MYA-4627 / FGSC 10392) OX=597362 GN=AGABI1DRAFT_105540 PE=4 SV=1 - [K5XG72_AGABU]	22.3845	90.73	1	1	102	1189	550	61.505	6.45557
K5XG60	Phospholipid-transporting ATPase OS=Agaricus bisporus var. burnettii (strain JB137-S8 / ATCC MYA-4627 / FGSC 10392) OX=597362 GN=AGABI1DRAFT_117898 PE=3 SV=1 - [K5XG60_AGABU]	168.382	81.88	1	1	325	2491	1341	150.162	6.63916
K5XG58	Arginine biosynthesis bifunctional protein ArgJ, mitochondrial OS=Agaricus bisporus var. burnettii (strain JB137-S8 / ATCC MYA-4627 / FGSC 10392) OX=597362 GN=AGABI1DRAFT_112297 PE=3 SV=1 - [K5XG58_AGABU]	95.2247	100	1	7	105	2224	469	50.0545	6.0874
K5XG51	Uncharacterized protein OS=Agaricus bisporus var. burnettii (strain JB137-S8 / ATCC MYA-4627 / FGSC 10392) OX=597362 GN=AGABI1DRAFT_35038 PE=4 SV=1 - [K5XG51_AGABU]	47.961	100	1	2	101	2147	365	41.3965	8.66064
K5XG32	Uncharacterized protein OS=Agaricus bisporus var. burnettii (strain JB137-S8 / ATCC MYA-4627 / FGSC 10392) OX=597362 GN=AGABI1DRAFT_70832 PE=4 SV=1 - [K5XG32_AGABU]	35.6008	100	1	1	75	1938	303	34.3506	7.98682
K5XG08	Uncharacterized protein OS=Agaricus bisporus var. burnettii (strain JB137-S8 / ATCC MYA-4627 / FGSC 10392) OX=597362 GN=AGABI1DRAFT_111009 PE=4 SV=1 - [K5XG08_AGABU]	110.61	100	1	5	75	4542	396	40.6792	9.48096
K5XG03	Uncharacterized protein OS=Agaricus bisporus var. burnettii (strain JB137-S8 / ATCC MYA-4627 / FGSC 10392) OX=597362 GN=AGABI1DRAFT_112259 PE=4 SV=1 - [K5XG03_AGABU]	78.184	100	1	4	65	3315	235	25.9866	6.55127
K5XFZ8	Uncharacterized protein (Fragment) OS=Agaricus bisporus var. burnettii (strain JB137-S8 / ATCC MYA-4627 / FGSC 10392) OX=597362 GN=AGABI1DRAFT_33774 PE=4 SV=1 - [K5XFZ8_AGABU]	101.988	76.75	1	3	198	4178	1097	119.595	4.7417
K5XFY0	Ribosomal_L18e/L15P domain-containing protein OS=Agaricus bisporus var. burnettii (strain JB137-S8 / ATCC MYA-4627 / FGSC 10392) OX=597362 GN=AGABI1DRAFT_112243 PE=4 SV=1 - [K5XFY0_AGABU]	194.021	100	1	6	89	866	186	20.9118	11.1655
K5XFW1	Uncharacterized protein OS=Agaricus bisporus var. burnettii (strain JB137-S8 / ATCC MYA-4627 / FGSC 10392) OX=597362 GN=AGABI1DRAFT_35773 PE=4 SV=1 - [K5XFW1_AGABU]	79.4945	100	1	2	158	2695	548	61.7034	5.18604
K5XFW0	PCI domain-containing protein OS=Agaricus bisporus var. burnettii (strain JB137-S8 / ATCC MYA-4627 / FGSC 10392) OX=597362 GN=AGABI1DRAFT_97335 PE=4 SV=1 - [K5XFW0_AGABU]	213.584	100	1	8	104	5296	413	45.8141	6.31592
K5XFT7	WD_REPEATS_REGION domain-containing protein OS=Agaricus bisporus var. burnettii (strain JB137-S8 / ATCC MYA-4627 / FGSC 10392) OX=597362 GN=AGABI1DRAFT_119061 PE=4 SV=1 - [K5XFT7_AGABU]	32.2696	85.91	1	1	68	825	362	39.8168	6.68311
K5XFQ4	UBIQUITIN_CONJUGAT_2 domain-containing protein OS=Agaricus bisporus var. burnettii (strain JB137-S8 / ATCC MYA-4627 / FGSC 10392) OX=597362 GN=AGABI1DRAFT_112306 PE=4 SV=1 - [K5XFQ4_AGABU]	114.795	100	1	4	36	3935	138	15.5238	5.98584
K5XFQ1	Uncharacterized protein OS=Agaricus bisporus var. burnettii (strain JB137-S8 / ATCC MYA-4627 / FGSC 10392) OX=597362 GN=AGABI1DRAFT_126564 PE=4 SV=1 - [K5XFQ1_AGABU]	90.6925	89.68	1	1	199	2311	746	80.5542	8.49951
K5XFN9	WD_REPEATS_REGION domain-containing protein OS=Agaricus bisporus var. burnettii (strain JB137-S8 / ATCC MYA-4627 / FGSC 10392) OX=597362 GN=AGABI1DRAFT_55413 PE=4 SV=1 - [K5XFN9_AGABU]	64.9842	91.89	1	1	124	1192	530	58.1118	8.39697
K5XFN3	Uncharacterized protein OS=Agaricus bisporus var. burnettii (strain JB137-S8 / ATCC MYA-4627 / FGSC 10392) OX=597362 GN=AGABI1DRAFT_119050 PE=4 SV=1 - [K5XFN3_AGABU]	77.5567	87.77	1	1	149	2444	736	79.4223	7.32764
K5XFM6	Uncharacterized protein OS=Agaricus bisporus var. burnettii (strain JB137-S8 / ATCC MYA-4627 / FGSC 10392) OX=597362 GN=AGABI1DRAFT_112288 PE=4 SV=1 - [K5XFM6_AGABU]	66.5868	77.81	1	4	62	2300	302	31.6236	5.68115
K5XFL7	F-box domain-containing protein OS=Agaricus bisporus var. burnettii (strain JB137-S8 / ATCC MYA-4627 / FGSC 10392) OX=597362 GN=AGABI1DRAFT_126533 PE=4 SV=1 - [K5XFL7_AGABU]	29.3463	100	1	1	88	947	448	50.8083	8.646
K5XFL3	AB hydrolase-1 domain-containing protein OS=Agaricus bisporus var. burnettii (strain JB137-S8 / ATCC MYA-4627 / FGSC 10392) OX=597362 GN=AGABI1DRAFT_126370 PE=4 SV=1 - [K5XFL3_AGABU]	58.223	88.53	1	2	65	2872	340	38.6807	6.31592
K5XFK9	Uncharacterized protein OS=Agaricus bisporus var. burnettii (strain JB137-S8 / ATCC MYA-4627 / FGSC 10392) OX=597362 GN=AGABI1DRAFT_70825 PE=4 SV=1 - [K5XFK9_AGABU]	22.8273	84.39	1	1	73	850	378	41.7276	4.729
K5XFK7	F-box domain-containing protein OS=Agaricus bisporus var. burnettii (strain JB137-S8 / ATCC MYA-4627 / FGSC 10392) OX=597362 GN=AGABI1DRAFT_126366 PE=4 SV=1 - [K5XFK7_AGABU]	96.1979	93.55	1	1	235	3989	884	100.446	7.35693
K5XFK4	Uncharacterized protein OS=Agaricus bisporus var. burnettii (strain JB137-S8 / ATCC MYA-4627 / FGSC 10392) OX=597362 GN=AGABI1DRAFT_105503 PE=4 SV=1 - [K5XFK4_AGABU]	65.08	85.94	1	2	203	2199	903	100.278	7.53271
K5XFJ9	Uncharacterized protein OS=Agaricus bisporus var. burnettii (strain JB137-S8 / ATCC MYA-4627 / FGSC 10392) OX=597362 GN=AGABI1DRAFT_126516 PE=4 SV=1 - [K5XFJ9_AGABU]	30.9936	74.5	1	1	64	954	302	34.1562	5.66846
K5XFJ7	Peptidase S53 domain-containing protein OS=Agaricus bisporus var. burnettii (strain JB137-S8 / ATCC MYA-4627 / FGSC 10392) OX=597362 GN=AGABI1DRAFT_83390 PE=4 SV=1 - [K5XFJ7_AGABU]	30.7571	66.15	1	2	61	1439	582	62.9467	4.88135
K5XFJ0	Nuclear pore complex protein Nup85 OS=Agaricus bisporus var. burnettii (strain JB137-S8 / ATCC MYA-4627 / FGSC 10392) OX=597362 GN=AGABI1DRAFT_119023 PE=3 SV=1 - [K5XFJ0_AGABU]	79.0671	93.33	1	3	177	505	735	83.9408	5.07178
K5XFI5	DNA_LIGASE_A3 domain-containing protein OS=Agaricus bisporus var. burnettii (strain JB137-S8 / ATCC MYA-4627 / FGSC 10392) OX=597362 GN=AGABI1DRAFT_119018 PE=4 SV=1 - [K5XFI5_AGABU]	210.522	96.6	1	4	344	2144	1087	123.484	6.91748
K5XFH8	Pkinase_fungal domain-containing protein OS=Agaricus bisporus var. burnettii (strain JB137-S8 / ATCC MYA-4627 / FGSC 10392) OX=597362 GN=AGABI1DRAFT_105478 PE=4 SV=1 - [K5XFH8_AGABU]	66.539	100	1	1	230	1396	751	86.7076	7.44482
K5XFH1	Uncharacterized protein OS=Agaricus bisporus var. burnettii (strain JB137-S8 / ATCC MYA-4627 / FGSC 10392) OX=597362 GN=AGABI1DRAFT_55318 PE=4 SV=1 - [K5XFH1_AGABU]	89.4739	100	2	1	138	3353	568	64.2426	6.771
K5XFG9	Sm domain-containing protein OS=Agaricus bisporus var. burnettii (strain JB137-S8 / ATCC MYA-4627 / FGSC 10392) OX=597362 GN=AGABI1DRAFT_112159 PE=4 SV=1 - [K5XFG9_AGABU]	75.7481	65.17	1	4	44	2207	178	18.8847	10.1548
K5XFG3	Uncharacterized protein OS=Agaricus bisporus var. burnettii (strain JB137-S8 / ATCC MYA-4627 / FGSC 10392) OX=597362 GN=AGABI1DRAFT_112248 PE=3 SV=1 - [K5XFG3_AGABU]	895.278	100	1	9	83	927	375	41.653	5.47803
K5XFG0	Zn(2)-C6 fungal-type domain-containing protein OS=Agaricus bisporus var. burnettii (strain JB137-S8 / ATCC MYA-4627 / FGSC 10392) OX=597362 GN=AGABI1DRAFT_70548 PE=4 SV=1 - [K5XFG0_AGABU]	86.9935	66.33	1	3	140	3142	903	101.109	7.28369
K5XFE9	CN hydrolase domain-containing protein OS=Agaricus bisporus var. burnettii (strain JB137-S8 / ATCC MYA-4627 / FGSC 10392) OX=597362 GN=AGABI1DRAFT_35296 PE=4 SV=1 - [K5XFE9_AGABU]	203.82	100	1	10	88	4482	339	37.0058	5.46533
K5XFE1	Aminotran_5 domain-containing protein OS=Agaricus bisporus var. burnettii (strain JB137-S8 / ATCC MYA-4627 / FGSC 10392) OX=597362 GN=AGABI1DRAFT_83342 PE=3 SV=1 - [K5XFE1_AGABU]	209.144	88.78	1	8	91	1222	392	42.4411	7.51807
K5XFD7	Ribosomal_L2_C domain-containing protein OS=Agaricus bisporus var. burnettii (strain JB137-S8 / ATCC MYA-4627 / FGSC 10392) OX=597362 GN=AGABI1DRAFT_83428 PE=4 SV=1 - [K5XFD7_AGABU]	112.977	100	1	2	105	2973	253	27.4898	10.9019
K5XFD6	Uncharacterized protein OS=Agaricus bisporus var. burnettii (strain JB137-S8 / ATCC MYA-4627 / FGSC 10392) OX=597362 GN=AGABI1DRAFT_112134 PE=3 SV=1 - [K5XFD6_AGABU]	72.6649	90.22	1	1	124	1748	501	55.2346	6.13818
K5XFD2	bVLRF1 domain-containing protein OS=Agaricus bisporus var. burnettii (strain JB137-S8 / ATCC MYA-4627 / FGSC 10392) OX=597362 GN=AGABI1DRAFT_118975 PE=4 SV=1 - [K5XFD2_AGABU]	119.63	100	1	1	216	1962	670	75.0626	8.33838
K5XFC8	Mitochondrial import inner membrane translocase subunit TIM23 OS=Agaricus bisporus var. burnettii (strain JB137-S8 / ATCC MYA-4627 / FGSC 10392) OX=597362 GN=AGABI1DRAFT_112126 PE=3 SV=1 - [K5XFC8_AGABU]	14.0925	100	1	1	34	1365	213	21.851	8.11865
K5XFC6	WD_REPEATS_REGION domain-containing protein OS=Agaricus bisporus var. burnettii (strain JB137-S8 / ATCC MYA-4627 / FGSC 10392) OX=597362 GN=AGABI1DRAFT_105334 PE=4 SV=1 - [K5XFC6_AGABU]	101.395	81.48	1	3	148	4680	691	76.8275	5.30029
K5XFB9	Uncharacterized protein OS=Agaricus bisporus var. burnettii (strain JB137-S8 / ATCC MYA-4627 / FGSC 10392) OX=597362 GN=AGABI1DRAFT_70677 PE=4 SV=1 - [K5XFB9_AGABU]	89.4809	88.22	1	1	240	2848	1002	112.362	5.10986
K5XFB1	Uncharacterized protein OS=Agaricus bisporus var. burnettii (strain JB137-S8 / ATCC MYA-4627 / FGSC 10392) OX=597362 GN=AGABI1DRAFT_90243 PE=4 SV=1 - [K5XFB1_AGABU]	128.013	95.66	1	1	302	1937	944	105.783	7.98682
K5XFA6	Uncharacterized protein OS=Agaricus bisporus var. burnettii (strain JB137-S8 / ATCC MYA-4627 / FGSC 10392) OX=597362 GN=AGABI1DRAFT_70670 PE=4 SV=1 - [K5XFA6_AGABU]	41.9458	99.64	1	1	98	1858	281	31.4253	9.31982
K5XF76	DNA polymerase OS=Agaricus bisporus var. burnettii (strain JB137-S8 / ATCC MYA-4627 / FGSC 10392) OX=597362 GN=AGABI1DRAFT_126401 PE=3 SV=1 - [K5XF76_AGABU]	178.964	86.72	1	1	423	1849	1438	163.001	7.03467
K5XF75	Uncharacterized protein OS=Agaricus bisporus var. burnettii (strain JB137-S8 / ATCC MYA-4627 / FGSC 10392) OX=597362 GN=AGABI1DRAFT_70405 PE=4 SV=1 - [K5XF75_AGABU]	782.465	97.63	1	39	560	2047	2236	248.735	6.06201
K5XF63	Uncharacterized protein OS=Agaricus bisporus var. burnettii (strain JB137-S8 / ATCC MYA-4627 / FGSC 10392) OX=597362 GN=AGABI1DRAFT_119047 PE=4 SV=1 - [K5XF63_AGABU]	58.0064	55.15	1	3	70	670	466	51.2447	5.30029
K5XF60	Dihydroorotate dehydrogenase (quinone), mitochondrial OS=Agaricus bisporus var. burnettii (strain JB137-S8 / ATCC MYA-4627 / FGSC 10392) OX=597362 GN=AGABI1DRAFT_70373 PE=3 SV=1 - [K5XF60_AGABU]	58.8378	100	1	1	124	2527	479	51.8632	8.22119
K5XF45	Uncharacterized protein (Fragment) OS=Agaricus bisporus var. burnettii (strain JB137-S8 / ATCC MYA-4627 / FGSC 10392) OX=597362 GN=AGABI1DRAFT_70336 PE=3 SV=1 - [K5XF45_AGABU]	251.858	100	1	3	55	6515	220	25.1674	9.87646
K5XF38	OHCU_decarbox domain-containing protein OS=Agaricus bisporus var. burnettii (strain JB137-S8 / ATCC MYA-4627 / FGSC 10392) OX=597362 GN=AGABI1DRAFT_98429 PE=4 SV=1 - [K5XF38_AGABU]	34.5863	100	1	2	53	2409	206	22.7479	5.18604
K5XF37	Uncharacterized protein OS=Agaricus bisporus var. burnettii (strain JB137-S8 / ATCC MYA-4627 / FGSC 10392) OX=597362 GN=AGABI1DRAFT_105394 PE=4 SV=1 - [K5XF37_AGABU]	111.611	100	1	1	232	3854	850	94.388	5.73193
K5XF33	NUXM, NADH-ubiquinone oxidoreductase 21 kDa subunit OS=Agaricus bisporus var. burnettii (strain JB137-S8 / ATCC MYA-4627 / FGSC 10392) OX=597362 GN=NUXM PE=4 SV=1 - [K5XF33_AGABU]	16.8532	100	1	1	45	939	165	18.9462	8.63135
K5XF28	Uncharacterized protein OS=Agaricus bisporus var. burnettii (strain JB137-S8 / ATCC MYA-4627 / FGSC 10392) OX=597362 GN=AGABI1DRAFT_112055 PE=3 SV=1 - [K5XF28_AGABU]	70.7068	100	1	4	70	2204	312	33.6361	9.15869
K5XF20	Uncharacterized protein OS=Agaricus bisporus var. burnettii (strain JB137-S8 / ATCC MYA-4627 / FGSC 10392) OX=597362 GN=AGABI1DRAFT_112173 PE=3 SV=1 - [K5XF20_AGABU]	60.7768	100	2	2	119	3193	424	48.6315	7.73779
K5XF07	PACT_coil_coil domain-containing protein OS=Agaricus bisporus var. burnettii (strain JB137-S8 / ATCC MYA-4627 / FGSC 10392) OX=597362 GN=AGABI1DRAFT_118866 PE=4 SV=1 - [K5XF07_AGABU]	278.476	100	1	2	582	1305	1664	187.197	5.74463
K5XF05	NMO domain-containing protein OS=Agaricus bisporus var. burnettii (strain JB137-S8 / ATCC MYA-4627 / FGSC 10392) OX=597362 GN=AGABI1DRAFT_105369 PE=4 SV=1 - [K5XF05_AGABU]	54.4562	72.13	1	2	84	1966	348	36.8213	7.25439
K5XF01	Uncharacterized protein OS=Agaricus bisporus var. burnettii (strain JB137-S8 / ATCC MYA-4627 / FGSC 10392) OX=597362 GN=AGABI1DRAFT_105366 PE=4 SV=1 - [K5XF01_AGABU]	109.412	81.3	1	1	331	1224	1519	164.674	6.90283
K5XEZ1	PX domain-containing protein OS=Agaricus bisporus var. burnettii (strain JB137-S8 / ATCC MYA-4627 / FGSC 10392) OX=597362 GN=AGABI1DRAFT_118849 PE=4 SV=1 - [K5XEZ1_AGABU]	92.1908	83.03	1	2	164	3007	666	73.9493	7.04932
K5XEY4	Uncharacterized protein OS=Agaricus bisporus var. burnettii (strain JB137-S8 / ATCC MYA-4627 / FGSC 10392) OX=597362 GN=AGABI1DRAFT_105353 PE=4 SV=1 - [K5XEY4_AGABU]	104.608	84.87	1	1	187	3347	866	94.1525	6.88818
K5XEY2	Uncharacterized protein OS=Agaricus bisporus var. burnettii (strain JB137-S8 / ATCC MYA-4627 / FGSC 10392) OX=597362 GN=AGABI1DRAFT_90139 PE=4 SV=1 - [K5XEY2_AGABU]	770.88	95.55	1	31	259	9368	1033	115.706	6.44287
K5XEX9	Flavodoxin-like domain-containing protein OS=Agaricus bisporus var. burnettii (strain JB137-S8 / ATCC MYA-4627 / FGSC 10392) OX=597362 GN=AGABI1DRAFT_55063 PE=3 SV=1 - [K5XEX9_AGABU]	185.923	97.26	1	5	315	6496	1461	159.866	6.7417
K5XEX8	WD_REPEATS_REGION domain-containing protein OS=Agaricus bisporus var. burnettii (strain JB137-S8 / ATCC MYA-4627 / FGSC 10392) OX=597362 GN=AGABI1DRAFT_35377 PE=4 SV=1 - [K5XEX8_AGABU]	50.8988	91.3	1	2	123	2085	517	57.9009	5.03369
K5XEX4	Uncharacterized protein OS=Agaricus bisporus var. burnettii (strain JB137-S8 / ATCC MYA-4627 / FGSC 10392) OX=597362 GN=AGABI1DRAFT_105232 PE=3 SV=1 - [K5XEX4_AGABU]	105.35	100	1	4	116	4078	445	49.0111	6.44287
K5XEX2	Phosphomannomutase OS=Agaricus bisporus var. burnettii (strain JB137-S8 / ATCC MYA-4627 / FGSC 10392) OX=597362 GN=AGABI1DRAFT_112131 PE=3 SV=1 - [K5XEX2_AGABU]	115.868	100	1	7	80	1809	254	29.2561	5.84619
K5XEW8	TPR_REGION domain-containing protein OS=Agaricus bisporus var. burnettii (strain JB137-S8 / ATCC MYA-4627 / FGSC 10392) OX=597362 GN=AGABI1DRAFT_112127 PE=4 SV=1 - [K5XEW8_AGABU]	34.7076	71.76	1	1	57	1496	216	23.7102	8.57275
K5XEW5	Helicase C-terminal domain-containing protein OS=Agaricus bisporus var. burnettii (strain JB137-S8 / ATCC MYA-4627 / FGSC 10392) OX=597362 GN=AGABI1DRAFT_118821 PE=4 SV=1 - [K5XEW5_AGABU]	237.439	91.36	1	4	690	2954	2177	244.998	7.59131
K5XEW4	PCI domain-containing protein OS=Agaricus bisporus var. burnettii (strain JB137-S8 / ATCC MYA-4627 / FGSC 10392) OX=597362 GN=AGABI1DRAFT_112122 PE=4 SV=1 - [K5XEW4_AGABU]	71.3428	100	1	1	127	2590	454	51.6114	9.15869
K5XEW1	Ubiquitin-like domain-containing protein	323.585	98.74	3	7	59	10190	159	18.0367	9.979
K5XEV7	Dsl1_C domain-containing protein (Fragment) OS=Agaricus bisporus var. burnettii (strain JB137-S8 / ATCC MYA-4627 / FGSC 10392) OX=597362 GN=AGABI1DRAFT_70128 PE=4 SV=1 - [K5XEV7_AGABU]	65.5663	90.86	1	1	173	1967	985	108.77	4.98291
K5XEV3	MFS domain-containing protein OS=Agaricus bisporus var. burnettii (strain JB137-S8 / ATCC MYA-4627 / FGSC 10392) OX=597362 GN=AGABI1DRAFT_90109 PE=3 SV=1 - [K5XEV3_AGABU]	47.4344	100	1	2	81	1070	536	57.9897	7.1958
K5XET3	ELMO domain-containing protein OS=Agaricus bisporus var. burnettii (strain JB137-S8 / ATCC MYA-4627 / FGSC 10392) OX=597362 GN=AGABI1DRAFT_35362 PE=4 SV=1 - [K5XET3_AGABU]	90.1639	79.92	1	1	169	734	762	85.5188	5.37646
K5XET2	Uncharacterized protein OS=Agaricus bisporus var. burnettii (strain JB137-S8 / ATCC MYA-4627 / FGSC 10392) OX=597362 GN=AGABI1DRAFT_126255 PE=4 SV=1 - [K5XET2_AGABU]	82.3305	100	1	1	97	1743	293	32.8096	6.31592
K5XER8	Uncharacterized protein OS=Agaricus bisporus var. burnettii (strain JB137-S8 / ATCC MYA-4627 / FGSC 10392) OX=597362 GN=AGABI1DRAFT_118950 PE=4 SV=1 - [K5XER8_AGABU]	172.844	95.66	1	10	338	5557	1544	172.568	6.01123
K5XER7	Uncharacterized protein OS=Agaricus bisporus var. burnettii (strain JB137-S8 / ATCC MYA-4627 / FGSC 10392) OX=597362 GN=AGABI1DRAFT_35404 PE=4 SV=1 - [K5XER7_AGABU]	133.605	91.56	1	1	271	4458	995	113.322	7.7085
K5XER3	Uncharacterized protein OS=Agaricus bisporus var. burnettii (strain JB137-S8 / ATCC MYA-4627 / FGSC 10392) OX=597362 GN=AGABI1DRAFT_105179 PE=4 SV=1 - [K5XER3_AGABU]	58.6969	83.49	1	1	126	2662	654	69.4197	6.65381
K5XER2	Uncharacterized protein OS=Agaricus bisporus var. burnettii (strain JB137-S8 / ATCC MYA-4627 / FGSC 10392) OX=597362 GN=AGABI1DRAFT_126234 PE=4 SV=1 - [K5XER2_AGABU]	148.565	91.03	1	4	269	1799	1014	115.466	5.98584
K5XEP9	Uncharacterized protein OS=Agaricus bisporus var. burnettii (strain JB137-S8 / ATCC MYA-4627 / FGSC 10392) OX=597362 GN=AGABI1DRAFT_54536 PE=3 SV=1 - [K5XEP9_AGABU]	129.345	92.92	1	7	111	1450	537	58.3069	6.53662
K5XEP6	Aldedh domain-containing protein OS=Agaricus bisporus var. burnettii (strain JB137-S8 / ATCC MYA-4627 / FGSC 10392) OX=597362 GN=AGABI1DRAFT_69985 PE=3 SV=1 - [K5XEP6_AGABU]	88.6517	83.85	1	5	99	3611	452	48.6802	6.01123
K5XEM2	Uncharacterized protein	203.946	100	1	7	26	5533	112	11.2966	4.33545
K5XEL8	Uncharacterized protein (Fragment) OS=Agaricus bisporus var. burnettii (strain JB137-S8 / ATCC MYA-4627 / FGSC 10392) OX=597362 GN=AGABI1DRAFT_54870 PE=4 SV=1 - [K5XEL8_AGABU]	137.894	92.47	1	2	287	3530	1208	134.315	5.40186
K5XEL6	Tco5 type IB histidine kinase OS=Agaricus bisporus var. burnettii (strain JB137-S8 / ATCC MYA-4627 / FGSC 10392) OX=597362 GN=Tco5 PE=4 SV=1 - [K5XEL6_AGABU]	127.99	92.57	1	1	263	1182	1171	130.346	6.84424
K5XEL4	GFO_IDH_MocA domain-containing protein OS=Agaricus bisporus var. burnettii (strain JB137-S8 / ATCC MYA-4627 / FGSC 10392) OX=597362 GN=AGABI1DRAFT_112061 PE=4 SV=1 - [K5XEL4_AGABU]	88.7015	88.86	1	4	81	3366	368	41.0131	6.68311
K5XEK0	Uncharacterized protein OS=Agaricus bisporus var. burnettii (strain JB137-S8 / ATCC MYA-4627 / FGSC 10392) OX=597362 GN=AGABI1DRAFT_118703 PE=4 SV=1 - [K5XEK0_AGABU]	107.694	84.37	1	3	316	4158	1241	139.091	6.93213
K5XEJ3	Uncharacterized protein OS=Agaricus bisporus var. burnettii (strain JB137-S8 / ATCC MYA-4627 / FGSC 10392) OX=597362 GN=AGABI1DRAFT_118694 PE=3 SV=1 - [K5XEJ3_AGABU]	78.6495	73.43	1	3	127	1628	734	82.4979	5.2749
K5XEI9	NodB homology domain-containing protein OS=Agaricus bisporus var. burnettii (strain JB137-S8 / ATCC MYA-4627 / FGSC 10392) OX=597362 GN=AGABI1DRAFT_111861 PE=4 SV=1 - [K5XEI9_AGABU]	37.3078	100	1	1	53	1144	306	34.9013	5.85889
K5XEI8	SHSP domain-containing protein OS=Agaricus bisporus var. burnettii (strain JB137-S8 / ATCC MYA-4627 / FGSC 10392) OX=597362 GN=AGABI1DRAFT_112039 PE=3 SV=1 - [K5XEI8_AGABU]	26.3837	100	1	1	50	1427	155	17.4928	6.12549
K5XEI5	HSF_DOMAIN domain-containing protein OS=Agaricus bisporus var. burnettii (strain JB137-S8 / ATCC MYA-4627 / FGSC 10392) OX=597362 GN=AGABI1DRAFT_35333 PE=3 SV=1 - [K5XEI5_AGABU]	26.2951	99.28	1	2	43	1596	139	16.0943	10.2573
K5XEG6	Coatomer subunit epsilon OS=Agaricus bisporus var. burnettii (strain JB137-S8 / ATCC MYA-4627 / FGSC 10392) OX=597362 GN=AGABI1DRAFT_54734 PE=3 SV=1 - [K5XEG6_AGABU]	48.0982	99.68	1	4	64	888	312	34.0723	4.64014
K5XEF5	Uncharacterized protein OS=Agaricus bisporus var. burnettii (strain JB137-S8 / ATCC MYA-4627 / FGSC 10392) OX=597362 GN=AGABI1DRAFT_112001 PE=4 SV=1 - [K5XEF5_AGABU]	134.33	100	1	9	86	4840	353	40.0398	6.80029
K5XEE8	Uncharacterized protein OS=Agaricus bisporus var. burnettii (strain JB137-S8 / ATCC MYA-4627 / FGSC 10392) OX=597362 GN=AGABI1DRAFT_118670 PE=3 SV=1 - [K5XEE8_AGABU]	36.0658	85.17	1	1	95	744	600	65.5879	6.02393
K5XED7	Uncharacterized protein OS=Agaricus bisporus var. burnettii (strain JB137-S8 / ATCC MYA-4627 / FGSC 10392) OX=597362 GN=AGABI1DRAFT_90110 PE=4 SV=1 - [K5XED7_AGABU]	164.121	77.42	1	9	111	5025	527	55.608	5.92236
K5XED1	Peptide hydrolase OS=Agaricus bisporus var. burnettii (strain JB137-S8 / ATCC MYA-4627 / FGSC 10392) OX=597362 GN=AGABI1DRAFT_69822 PE=3 SV=1 - [K5XED1_AGABU]	49.4134	84.88	1	3	117	2112	853	93.6355	6.0874
K5XEC9	Serine/threonine-protein kinase TOR OS=Agaricus bisporus var. burnettii (strain JB137-S8 / ATCC MYA-4627 / FGSC 10392) OX=597362 GN=AGABI1DRAFT_126075 PE=3 SV=1 - [K5XEC9_AGABU]	225.671	98.26	2	3	602	4668	2361	267.98	6.66846
K5XEC5	FTP domain-containing protein OS=Agaricus bisporus var. burnettii (strain JB137-S8 / ATCC MYA-4627 / FGSC 10392) OX=597362 GN=AGABI1DRAFT_111830 PE=4 SV=1 - [K5XEC5_AGABU]	101.692	80.79	1	7	44	2573	229	25.0476	5.12256
K5XEC0	Uncharacterized protein OS=Agaricus bisporus var. burnettii (strain JB137-S8 / ATCC MYA-4627 / FGSC 10392) OX=597362 GN=AGABI1DRAFT_69798 PE=3 SV=1 - [K5XEC0_AGABU]	81.187	100	1	4	63	1802	263	28.035	6.87354
K5XEB7	Peptide hydrolase OS=Agaricus bisporus var. burnettii (strain JB137-S8 / ATCC MYA-4627 / FGSC 10392) OX=597362 GN=AGABI1DRAFT_111964 PE=3 SV=1 - [K5XEB7_AGABU]	52.4917	79.69	1	3	43	1515	384	41.5618	5.2876
K5XEB2	Uncharacterized protein OS=Agaricus bisporus var. burnettii (strain JB137-S8 / ATCC MYA-4627 / FGSC 10392) OX=597362 GN=AGABI1DRAFT_126056 PE=4 SV=1 - [K5XEB2_AGABU]	117.479	99.83	1	1	236	1449	605	65.7999	9.42236
K5XEA9	Uncharacterized protein OS=Agaricus bisporus var. burnettii (strain JB137-S8 / ATCC MYA-4627 / FGSC 10392) OX=597362 GN=AGABI1DRAFT_118780 PE=4 SV=1 - [K5XEA9_AGABU]	68.0525	82.88	1	5	90	2043	549	59.4482	5.64307
K5XEA5	Uncharacterized protein OS=Agaricus bisporus var. burnettii (strain JB137-S8 / ATCC MYA-4627 / FGSC 10392) OX=597362 GN=AGABI1DRAFT_118776 PE=3 SV=1 - [K5XEA5_AGABU]	163.594	100	1	1	223	5136	762	86.0791	8.36768
K5XE97	Uncharacterized protein OS=Agaricus bisporus var. burnettii (strain JB137-S8 / ATCC MYA-4627 / FGSC 10392) OX=597362 GN=AGABI1DRAFT_105180 PE=4 SV=1 - [K5XE97_AGABU]	43.0119	88.68	1	1	100	1558	433	49.2635	4.81787
K5XE92	Uncharacterized protein OS=Agaricus bisporus var. burnettii (strain JB137-S8 / ATCC MYA-4627 / FGSC 10392) OX=597362 GN=AGABI1DRAFT_54553 PE=4 SV=1 - [K5XE92_AGABU]	39.773	90.48	1	1	172	2179	956	106.182	6.44287
K5XE87	Aminomethyltransferase OS=Agaricus bisporus var. burnettii (strain JB137-S8 / ATCC MYA-4627 / FGSC 10392) OX=597362 GN=AGABI1DRAFT_111807 PE=3 SV=1 - [K5XE87_AGABU]	72.7694	89.63	1	3	98	2847	405	44.411	9.12939
K5XE70	Uncharacterized protein OS=Agaricus bisporus var. burnettii (strain JB137-S8 / ATCC MYA-4627 / FGSC 10392) OX=597362 GN=AGABI1DRAFT_83116 PE=3 SV=1 - [K5XE70_AGABU]	213.057	100	1	5	68	2467	177	20.2058	10.3599
K5XE51	RanBD1 domain-containing protein OS=Agaricus bisporus var. burnettii (strain JB137-S8 / ATCC MYA-4627 / FGSC 10392) OX=597362 GN=AGABI1DRAFT_111894 PE=4 SV=1 - [K5XE51_AGABU]	78.9113	100	1	1	193	3832	632	68.4215	6.60986
K5XE46	Uncharacterized protein OS=Agaricus bisporus var. burnettii (strain JB137-S8 / ATCC MYA-4627 / FGSC 10392) OX=597362 GN=AGABI1DRAFT_118718 PE=4 SV=1 - [K5XE46_AGABU]	64.7539	84.92	1	5	135	604	597	66.0247	6.41748
K5XE44	Uncharacterized protein OS=Agaricus bisporus var. burnettii (strain JB137-S8 / ATCC MYA-4627 / FGSC 10392) OX=597362 GN=AGABI1DRAFT_118621 PE=4 SV=1 - [K5XE44_AGABU]	15.1227	75.89	1	1	50	691	589	64.0925	5.30029
K5XE37	Uncharacterized protein OS=Agaricus bisporus var. burnettii (strain JB137-S8 / ATCC MYA-4627 / FGSC 10392) OX=597362 GN=AGABI1DRAFT_111877 PE=4 SV=1 - [K5XE37_AGABU]	19.046	100	1	1	33	327	170	18.8308	6.68311
K5XE34	Thioredoxin domain-containing protein OS=Agaricus bisporus var. burnettii (strain JB137-S8 / ATCC MYA-4627 / FGSC 10392) OX=597362 GN=AGABI1DRAFT_83069 PE=4 SV=1 - [K5XE34_AGABU]	29.361	100	1	1	87	3012	262	28.9259	8.60205
K5XE30	Uncharacterized protein (Fragment) OS=Agaricus bisporus var. burnettii (strain JB137-S8 / ATCC MYA-4627 / FGSC 10392) OX=597362 GN=AGABI1DRAFT_111868 PE=4 SV=1 - [K5XE30_AGABU]	64.6202	74.07	1	2	101	2638	486	54.081	8.77783
K5XE22	Uncharacterized protein OS=Agaricus bisporus var. burnettii (strain JB137-S8 / ATCC MYA-4627 / FGSC 10392) OX=597362 GN=AGABI1DRAFT_125943 PE=4 SV=1 - [K5XE22_AGABU]	35.8923	100	1	1	58	1032	142	16.8269	8.76318
K5XE21	NACHT domain-containing protein OS=Agaricus bisporus var. burnettii (strain JB137-S8 / ATCC MYA-4627 / FGSC 10392) OX=597362 GN=AGABI1DRAFT_125822 PE=4 SV=1 - [K5XE21_AGABU]	203.319	88.12	2	1	786	2207	3350	381.636	6.44287
K5XE15	Uncharacterized protein OS=Agaricus bisporus var. burnettii (strain JB137-S8 / ATCC MYA-4627 / FGSC 10392) OX=597362 GN=AGABI1DRAFT_36107 PE=4 SV=1 - [K5XE15_AGABU]	36.7169	68.66	1	2	72	990	651	69.7789	4.84326
K5XE02	Uncharacterized protein OS=Agaricus bisporus var. burnettii (strain JB137-S8 / ATCC MYA-4627 / FGSC 10392) OX=597362 GN=AGABI1DRAFT_111757 PE=4 SV=1 - [K5XE02_AGABU]	49.3023	100	1	3	140	1208	447	51.5506	8.07471
K5XDY8	Abhydrolase_3 domain-containing protein OS=Agaricus bisporus var. burnettii (strain JB137-S8 / ATCC MYA-4627 / FGSC 10392) OX=597362 GN=AGABI1DRAFT_72317 PE=4 SV=1 - [K5XDY8_AGABU]	52.6738	85.05	1	1	59	501	321	35.0249	5.40186
K5XDY2	PHD-type domain-containing protein OS=Agaricus bisporus var. burnettii (strain JB137-S8 / ATCC MYA-4627 / FGSC 10392) OX=597362 GN=AGABI1DRAFT_111837 PE=4 SV=1 - [K5XDY2_AGABU]	61.6075	92.36	1	3	82	2680	537	57.1232	6.58057
K5XDX1	Uncharacterized protein OS=Agaricus bisporus var. burnettii (strain JB137-S8 / ATCC MYA-4627 / FGSC 10392) OX=597362 GN=AGABI1DRAFT_125912 PE=3 SV=1 - [K5XDX1_AGABU]	183.962	100	1	5	277	4410	790	88.1331	6.59521
K5XDW0	Uncharacterized protein OS=Agaricus bisporus var. burnettii (strain JB137-S8 / ATCC MYA-4627 / FGSC 10392) OX=597362 GN=AGABI1DRAFT_119810 PE=4 SV=1 - [K5XDW0_AGABU]	191.92	92.53	1	2	439	9200	1942	216.317	6.44287
K5XDV5	Uncharacterized protein OS=Agaricus bisporus var. burnettii (strain JB137-S8 / ATCC MYA-4627 / FGSC 10392) OX=597362 GN=AGABI1DRAFT_127365 PE=4 SV=1 - [K5XDV5_AGABU]	104.306	100	1	1	147	2199	421	47.4594	9.53955
K5XDV1	Uncharacterized protein OS=Agaricus bisporus var. burnettii (strain JB137-S8 / ATCC MYA-4627 / FGSC 10392) OX=597362 GN=AGABI1DRAFT_113010 PE=4 SV=1 - [K5XDV1_AGABU]	42.661	100	1	1	66	1386	217	24.9665	9.67139
K5XDU7	TOG domain-containing protein OS=Agaricus bisporus var. burnettii (strain JB137-S8 / ATCC MYA-4627 / FGSC 10392) OX=597362 GN=AGABI1DRAFT_56824 PE=4 SV=1 - [K5XDU7_AGABU]	498.848	96.32	1	22	613	2582	2557	280.561	6.07471
K5XDT7	Uncharacterized protein OS=Agaricus bisporus var. burnettii (strain JB137-S8 / ATCC MYA-4627 / FGSC 10392) OX=597362 GN=AGABI1DRAFT_56799 PE=3 SV=1 - [K5XDT7_AGABU]	179.143	100	2	8	202	3739	799	89.5255	5.66846
K5XDT6	Uncharacterized protein (Fragment) OS=Agaricus bisporus var. burnettii (strain JB137-S8 / ATCC MYA-4627 / FGSC 10392) OX=597362 GN=AGABI1DRAFT_21221 PE=4 SV=1 - [K5XDT6_AGABU]	131.861	100	1	4	120	6159	413	47.6367	5.85889
K5XDT3	Uncharacterized protein OS=Agaricus bisporus var. burnettii (strain JB137-S8 / ATCC MYA-4627 / FGSC 10392) OX=597362 GN=AGABI1DRAFT_112993 PE=4 SV=1 - [K5XDT3_AGABU]	123.046	91.11	1	7	84	4457	360	40.2074	4.90674
K5XDT0	Uncharacterized protein OS=Agaricus bisporus var. burnettii (strain JB137-S8 / ATCC MYA-4627 / FGSC 10392) OX=597362 GN=AGABI1DRAFT_91049 PE=4 SV=1 - [K5XDT0_AGABU]	139.288	71.34	1	1	227	4011	942	105.394	8.07471
K5XDR6	Uncharacterized protein OS=Agaricus bisporus var. burnettii (strain JB137-S8 / ATCC MYA-4627 / FGSC 10392) OX=597362 GN=AGABI1DRAFT_112980 PE=4 SV=1 - [K5XDR6_AGABU]	111.715	100	1	6	87	3005	268	30.7871	8.23584
K5XDP9	SRP72 domain-containing protein OS=Agaricus bisporus var. burnettii (strain JB137-S8 / ATCC MYA-4627 / FGSC 10392) OX=597362 GN=AGABI1DRAFT_112958 PE=4 SV=1 - [K5XDP9_AGABU]	50.3486	81.67	1	4	77	1039	311	33.7924	9.31982
K5XDN1	AA_TRNA_LIGASE_II domain-containing protein OS=Agaricus bisporus var. burnettii (strain JB137-S8 / ATCC MYA-4627 / FGSC 10392) OX=597362 GN=AGABI1DRAFT_112944 PE=4 SV=1 - [K5XDN1_AGABU]	112.191	100	1	8	135	1269	576	64.4947	5.64307
K5XDL0	FSH1 domain-containing protein OS=Agaricus bisporus var. burnettii (strain JB137-S8 / ATCC MYA-4627 / FGSC 10392) OX=597362 GN=AGABI1DRAFT_112920 PE=4 SV=1 - [K5XDL0_AGABU]	38.0444	79.92	1	1	61	1384	254	28.3955	7.44482
K5XDK7	Uncharacterized protein OS=Agaricus bisporus var. burnettii (strain JB137-S8 / ATCC MYA-4627 / FGSC 10392) OX=597362 GN=AGABI1DRAFT_84160 PE=3 SV=1 - [K5XDK7_AGABU]	50.8114	86.19	1	1	79	2473	362	41.472	6.72705
K5XDK2	Uncharacterized protein OS=Agaricus bisporus var. burnettii (strain JB137-S8 / ATCC MYA-4627 / FGSC 10392) OX=597362 GN=AGABI1DRAFT_112910 PE=4 SV=1 - [K5XDK2_AGABU]	48.6771	100	1	1	83	874	302	32.4712	7.95752
K5XDJ6	Uncharacterized protein OS=Agaricus bisporus var. burnettii (strain JB137-S8 / ATCC MYA-4627 / FGSC 10392) OX=597362 GN=AGABI1DRAFT_89895 PE=4 SV=1 - [K5XDJ6_AGABU]	49.5279	100	1	1	151	775	444	50.7377	9.81787
K5XDH1	Uncharacterized protein OS=Agaricus bisporus var. burnettii (strain JB137-S8 / ATCC MYA-4627 / FGSC 10392) OX=597362 GN=AGABI1DRAFT_112889 PE=4 SV=1 - [K5XDH1_AGABU]	48.262	82.81	1	1	113	1600	506	56.9668	5.2749
K5XDH0	Inos-1-P_synth domain-containing protein OS=Agaricus bisporus var. burnettii (strain JB137-S8 / ATCC MYA-4627 / FGSC 10392) OX=597362 GN=AGABI1DRAFT_113031 PE=4 SV=1 - [K5XDH0_AGABU]	58.3164	92.39	1	1	111	1107	552	60.5912	6.44287
K5XDG6	Aldo_ket_red domain-containing protein OS=Agaricus bisporus var. burnettii (strain JB137-S8 / ATCC MYA-4627 / FGSC 10392) OX=597362 GN=AGABI1DRAFT_112884 PE=4 SV=1 - [K5XDG6_AGABU]	357.36	100	1	7	73	953	325	36.7209	6.7124
K5XDG1	Glyco_hydr_30_2 domain-containing protein OS=Agaricus bisporus var. burnettii (strain JB137-S8 / ATCC MYA-4627 / FGSC 10392) OX=597362 GN=AGABI1DRAFT_112880 PE=4 SV=1 - [K5XDG1_AGABU]	14.4163	75.66	1	1	53	624	493	53.0328	7.47412
K5XDF9	SCP domain-containing protein OS=Agaricus bisporus var. burnettii (strain JB137-S8 / ATCC MYA-4627 / FGSC 10392) OX=597362 GN=AGABI1DRAFT_112878 PE=3 SV=1 - [K5XDF9_AGABU]	27.4138	51.48	2	2	9	1156	169	17.7793	5.32568
K5XDF5	Uncharacterized protein OS=Agaricus bisporus var. burnettii (strain JB137-S8 / ATCC MYA-4627 / FGSC 10392) OX=597362 GN=AGABI1DRAFT_84112 PE=4 SV=1 - [K5XDF5_AGABU]	32.0567	100	1	2	32	748	115	13.0027	5.94775
K5XDF3	F-box domain-containing protein OS=Agaricus bisporus var. burnettii (strain JB137-S8 / ATCC MYA-4627 / FGSC 10392) OX=597362 GN=AGABI1DRAFT_127380 PE=4 SV=1 - [K5XDF3_AGABU]	63.1077	56.79	1	1	169	1523	1060	118.562	5.38916
K5XDE3	RNA-dependent RNA polymerase OS=Agaricus bisporus var. burnettii (strain JB137-S8 / ATCC MYA-4627 / FGSC 10392) OX=597362 GN=AGABI1DRAFT_56570 PE=3 SV=1 - [K5XDE3_AGABU]	114.058	95.42	1	1	321	5002	1201	136.01	7.31299
K5XDE1	Uncharacterized protein OS=Agaricus bisporus var. burnettii (strain JB137-S8 / ATCC MYA-4627 / FGSC 10392) OX=597362 GN=AGABI1DRAFT_119811 PE=4 SV=1 - [K5XDE1_AGABU]	47.946	80.89	1	1	47	1477	225	25.738	4.81787
K5XDC4	Leucine carboxyl methyltransferase 1 OS=Agaricus bisporus var. burnettii (strain JB137-S8 / ATCC MYA-4627 / FGSC 10392) OX=597362 GN=AGABI1DRAFT_56526 PE=3 SV=1 - [K5XDC4_AGABU]	67.1772	87.36	1	1	93	1966	364	41.1232	6.46826
K5XDA8	MFS domain-containing protein OS=Agaricus bisporus var. burnettii (strain JB137-S8 / ATCC MYA-4627 / FGSC 10392) OX=597362 GN=AGABI1DRAFT_56500 PE=4 SV=1 - [K5XDA8_AGABU]	21.7885	91.67	1	1	65	540	432	47.7443	9.37842
K5XDA1	Uncharacterized protein OS=Agaricus bisporus var. burnettii (strain JB137-S8 / ATCC MYA-4627 / FGSC 10392) OX=597362 GN=AGABI1DRAFT_71924 PE=4 SV=1 - [K5XDA1_AGABU]	59.8335	100	1	4	71	2261	304	34.2566	7.15186
K5XD99	Uncharacterized protein (Fragment) OS=Agaricus bisporus var. burnettii (strain JB137-S8 / ATCC MYA-4627 / FGSC 10392) OX=597362 GN=AGABI1DRAFT_16423 PE=4 SV=1 - [K5XD99_AGABU]	16.3713	100	1	1	39	1180	105	12.1486	9.81787
K5XD91	BTB domain-containing protein OS=Agaricus bisporus var. burnettii (strain JB137-S8 / ATCC MYA-4627 / FGSC 10392) OX=597362 GN=AGABI1DRAFT_37719 PE=4 SV=1 - [K5XD91_AGABU]	54.2001	100	1	2	68	1295	239	27.2377	6.22705
K5XD86	Uncharacterized protein OS=Agaricus bisporus var. burnettii (strain JB137-S8 / ATCC MYA-4627 / FGSC 10392) OX=597362 GN=AGABI1DRAFT_112975 PE=4 SV=1 - [K5XD86_AGABU]	1323.48	100	1	11	60	5393	197	21.1789	5.47803
K5XD79	Uncharacterized protein OS=Agaricus bisporus var. burnettii (strain JB137-S8 / ATCC MYA-4627 / FGSC 10392) OX=597362 GN=AGABI1DRAFT_90880 PE=4 SV=1 - [K5XD79_AGABU]	151.747	90.98	1	1	366	1044	1607	174.445	9.23193
K5XD78	Uncharacterized protein OS=Agaricus bisporus var. burnettii (strain JB137-S8 / ATCC MYA-4627 / FGSC 10392) OX=597362 GN=AGABI1DRAFT_112964 PE=3 SV=1 - [K5XD78_AGABU]	44.1034	100	1	1	85	1638	319	36.5999	6.18896
K5XD73	Pinin_SDK_memA domain-containing protein OS=Agaricus bisporus var. burnettii (strain JB137-S8 / ATCC MYA-4627 / FGSC 10392) OX=597362 GN=AGABI1DRAFT_84203 PE=4 SV=1 - [K5XD73_AGABU]	77.4606	85.19	1	2	95	1737	297	33.304	5.2749
K5XD60	U6 snRNA-associated Sm-like protein LSm4 OS=Agaricus bisporus var. burnettii (strain JB137-S8 / ATCC MYA-4627 / FGSC 10392) OX=597362 GN=LSM4 PE=3 SV=1 - [K5XD60_AGABU]	39.2783	100	1	1	50	563	131	14.4265	10.6382
K5XD57	TP_methylase domain-containing protein OS=Agaricus bisporus var. burnettii (strain JB137-S8 / ATCC MYA-4627 / FGSC 10392) OX=597362 GN=AGABI1DRAFT_56726 PE=3 SV=1 - [K5XD57_AGABU]	72.7053	85.67	1	3	69	980	293	32.9001	5.24951
K5XD45	ER lumen protein-retaining receptor OS=Agaricus bisporus var. burnettii (strain JB137-S8 / ATCC MYA-4627 / FGSC 10392) OX=597362 GN=AGABI1DRAFT_112923 PE=3 SV=1 - [K5XD45_AGABU]	26.5576	100	1	1	37	1215	212	24.9161	8.92432
K5XD42	Uncharacterized protein OS=Agaricus bisporus var. burnettii (strain JB137-S8 / ATCC MYA-4627 / FGSC 10392) OX=597362 GN=AGABI1DRAFT_119742 PE=4 SV=1 - [K5XD42_AGABU]	198.928	88.15	1	12	159	8294	920	103.092	4.93213
K5XD35	Uncharacterized protein OS=Agaricus bisporus var. burnettii (strain JB137-S8 / ATCC MYA-4627 / FGSC 10392) OX=597362 GN=AGABI1DRAFT_112911 PE=3 SV=1 - [K5XD35_AGABU]	397.45	88.01	1	8	72	1865	492	52.1122	6.22705
K5XD31	Actin-related protein 2/3 complex subunit 4 OS=Agaricus bisporus var. burnettii (strain JB137-S8 / ATCC MYA-4627 / FGSC 10392) OX=597362 GN=AGABI1DRAFT_112758 PE=3 SV=1 - [K5XD31_AGABU]	121.605	100	1	3	56	2877	170	19.5864	8.67529
K5XD20	Uncharacterized protein OS=Agaricus bisporus var. burnettii (strain JB137-S8 / ATCC MYA-4627 / FGSC 10392) OX=597362 GN=AGABI1DRAFT_83980 PE=3 SV=1 - [K5XD20_AGABU]	286.745	84.52	1	17	144	9957	549	59.7525	7.02002
K5XD15	Uncharacterized protein OS=Agaricus bisporus var. burnettii (strain JB137-S8 / ATCC MYA-4627 / FGSC 10392) OX=597362 GN=AGABI1DRAFT_119574 PE=4 SV=1 - [K5XD15_AGABU]	150.04	96.28	1	3	334	1487	1076	122.852	5.85889
K5XD00	Phenylalanine ammonia-lyase OS=Agaricus bisporus var. burnettii (strain JB137-S8 / ATCC MYA-4627 / FGSC 10392) OX=597362 GN=AGABI1DRAFT_112726 PE=3 SV=1 - [K5XD00_AGABU]	69.9666	88.41	1	2	120	2141	725	78.1028	6.25244
K5XCZ7	Aldo_ket_red domain-containing protein OS=Agaricus bisporus var. burnettii (strain JB137-S8 / ATCC MYA-4627 / FGSC 10392) OX=597362 GN=AGABI1DRAFT_84126 PE=4 SV=1 - [K5XCZ7_AGABU]	455.111	85.23	1	8	83	4438	325	36.7842	6.55127
K5XCX6	Uncharacterized protein OS=Agaricus bisporus var. burnettii (strain JB137-S8 / ATCC MYA-4627 / FGSC 10392) OX=597362 GN=AGABI1DRAFT_71703 PE=4 SV=1 - [K5XCX6_AGABU]	30.804	100	1	1	59	2086	374	42.1061	4.67822
K5XCX5	Nudix hydrolase domain-containing protein OS=Agaricus bisporus var. burnettii (strain JB137-S8 / ATCC MYA-4627 / FGSC 10392) OX=597362 GN=AGABI1DRAFT_112859 PE=4 SV=1 - [K5XCX5_AGABU]	181.522	90.52	1	11	110	5234	443	49.1096	6.04932
K5XCX1	PHD-type domain-containing protein OS=Agaricus bisporus var. burnettii (strain JB137-S8 / ATCC MYA-4627 / FGSC 10392) OX=597362 GN=AGABI1DRAFT_127043 PE=4 SV=1 - [K5XCX1_AGABU]	63.296	86.3	1	1	178	2852	635	69.4452	8.74854
K5XCX0	Uncharacterized protein OS=Agaricus bisporus var. burnettii (strain JB137-S8 / ATCC MYA-4627 / FGSC 10392) OX=597362 GN=AGABI1DRAFT_112852 PE=3 SV=1 - [K5XCX0_AGABU]	54.2161	100	1	2	74	1793	256	29.2962	7.56201
K5XCW0	Na_H_Exchanger domain-containing protein OS=Agaricus bisporus var. burnettii (strain JB137-S8 / ATCC MYA-4627 / FGSC 10392) OX=597362 GN=AGABI1DRAFT_112841 PE=4 SV=1 - [K5XCW0_AGABU]	32.1525	88.56	1	1	94	1053	577	63.1868	5.73193
K5XCV7	MI domain-containing protein OS=Agaricus bisporus var. burnettii (strain JB137-S8 / ATCC MYA-4627 / FGSC 10392) OX=597362 GN=AGABI1DRAFT_56521 PE=4 SV=1 - [K5XCV7_AGABU]	233.125	100	1	9	235	4416	753	82.4527	7.51807
K5XCV4	Uncharacterized protein OS=Agaricus bisporus var. burnettii (strain JB137-S8 / ATCC MYA-4627 / FGSC 10392) OX=597362 GN=AGABI1DRAFT_112683 PE=4 SV=1 - [K5XCV4_AGABU]	13.9038	100	1	1	11	1071	52	5.6278	8.23584
K5XCU3	Uncharacterized protein (Fragment) OS=Agaricus bisporus var. burnettii (strain JB137-S8 / ATCC MYA-4627 / FGSC 10392) OX=597362 GN=AGABI1DRAFT_19567 PE=4 SV=1 - [K5XCU3_AGABU]	70.1922	88.66	1	1	166	927	741	84.2322	9.81787
K5XCU1	Ferrochelatase OS=Agaricus bisporus var. burnettii (strain JB137-S8 / ATCC MYA-4627 / FGSC 10392) OX=597362 GN=AGABI1DRAFT_112668 PE=3 SV=1 - [K5XCU1_AGABU]	53.007	100	1	1	83	1264	352	38.7427	7.15186
K5XCT7	Glyco_18 domain-containing protein OS=Agaricus bisporus var. burnettii (strain JB137-S8 / ATCC MYA-4627 / FGSC 10392) OX=597362 GN=AGABI1DRAFT_112662 PE=3 SV=1 - [K5XCT7_AGABU]	44.1312	100	1	3	98	1735	402	45.1033	6.85889
K5XCT4	Uncharacterized protein OS=Agaricus bisporus var. burnettii (strain JB137-S8 / ATCC MYA-4627 / FGSC 10392) OX=597362 GN=AGABI1DRAFT_112807 PE=4 SV=1 - [K5XCT4_AGABU]	1011.62	92.44	1	39	267	2279	1164	127.582	6.04932
K5XCS7	BcrAD_BadFG domain-containing protein OS=Agaricus bisporus var. burnettii (strain JB137-S8 / ATCC MYA-4627 / FGSC 10392) OX=597362 GN=AGABI1DRAFT_112799 PE=4 SV=1 - [K5XCS7_AGABU]	90.2062	83.9	1	5	60	1314	354	37.0971	5.30029
K5XCS6	NUZM, NADH-ubiquinone oxidoreductase 21.3 kDa subunit OS=Agaricus bisporus var. burnettii (strain JB137-S8 / ATCC MYA-4627 / FGSC 10392) OX=597362 GN=NUZM PE=4 SV=1 - [K5XCS6_AGABU]	31.667	100	1	1	38	929	175	19.3149	9.42236
K5XCS5	Uncharacterized protein OS=Agaricus bisporus var. burnettii (strain JB137-S8 / ATCC MYA-4627 / FGSC 10392) OX=597362 GN=AGABI1DRAFT_56428 PE=4 SV=1 - [K5XCS5_AGABU]	90.3046	95.55	1	4	193	2379	832	92.3979	5.63037
K5XCR6	U6 snRNA-associated Sm-like protein LSm2 OS=Agaricus bisporus var. burnettii (strain JB137-S8 / ATCC MYA-4627 / FGSC 10392) OX=597362 GN=AGABI1DRAFT_36837 PE=3 SV=1 - [K5XCR6_AGABU]	13.3889	100	1	1	34	572	101	11.3989	7.91357
K5XCR4	Afi1 domain-containing protein OS=Agaricus bisporus var. burnettii (strain JB137-S8 / ATCC MYA-4627 / FGSC 10392) OX=597362 GN=AGABI1DRAFT_71556 PE=4 SV=1 - [K5XCR4_AGABU]	87.8798	87.95	1	2	172	1456	838	92.4268	6.91748
K5XCQ4	BSD domain-containing protein OS=Agaricus bisporus var. burnettii (strain JB137-S8 / ATCC MYA-4627 / FGSC 10392) OX=597362 GN=AGABI1DRAFT_119598 PE=4 SV=1 - [K5XCQ4_AGABU]	75.8921	80.73	1	2	114	464	493	53.724	4.62744
K5XCQ0	PALP domain-containing protein OS=Agaricus bisporus var. burnettii (strain JB137-S8 / ATCC MYA-4627 / FGSC 10392) OX=597362 GN=AGABI1DRAFT_112622 PE=4 SV=1 - [K5XCQ0_AGABU]	54.5843	83.62	1	4	77	1587	348	37.373	7.47412
K5XCP7	Uncharacterized protein OS=Agaricus bisporus var. burnettii (strain JB137-S8 / ATCC MYA-4627 / FGSC 10392) OX=597362 GN=AGABI1DRAFT_71512 PE=4 SV=1 - [K5XCP7_AGABU]	94.6719	90.06	1	1	214	3508	624	71.0749	6.99072
K5XCN9	Adenylyl-sulfate kinase OS=Agaricus bisporus var. burnettii (strain JB137-S8 / ATCC MYA-4627 / FGSC 10392) OX=597362 GN=AGABI1DRAFT_112607 PE=3 SV=1 - [K5XCN9_AGABU]	62.1659	100	1	1	68	1072	199	22.3298	7.54736
K5XCN6	Uncharacterized protein OS=Agaricus bisporus var. burnettii (strain JB137-S8 / ATCC MYA-4627 / FGSC 10392) OX=597362 GN=AGABI1DRAFT_83832 PE=3 SV=1 - [K5XCN6_AGABU]	257.252	99.36	1	8	69	2003	156	17.9688	10.7261
K5XCM4	N-acetyltransferase domain-containing protein OS=Agaricus bisporus var. burnettii (strain JB137-S8 / ATCC MYA-4627 / FGSC 10392) OX=597362 GN=AGABI1DRAFT_112759 PE=4 SV=1 - [K5XCM4_AGABU]	27.3851	100	1	1	64	673	204	23.4799	6.31592
K5XCL2	Uncharacterized protein OS=Agaricus bisporus var. burnettii (strain JB137-S8 / ATCC MYA-4627 / FGSC 10392) OX=597362 GN=AGABI1DRAFT_71452 PE=3 SV=1 - [K5XCL2_AGABU]	165.49	96.19	1	1	476	2473	2127	239.713	6.68311
K5XCK7	Uncharacterized protein OS=Agaricus bisporus var. burnettii (strain JB137-S8 / ATCC MYA-4627 / FGSC 10392) OX=597362 GN=AGABI1DRAFT_119420 PE=4 SV=1 - [K5XCK7_AGABU]	147.298	94.67	1	2	413	3277	1707	191.761	7.38623
K5XCK5	RRM_2 domain-containing protein OS=Agaricus bisporus var. burnettii (strain JB137-S8 / ATCC MYA-4627 / FGSC 10392) OX=597362 GN=AGABI1DRAFT_112737 PE=4 SV=1 - [K5XCK5_AGABU]	77.6391	81.41	1	3	223	3674	893	98.6054	7.95752
K5XCK1	Amidohydro_3 domain-containing protein OS=Agaricus bisporus var. burnettii (strain JB137-S8 / ATCC MYA-4627 / FGSC 10392) OX=597362 GN=AGABI1DRAFT_112574 PE=4 SV=1 - [K5XCK1_AGABU]	87.2875	83.87	1	2	139	1844	626	68.643	6.49365
K5XCJ1	ACT domain-containing protein OS=Agaricus bisporus var. burnettii (strain JB137-S8 / ATCC MYA-4627 / FGSC 10392) OX=597362 GN=AGABI1DRAFT_105758 PE=4 SV=1 - [K5XCJ1_AGABU]	46.1384	100	1	2	85	1901	344	37.8129	6.7417
K5XCJ0	Amidohydro-rel domain-containing protein OS=Agaricus bisporus var. burnettii (strain JB137-S8 / ATCC MYA-4627 / FGSC 10392) OX=597362 GN=AGABI1DRAFT_127066 PE=4 SV=1 - [K5XCJ0_AGABU]	80.6018	86.7	1	2	178	4475	932	101.525	6.82959
K5XCI5	Uncharacterized protein OS=Agaricus bisporus var. burnettii (strain JB137-S8 / ATCC MYA-4627 / FGSC 10392) OX=597362 GN=AGABI1DRAFT_112722 PE=4 SV=1 - [K5XCI5_AGABU]	38.2148	100	1	1	73	1200	318	35.7724	6.59521
K5XCH6	TPR_REGION domain-containing protein OS=Agaricus bisporus var. burnettii (strain JB137-S8 / ATCC MYA-4627 / FGSC 10392) OX=597362 GN=AGABI1DRAFT_71722 PE=4 SV=1 - [K5XCH6_AGABU]	33.1251	91.15	1	1	140	1570	633	71.7951	6.49365
K5XCH1	Uncharacterized protein OS=Agaricus bisporus var. burnettii (strain JB137-S8 / ATCC MYA-4627 / FGSC 10392) OX=597362 GN=AGABI1DRAFT_71709 PE=4 SV=1 - [K5XCH1_AGABU]	123.547	100	1	1	232	1686	729	83.295	7.59131
K5XCG7	Structure-specific endonuclease subunit SLX1 OS=Agaricus bisporus var. burnettii (strain JB137-S8 / ATCC MYA-4627 / FGSC 10392) OX=597362 GN=SLX1 PE=3 SV=1 - [K5XCG7_AGABU]	93.6468	92.11	1	1	230	2961	722	80.1722	10.6821
K5XCG6	Vps8 domain-containing protein OS=Agaricus bisporus var. burnettii (strain JB137-S8 / ATCC MYA-4627 / FGSC 10392) OX=597362 GN=AGABI1DRAFT_56247 PE=4 SV=1 - [K5XCG6_AGABU]	89.6889	100	1	4	253	3132	1117	127.081	5.63037
K5XCG1	DNA topoisomerase I OS=Agaricus bisporus var. burnettii (strain JB137-S8 / ATCC MYA-4627 / FGSC 10392) OX=597362 GN=AGABI1DRAFT_119530 PE=3 SV=1 - [K5XCG1_AGABU]	186.573	100	1	1	336	1160	845	96.7094	9.20264
K5XCF2	Uncharacterized protein OS=Agaricus bisporus var. burnettii (strain JB137-S8 / ATCC MYA-4627 / FGSC 10392) OX=597362 GN=AGABI1DRAFT_112688 PE=4 SV=1 - [K5XCF2_AGABU]	14.2495	80.07	1	1	51	641	291	31.9137	5.36377
K5XCE8	Dipeptidase OS=Agaricus bisporus var. burnettii (strain JB137-S8 / ATCC MYA-4627 / FGSC 10392) OX=597362 GN=AGABI1DRAFT_112512 PE=3 SV=1 - [K5XCE8_AGABU]	41.0219	80.05	1	3	74	1173	416	45.5316	6.17627
K5XCE2	PKS_ER domain-containing protein OS=Agaricus bisporus var. burnettii (strain JB137-S8 / ATCC MYA-4627 / FGSC 10392) OX=597362 GN=AGABI1DRAFT_112678 PE=4 SV=1 - [K5XCE2_AGABU]	71.4719	100	1	1	77	3975	337	36.1892	8.86572
K5XCD7	Mechanosensitive ion channel protein OS=Agaricus bisporus var. burnettii (strain JB137-S8 / ATCC MYA-4627 / FGSC 10392) OX=597362 GN=AGABI1DRAFT_36983 PE=3 SV=1 - [K5XCD7_AGABU]	81.8233	91.45	1	1	154	800	702	79.1352	7.35693
K5XCD2	GHMP_kinases_N domain-containing protein OS=Agaricus bisporus var. burnettii (strain JB137-S8 / ATCC MYA-4627 / FGSC 10392) OX=597362 GN=AGABI1DRAFT_37523 PE=4 SV=1 - [K5XCD2_AGABU]	123.888	100	1	4	47	4024	264	28.4698	6.04932
K5XCC4	Zn(2)-C6 fungal-type domain-containing protein OS=Agaricus bisporus var. burnettii (strain JB137-S8 / ATCC MYA-4627 / FGSC 10392) OX=597362 GN=AGABI1DRAFT_71600 PE=4 SV=1 - [K5XCC4_AGABU]	57.8843	86.01	1	2	133	2946	729	79.7202	6.91748
K5XCB4	RRM domain-containing protein OS=Agaricus bisporus var. burnettii (strain JB137-S8 / ATCC MYA-4627 / FGSC 10392) OX=597362 GN=AGABI1DRAFT_119482 PE=4 SV=1 - [K5XCB4_AGABU]	81.1716	100	1	2	132	2760	399	44.6414	5.10986
K5XCA4	PlsC domain-containing protein OS=Agaricus bisporus var. burnettii (strain JB137-S8 / ATCC MYA-4627 / FGSC 10392) OX=597362 GN=AGABI1DRAFT_112637 PE=4 SV=1 - [K5XCA4_AGABU]	65.1698	93.26	1	2	165	1499	623	69.6745	9.12939
K5XCA2	ETF domain-containing protein OS=Agaricus bisporus var. burnettii (strain JB137-S8 / ATCC MYA-4627 / FGSC 10392) OX=597362 GN=AGABI1DRAFT_112471 PE=4 SV=1 - [K5XCA2_AGABU]	62.6027	100	1	6	54	1509	349	36.4003	8.11865
K5XC93	Uncharacterized protein OS=Agaricus bisporus var. burnettii (strain JB137-S8 / ATCC MYA-4627 / FGSC 10392) OX=597362 GN=AGABI1DRAFT_90777 PE=4 SV=1 - [K5XC93_AGABU]	16.85	100	1	1	48	364	246	27.2931	7.95752
K5XC80	Uncharacterized protein OS=Agaricus bisporus var. burnettii (strain JB137-S8 / ATCC MYA-4627 / FGSC 10392) OX=597362 GN=AGABI1DRAFT_126965 PE=3 SV=1 - [K5XC80_AGABU]	403.791	100	1	22	159	14468	561	60.4987	6.1001
K5XC79	Uncharacterized protein OS=Agaricus bisporus var. burnettii (strain JB137-S8 / ATCC MYA-4627 / FGSC 10392) OX=597362 GN=AGABI1DRAFT_119285 PE=4 SV=1 - [K5XC79_AGABU]	92.387	80.54	1	2	185	3871	889	99.7795	5.09717
K5XC67	Uncharacterized protein OS=Agaricus bisporus var. burnettii (strain JB137-S8 / ATCC MYA-4627 / FGSC 10392) OX=597362 GN=AGABI1DRAFT_112431 PE=3 SV=1 - [K5XC67_AGABU]	61.3145	90.96	1	1	101	2328	564	61.6359	5.89697
K5XC59	CAP-Gly domain-containing protein OS=Agaricus bisporus var. burnettii (strain JB137-S8 / ATCC MYA-4627 / FGSC 10392) OX=597362 GN=AGABI1DRAFT_126945 PE=4 SV=1 - [K5XC59_AGABU]	160.601	100	1	2	317	609	1055	115.586	6.34131
K5XC50	Uncharacterized protein OS=Agaricus bisporus var. burnettii (strain JB137-S8 / ATCC MYA-4627 / FGSC 10392) OX=597362 GN=AGABI1DRAFT_105640 PE=3 SV=1 - [K5XC50_AGABU]	392.192	95.64	1	18	295	3554	1078	123.988	6.58057
K5XC42	ATP_transf domain-containing protein OS=Agaricus bisporus var. burnettii (strain JB137-S8 / ATCC MYA-4627 / FGSC 10392) OX=597362 GN=AGABI1DRAFT_55635 PE=4 SV=1 - [K5XC42_AGABU]	40.4272	91.3	1	2	90	1940	460	51.7872	7.41553
K5XC31	Uncharacterized protein OS=Agaricus bisporus var. burnettii (strain JB137-S8 / ATCC MYA-4627 / FGSC 10392) OX=597362 GN=AGABI1DRAFT_71072 PE=4 SV=1 - [K5XC31_AGABU]	24.7433	100	1	1	56	1190	244	26.3143	6.87354
K5XC27	ATP16 delta subunit of the central stalk of mitochondrial F1F0 ATP synthase OS=Agaricus bisporus var. burnettii (strain JB137-S8 / ATCC MYA-4627 / FGSC 10392) OX=597362 GN=ATP16 PE=3 SV=1 - [K5XC27_AGABU]	64.5994	70.37	1	2	26	2361	162	17.323	5.78271
K5XC23	Protein SEY1 OS=Agaricus bisporus var. burnettii (strain JB137-S8 / ATCC MYA-4627 / FGSC 10392) OX=597362 GN=SEY1 PE=3 SV=1 - [K5XC23_AGABU]	110.544	86.92	1	6	220	3649	795	89.9636	5.57959
K5XC19	Uncharacterized protein OS=Agaricus bisporus var. burnettii (strain JB137-S8 / ATCC MYA-4627 / FGSC 10392) OX=597362 GN=AGABI1DRAFT_98767 PE=4 SV=1 - [K5XC19_AGABU]	41.4169	100	1	2	78	1148	336	36.3615	9.11475
K5XC04	Protein kinase domain-containing protein (Fragment) OS=Agaricus bisporus var. burnettii (strain JB137-S8 / ATCC MYA-4627 / FGSC 10392) OX=597362 GN=AGABI1DRAFT_36927 PE=4 SV=1 - [K5XC04_AGABU]	32.2123	100	1	1	87	654	300	33.6852	6.99072
K5XC03	CoA_binding domain-containing protein OS=Agaricus bisporus var. burnettii (strain JB137-S8 / ATCC MYA-4627 / FGSC 10392) OX=597362 GN=AGABI1DRAFT_112371 PE=4 SV=1 - [K5XC03_AGABU]	42.1	100	1	4	41	1261	140	15.1121	8.60205
K5XBY3	WD_REPEATS_REGION domain-containing protein OS=Agaricus bisporus var. burnettii (strain JB137-S8 / ATCC MYA-4627 / FGSC 10392) OX=597362 GN=AGABI1DRAFT_112539 PE=4 SV=1 - [K5XBY3_AGABU]	298.56	100	1	10	62	1370	314	34.8113	6.07471
K5XBW3	YCII domain-containing protein OS=Agaricus bisporus var. burnettii (strain JB137-S8 / ATCC MYA-4627 / FGSC 10392) OX=597362 GN=AGABI1DRAFT_83753 PE=4 SV=1 - [K5XBW3_AGABU]	138.521	100	1	4	31	2365	113	12.5875	7.34229
K5XBU8	Uncharacterized protein OS=Agaricus bisporus var. burnettii (strain JB137-S8 / ATCC MYA-4627 / FGSC 10392) OX=597362 GN=AGABI1DRAFT_105713 PE=4 SV=1 - [K5XBU8_AGABU]	57.4493	92.39	1	1	137	966	486	54.8723	7.89893
K5XBU4	Uncharacterized protein OS=Agaricus bisporus var. burnettii (strain JB137-S8 / ATCC MYA-4627 / FGSC 10392) OX=597362 GN=AGABI1DRAFT_126810 PE=4 SV=1 - [K5XBU4_AGABU]	134.168	92.32	1	1	192	872	833	87.8753	8.93896
K5XBR9	Uncharacterized protein OS=Agaricus bisporus var. burnettii (strain JB137-S8 / ATCC MYA-4627 / FGSC 10392) OX=597362 GN=AGABI1DRAFT_112480 PE=4 SV=1 - [K5XBR9_AGABU]	75.1604	100	1	1	158	2014	535	58.6074	5.61768
K5XBR6	Uncharacterized protein OS=Agaricus bisporus var. burnettii (strain JB137-S8 / ATCC MYA-4627 / FGSC 10392) OX=597362 GN=AGABI1DRAFT_70926 PE=4 SV=1 - [K5XBR6_AGABU]	99.7911	86.44	1	3	197	2623	841	93.474	6.02393
K5XBR1	Uncharacterized protein OS=Agaricus bisporus var. burnettii (strain JB137-S8 / ATCC MYA-4627 / FGSC 10392) OX=597362 GN=AGABI1DRAFT_71227 PE=4 SV=1 - [K5XBR1_AGABU]	79.2444	92.31	1	1	178	1279	663	75.4788	7.15186
K5XBQ1	Uncharacterized protein OS=Agaricus bisporus var. burnettii (strain JB137-S8 / ATCC MYA-4627 / FGSC 10392) OX=597362 GN=AGABI1DRAFT_105678 PE=4 SV=1 - [K5XBQ1_AGABU]	49.683	100	1	1	108	1499	471	53.1186	7.79639
K5XBN8	Uncharacterized protein OS=Agaricus bisporus var. burnettii (strain JB137-S8 / ATCC MYA-4627 / FGSC 10392) OX=597362 GN=AGABI1DRAFT_83674 PE=4 SV=1 - [K5XBN8_AGABU]	151.863	100	1	9	119	5141	481	53.2705	6.85889
K5XBM7	Uncharacterized protein OS=Agaricus bisporus var. burnettii (strain JB137-S8 / ATCC MYA-4627 / FGSC 10392) OX=597362 GN=AGABI1DRAFT_119282 PE=4 SV=1 - [K5XBM7_AGABU]	20.3976	85.32	1	1	65	544	361	38.572	8.83643
K5XBM2	Uncharacterized protein OS=Agaricus bisporus var. burnettii (strain JB137-S8 / ATCC MYA-4627 / FGSC 10392) OX=597362 GN=AGABI1DRAFT_113676 PE=3 SV=1 - [K5XBM2_AGABU]	111.203	100	2	7	46	5122	189	21.4241	6.03662
K5XBL6	Uncharacterized protein OS=Agaricus bisporus var. burnettii (strain JB137-S8 / ATCC MYA-4627 / FGSC 10392) OX=597362 GN=AGABI1DRAFT_112429 PE=4 SV=1 - [K5XBL6_AGABU]	36.6307	100	1	2	69	578	240	27.956	5.90967
K5XBL3	RRM domain-containing protein OS=Agaricus bisporus var. burnettii (strain JB137-S8 / ATCC MYA-4627 / FGSC 10392) OX=597362 GN=AGABI1DRAFT_100088 PE=4 SV=1 - [K5XBL3_AGABU]	94.319	100	1	1	100	2899	343	38.0222	5.97314
K5XBK6	Peptidyl-prolyl cis-trans isomerase OS=Agaricus bisporus var. burnettii (strain JB137-S8 / ATCC MYA-4627 / FGSC 10392) OX=597362 GN=AGABI1DRAFT_105645 PE=3 SV=1 - [K5XBK6_AGABU]	70.1103	100	1	3	64	3299	219	23.8632	6.94678
K5XBK0	Protein kinase domain-containing protein OS=Agaricus bisporus var. burnettii (strain JB137-S8 / ATCC MYA-4627 / FGSC 10392) OX=597362 GN=AGABI1DRAFT_71099 PE=3 SV=1 - [K5XBK0_AGABU]	56.7548	100	1	2	73	2260	302	33.9951	6.354
K5XBJ6	Uncharacterized protein OS=Agaricus bisporus var. burnettii (strain JB137-S8 / ATCC MYA-4627 / FGSC 10392) OX=597362 GN=AGABI1DRAFT_55639 PE=4 SV=1 - [K5XBJ6_AGABU]	264.322	92.41	1	12	135	7428	593	63.9076	6.53662
K5XBJ3	Uncharacterized protein OS=Agaricus bisporus var. burnettii (strain JB137-S8 / ATCC MYA-4627 / FGSC 10392) OX=597362 GN=AGABI1DRAFT_73723 PE=3 SV=1 - [K5XBJ3_AGABU]	40.2911	89.1	1	1	125	933	422	47.245	8.35303
K5XBI9	AB hydrolase-1 domain-containing protein OS=Agaricus bisporus var. burnettii (strain JB137-S8 / ATCC MYA-4627 / FGSC 10392) OX=597362 GN=AGABI1DRAFT_120484 PE=4 SV=1 - [K5XBI9_AGABU]	61.6608	100	1	1	121	2394	424	47.1511	9.12939
K5XBH9	Plasma membrane fusion protein PRM1 OS=Agaricus bisporus var. burnettii (strain JB137-S8 / ATCC MYA-4627 / FGSC 10392) OX=597362 GN=AGABI1DRAFT_105621 PE=3 SV=1 - [K5XBH9_AGABU]	33.7549	76.15	1	1	159	706	1019	111.697	7.09326
K5XBH5	BAR domain-containing protein OS=Agaricus bisporus var. burnettii (strain JB137-S8 / ATCC MYA-4627 / FGSC 10392) OX=597362 GN=AGABI1DRAFT_83602 PE=4 SV=1 - [K5XBH5_AGABU]	84.5537	100	1	7	92	3797	264	30.354	5.30029
K5XBG7	DALR_1 domain-containing protein OS=Agaricus bisporus var. burnettii (strain JB137-S8 / ATCC MYA-4627 / FGSC 10392) OX=597362 GN=AGABI1DRAFT_73666 PE=3 SV=1 - [K5XBG7_AGABU]	213.738	100	1	13	185	7111	590	67.1476	6.78564
K5XBF7	Uncharacterized protein OS=Agaricus bisporus var. burnettii (strain JB137-S8 / ATCC MYA-4627 / FGSC 10392) OX=597362 GN=AGABI1DRAFT_113619 PE=4 SV=1 - [K5XBF7_AGABU]	76.2426	100	1	2	67	1111	282	30.1225	5.70654
K5XBF5	Uncharacterized protein OS=Agaricus bisporus var. burnettii (strain JB137-S8 / ATCC MYA-4627 / FGSC 10392) OX=597362 GN=AGABI1DRAFT_73635 PE=4 SV=1 - [K5XBF5_AGABU]	56.1135	100	1	1	156	2238	363	42.2908	10.3159
K5XBF1	ATP5 subunit 5 of the stator stalk of mitochondrial F1F0 ATP synthase OS=Agaricus bisporus var. burnettii (strain JB137-S8 / ATCC MYA-4627 / FGSC 10392) OX=597362 GN=AGABI1DRAFT_83569 PE=3 SV=1 - [K5XBF1_AGABU]	188.952	100	1	9	67	8143	215	22.7914	9.5835
K5XBF0	MRC1 domain-containing protein OS=Agaricus bisporus var. burnettii (strain JB137-S8 / ATCC MYA-4627 / FGSC 10392) OX=597362 GN=AGABI1DRAFT_128101 PE=4 SV=1 - [K5XBF0_AGABU]	196.558	97.22	1	1	420	7106	1441	160.403	5.24951
K5XBE6	Uncharacterized protein OS=Agaricus bisporus var. burnettii (strain JB137-S8 / ATCC MYA-4627 / FGSC 10392) OX=597362 GN=AGABI1DRAFT_128096 PE=4 SV=1 - [K5XBE6_AGABU]	227.691	95.63	1	2	582	3282	2081	231.562	9.24658
K5XBE5	40S ribosomal protein S0 OS=Agaricus bisporus var. burnettii (strain JB137-S8 / ATCC MYA-4627 / FGSC 10392) OX=597362 GN=RPS0 PE=3 SV=1 - [K5XBE5_AGABU]	258.679	76.11	1	7	63	3017	293	31.8852	5.50342
K5XBE3	Uncharacterized protein OS=Agaricus bisporus var. burnettii (strain JB137-S8 / ATCC MYA-4627 / FGSC 10392) OX=597362 GN=AGABI1DRAFT_113606 PE=4 SV=1 - [K5XBE3_AGABU]	29.602	66.28	1	1	53	1763	258	28.0053	8.86572
K5XBD3	Uncharacterized protein OS=Agaricus bisporus var. burnettii (strain JB137-S8 / ATCC MYA-4627 / FGSC 10392) OX=597362 GN=AGABI1DRAFT_106593 PE=4 SV=1 - [K5XBD3_AGABU]	77.3556	75.45	1	2	189	1143	884	97.6127	6.03662
K5XBB4	Uncharacterized protein OS=Agaricus bisporus var. burnettii (strain JB137-S8 / ATCC MYA-4627 / FGSC 10392) OX=597362 GN=AGABI1DRAFT_113573 PE=4 SV=1 - [K5XBB4_AGABU]	45.2149	100	1	3	64	2216	190	22.322	4.88135
K5XBB1	Uncharacterized protein OS=Agaricus bisporus var. burnettii (strain JB137-S8 / ATCC MYA-4627 / FGSC 10392) OX=597362 GN=AGABI1DRAFT_113568 PE=3 SV=1 - [K5XBB1_AGABU]	230.765	100	1	13	102	10459	474	52.1276	6.81494
K5XBA6	Uncharacterized protein OS=Agaricus bisporus var. burnettii (strain JB137-S8 / ATCC MYA-4627 / FGSC 10392) OX=597362 GN=AGABI1DRAFT_70935 PE=4 SV=1 - [K5XBA6_AGABU]	34.6684	88.22	1	1	73	1015	348	39.6378	8.82178
K5XBA3	Aldedh domain-containing protein OS=Agaricus bisporus var. burnettii (strain JB137-S8 / ATCC MYA-4627 / FGSC 10392) OX=597362 GN=AGABI1DRAFT_84828 PE=3 SV=1 - [K5XBA3_AGABU]	392.235	100	1	14	109	2931	505	54.5891	6.39209
K5XB95	40S ribosomal protein S1 OS=Agaricus bisporus var. burnettii (strain JB137-S8 / ATCC MYA-4627 / FGSC 10392) OX=597362 GN=RPS1 PE=3 SV=1 - [K5XB95_AGABU]	278.268	100	1	13	122	7056	256	29.3579	9.90576
K5XB92	Elongator complex protein 3 OS=Agaricus bisporus var. burnettii (strain JB137-S8 / ATCC MYA-4627 / FGSC 10392) OX=597362 GN=AGABI1DRAFT_119162 PE=3 SV=1 - [K5XB92_AGABU]	35.8198	100	1	1	171	1604	556	62.474	8.38232
K5XB87	Uncharacterized protein OS=Agaricus bisporus var. burnettii (strain JB137-S8 / ATCC MYA-4627 / FGSC 10392) OX=597362 GN=AGABI1DRAFT_113542 PE=3 SV=1 - [K5XB87_AGABU]	123.963	81.7	1	3	48	717	224	25.819	6.55127
K5XB84	Uncharacterized protein OS=Agaricus bisporus var. burnettii (strain JB137-S8 / ATCC MYA-4627 / FGSC 10392) OX=597362 GN=AGABI1DRAFT_73447 PE=4 SV=1 - [K5XB84_AGABU]	51.3408	85.2	1	1	145	1509	777	84.8295	6.20166
K5XB76	RRM domain-containing protein (Fragment) OS=Agaricus bisporus var. burnettii (strain JB137-S8 / ATCC MYA-4627 / FGSC 10392) OX=597362 GN=AGABI1DRAFT_73428 PE=4 SV=1 - [K5XB76_AGABU]	50.0739	100	1	2	39	1049	160	17.8187	5.24951
K5XB67	AAA domain-containing protein OS=Agaricus bisporus var. burnettii (strain JB137-S8 / ATCC MYA-4627 / FGSC 10392) OX=597362 GN=AGABI1DRAFT_58379 PE=3 SV=1 - [K5XB67_AGABU]	41.213	100	1	1	103	1874	457	50.9623	5.71924
K5XB63	Uncharacterized protein OS=Agaricus bisporus var. burnettii (strain JB137-S8 / ATCC MYA-4627 / FGSC 10392) OX=597362 GN=AGABI1DRAFT_113677 PE=3 SV=1 - [K5XB63_AGABU]	32.9543	100	1	1	72	1291	434	47.6819	5.93506
K5XB60	SEC7 domain-containing protein OS=Agaricus bisporus var. burnettii (strain JB137-S8 / ATCC MYA-4627 / FGSC 10392) OX=597362 GN=AGABI1DRAFT_39173 PE=4 SV=1 - [K5XB60_AGABU]	175.976	81.73	1	1	367	5873	1768	197.88	6.22705
K5XB57	Uncharacterized protein OS=Agaricus bisporus var. burnettii (strain JB137-S8 / ATCC MYA-4627 / FGSC 10392) OX=597362 GN=AGABI1DRAFT_73382 PE=4 SV=1 - [K5XB57_AGABU]	40.6992	85.16	1	1	85	2770	640	67.8559	7.03467
K5XB52	Uncharacterized protein OS=Agaricus bisporus var. burnettii (strain JB137-S8 / ATCC MYA-4627 / FGSC 10392) OX=597362 GN=AGABI1DRAFT_120329 PE=4 SV=1 - [K5XB52_AGABU]	197.098	94.09	1	1	522	3377	1489	171.126	9.62744
K5XB48	Non-specific serine/threonine protein kinase OS=Agaricus bisporus var. burnettii (strain JB137-S8 / ATCC MYA-4627 / FGSC 10392) OX=597362 GN=AGABI1DRAFT_113660 PE=4 SV=1 - [K5XB48_AGABU]	47.0166	83	1	1	127	2605	600	67.0044	5.61768
K5XB43	SSD domain-containing protein OS=Agaricus bisporus var. burnettii (strain JB137-S8 / ATCC MYA-4627 / FGSC 10392) OX=597362 GN=AGABI1DRAFT_73742 PE=4 SV=1 - [K5XB43_AGABU]	65.6035	83.71	1	4	206	501	1381	151.591	5.57959
K5XB40	Fe-ADH domain-containing protein OS=Agaricus bisporus var. burnettii (strain JB137-S8 / ATCC MYA-4627 / FGSC 10392) OX=597362 GN=AGABI1DRAFT_113486 PE=4 SV=1 - [K5XB40_AGABU]	77.9962	90.87	2	5	86	3188	493	53.2644	7.92822
K5XB31	Uncharacterized protein OS=Agaricus bisporus var. burnettii (strain JB137-S8 / ATCC MYA-4627 / FGSC 10392) OX=597362 GN=AGABI1DRAFT_113480 PE=4 SV=1 - [K5XB31_AGABU]	123.266	91.2	1	7	198	2693	534	58.6696	6.93213
K5XB01	Phosphotransferase OS=Agaricus bisporus var. burnettii (strain JB137-S8 / ATCC MYA-4627 / FGSC 10392) OX=597362 GN=AGABI1DRAFT_57808 PE=3 SV=1 - [K5XB01_AGABU]	151.6	89.74	1	5	104	1684	507	54.1099	6.16357
K5XAZ6	Uncharacterized protein OS=Agaricus bisporus var. burnettii (strain JB137-S8 / ATCC MYA-4627 / FGSC 10392) OX=597362 GN=AGABI1DRAFT_120258 PE=4 SV=1 - [K5XAZ6_AGABU]	39.4639	89.95	1	2	104	1283	547	59.9866	5.04639
K5XAY4	Uncharacterized protein OS=Agaricus bisporus var. burnettii (strain JB137-S8 / ATCC MYA-4627 / FGSC 10392) OX=597362 GN=AGABI1DRAFT_73193 PE=4 SV=1 - [K5XAY4_AGABU]	200.73	85.4	1	9	76	2534	322	34.3578	8.14795
K5XAY3	Uncharacterized protein OS=Agaricus bisporus var. burnettii (strain JB137-S8 / ATCC MYA-4627 / FGSC 10392) OX=597362 GN=AGABI1DRAFT_106607 PE=4 SV=1 - [K5XAY3_AGABU]	55.6739	76.41	1	1	55	791	390	43.2157	6.46826
K5XAW6	PX domain-containing protein OS=Agaricus bisporus var. burnettii (strain JB137-S8 / ATCC MYA-4627 / FGSC 10392) OX=597362 GN=AGABI1DRAFT_106589 PE=4 SV=1 - [K5XAW6_AGABU]	63.1681	65.67	1	1	143	1415	702	77.1181	7.81104
K5XAW1	Uncharacterized protein OS=Agaricus bisporus var. burnettii (strain JB137-S8 / ATCC MYA-4627 / FGSC 10392) OX=597362 GN=AGABI1DRAFT_113389 PE=4 SV=1 - [K5XAW1_AGABU]	280.539	100	1	7	52	2983	202	22.0572	5.07178
K5XAW0	Uncharacterized protein OS=Agaricus bisporus var. burnettii (strain JB137-S8 / ATCC MYA-4627 / FGSC 10392) OX=597362 GN=AGABI1DRAFT_120420 PE=4 SV=1 - [K5XAW0_AGABU]	86.4015	92.42	1	1	154	2344	567	63.636	8.23584
K5XAU5	t-SNARE coiled-coil homology domain-containing protein OS=Agaricus bisporus var. burnettii (strain JB137-S8 / ATCC MYA-4627 / FGSC 10392) OX=597362 GN=AGABI1DRAFT_113574 PE=4 SV=1 - [K5XAU5_AGABU]	29.7202	100	1	1	77	2121	235	26.5146	5.42725
K5XAT3	Proteasome endopeptidase complex OS=Agaricus bisporus var. burnettii (strain JB137-S8 / ATCC MYA-4627 / FGSC 10392) OX=597362 GN=AGABI1DRAFT_73502 PE=3 SV=1 - [K5XAT3_AGABU]	459.815	100	1	14	115	2494	457	50.6893	6.97607
K5XAS8	Uncharacterized protein OS=Agaricus bisporus var. burnettii (strain JB137-S8 / ATCC MYA-4627 / FGSC 10392) OX=597362 GN=AGABI1DRAFT_113354 PE=3 SV=1 - [K5XAS8_AGABU]	1774.42	100	1	43	211	3993	765	85.1014	7.04932
K5XAS4	Uncharacterized protein	313.323	100	1	10	76	8200	190	21.3924	9.49561
K5XAS1	TRUD domain-containing protein OS=Agaricus bisporus var. burnettii (strain JB137-S8 / ATCC MYA-4627 / FGSC 10392) OX=597362 GN=AGABI1DRAFT_120164 PE=4 SV=1 - [K5XAS1_AGABU]	169.217	94.96	1	1	267	5113	813	91.1815	6.37939
K5XAR3	Uncharacterized protein OS=Agaricus bisporus var. burnettii (strain JB137-S8 / ATCC MYA-4627 / FGSC 10392) OX=597362 GN=AGABI1DRAFT_84809 PE=3 SV=1 - [K5XAR3_AGABU]	177.519	81.94	1	7	53	4781	227	25.8772	7.12256
K5XAP9	DJ-1_PfpI domain-containing protein OS=Agaricus bisporus var. burnettii (strain JB137-S8 / ATCC MYA-4627 / FGSC 10392) OX=597362 GN=AGABI1DRAFT_113530 PE=4 SV=1 - [K5XAP9_AGABU]	73.4517	100	1	4	59	2781	227	24.6226	5.87158
K5XAP7	Uncharacterized protein (Fragment) OS=Agaricus bisporus var. burnettii (strain JB137-S8 / ATCC MYA-4627 / FGSC 10392) OX=597362 GN=AGABI1DRAFT_72974 PE=4 SV=1 - [K5XAP7_AGABU]	17.7177	100	1	2	20	702	181	20.1484	8.5874
K5XAN9	Uncharacterized protein OS=Agaricus bisporus var. burnettii (strain JB137-S8 / ATCC MYA-4627 / FGSC 10392) OX=597362 GN=AGABI1DRAFT_120351 PE=4 SV=1 - [K5XAN9_AGABU]	159.554	90.34	1	6	196	7211	859	97.4831	5.87158
K5XAN4	Uncharacterized protein OS=Agaricus bisporus var. burnettii (strain JB137-S8 / ATCC MYA-4627 / FGSC 10392) OX=597362 GN=AGABI1DRAFT_113516 PE=4 SV=1 - [K5XAN4_AGABU]	40.2847	100	1	1	80	227	332	36.7732	7.56201
K5XAN1	Spindle pole body component OS=Agaricus bisporus var. burnettii (strain JB137-S8 / ATCC MYA-4627 / FGSC 10392) OX=597362 GN=AGABI1DRAFT_72936 PE=3 SV=1 - [K5XAN1_AGABU]	126.689	94.42	1	2	252	2184	843	96.1376	7.69385
K5XAM1	PCI domain-containing protein OS=Agaricus bisporus var. burnettii (strain JB137-S8 / ATCC MYA-4627 / FGSC 10392) OX=597362 GN=AGABI1DRAFT_113301 PE=4 SV=1 - [K5XAM1_AGABU]	137.157	100	1	10	123	1292	449	50.1808	5.12256
K5XAM0	Uncharacterized protein OS=Agaricus bisporus var. burnettii (strain JB137-S8 / ATCC MYA-4627 / FGSC 10392) OX=597362 GN=AGABI1DRAFT_127979 PE=4 SV=1 - [K5XAM0_AGABU]	51.9653	68.12	1	2	135	725	596	65.2569	7.53271
K5XAL3	Uncharacterized protein OS=Agaricus bisporus var. burnettii (strain JB137-S8 / ATCC MYA-4627 / FGSC 10392) OX=597362 GN=AGABI1DRAFT_113492 PE=4 SV=1 - [K5XAL3_AGABU]	38.2358	100	1	1	49	2218	229	25.0622	4.95752
K5XAL2	Uncharacterized protein OS=Agaricus bisporus var. burnettii (strain JB137-S8 / ATCC MYA-4627 / FGSC 10392) OX=597362 GN=AGABI1DRAFT_106352 PE=4 SV=1 - [K5XAL2_AGABU]	86.0433	80.83	1	1	188	2895	647	71.5426	9.5249
K5XAK9	Peptidase A1 domain-containing protein OS=Agaricus bisporus var. burnettii (strain JB137-S8 / ATCC MYA-4627 / FGSC 10392) OX=597362 GN=AGABI1DRAFT_113487 PE=3 SV=1 - [K5XAK9_AGABU]	15.7075	58.74	1	1	52	521	555	60.1253	5.2749
K5XAK1	Ribonucloprotein OS=Agaricus bisporus var. burnettii (strain JB137-S8 / ATCC MYA-4627 / FGSC 10392) OX=597362 GN=AGABI1DRAFT_113481 PE=3 SV=1 - [K5XAK1_AGABU]	16.6955	100	1	1	76	326	192	21.8269	9.14404
K5XAJ6	Uncharacterized protein OS=Agaricus bisporus var. burnettii (strain JB137-S8 / ATCC MYA-4627 / FGSC 10392) OX=597362 GN=AGABI1DRAFT_57894 PE=4 SV=1 - [K5XAJ6_AGABU]	36.6312	84.92	1	1	132	862	703	78.2128	6.65381
K5XAJ4	Uncharacterized protein OS=Agaricus bisporus var. burnettii (strain JB137-S8 / ATCC MYA-4627 / FGSC 10392) OX=597362 GN=AGABI1DRAFT_113469 PE=4 SV=1 - [K5XAJ4_AGABU]	50.2335	89.36	1	1	141	1264	423	47.7864	9.36377
K5XAH5	Isochorismatase domain-containing protein OS=Agaricus bisporus var. burnettii (strain JB137-S8 / ATCC MYA-4627 / FGSC 10392) OX=597362 GN=AGABI1DRAFT_73249 PE=4 SV=1 - [K5XAH5_AGABU]	41.4266	83.7	1	2	46	720	227	24.4239	6.771
K5XAG3	RNA-dependent RNA polymerase OS=Agaricus bisporus var. burnettii (strain JB137-S8 / ATCC MYA-4627 / FGSC 10392) OX=597362 GN=AGABI1DRAFT_72859 PE=3 SV=1 - [K5XAG3_AGABU]	166.381	93.08	1	3	379	2160	1258	143.902	6.75635
K5XAF9	Peptide hydrolase OS=Agaricus bisporus var. burnettii (strain JB137-S8 / ATCC MYA-4627 / FGSC 10392) OX=597362 GN=AGABI1DRAFT_113425 PE=3 SV=1 - [K5XAF9_AGABU]	113.817	76.86	1	4	81	929	389	43.5057	5.47803
K5XAF3	Glucose-6-phosphate 1-dehydrogenase OS=Agaricus bisporus var. burnettii (strain JB137-S8 / ATCC MYA-4627 / FGSC 10392) OX=597362 GN=AGABI1DRAFT_113271 PE=3 SV=1 - [K5XAF3_AGABU]	350.089	90.33	1	10	156	2553	517	59.0575	7.10791
K5XAE7	RNA helicase OS=Agaricus bisporus var. burnettii (strain JB137-S8 / ATCC MYA-4627 / FGSC 10392) OX=597362 GN=AGABI1DRAFT_120066 PE=3 SV=1 - [K5XAE7_AGABU]	84.8946	92.94	1	1	192	1023	666	75.0569	8.70459
K5XAE1	RIX1 domain-containing protein (Fragment) OS=Agaricus bisporus var. burnettii (strain JB137-S8 / ATCC MYA-4627 / FGSC 10392) OX=597362 GN=AGABI1DRAFT_20465 PE=4 SV=1 - [K5XAE1_AGABU]	33.0546	100	1	1	108	222	446	49.7442	9.33447
K5XAD0	Uncharacterized protein OS=Agaricus bisporus var. burnettii (strain JB137-S8 / ATCC MYA-4627 / FGSC 10392) OX=597362 GN=AGABI1DRAFT_127696 PE=4 SV=1 - [K5XAD0_AGABU]	52.0309	91.44	1	2	140	1908	514	58.9763	5.41455
K5XAC9	Uncharacterized protein OS=Agaricus bisporus var. burnettii (strain JB137-S8 / ATCC MYA-4627 / FGSC 10392) OX=597362 GN=AGABI1DRAFT_84655 PE=4 SV=1 - [K5XAC9_AGABU]	67.6653	100	1	2	100	2553	420	46.8354	7.47412
K5XAC5	cAMP-dependent protein kinase regulatory subunit OS=Agaricus bisporus var. burnettii (strain JB137-S8 / ATCC MYA-4627 / FGSC 10392) OX=597362 GN=AGABI1DRAFT_99792 PE=3 SV=1 - [K5XAC5_AGABU]	163.556	100	1	7	126	1492	449	49.8838	7.6792
K5XAC3	Uncharacterized protein OS=Agaricus bisporus var. burnettii (strain JB137-S8 / ATCC MYA-4627 / FGSC 10392) OX=597362 GN=AGABI1DRAFT_113247 PE=4 SV=1 - [K5XAC3_AGABU]	56.4536	100	1	1	65	1425	203	22.5506	6.27783
K5XAC1	Uncharacterized protein OS=Agaricus bisporus var. burnettii (strain JB137-S8 / ATCC MYA-4627 / FGSC 10392) OX=597362 GN=AGABI1DRAFT_113381 PE=4 SV=1 - [K5XAC1_AGABU]	88.9866	81.52	1	3	41	1979	211	22.9663	5.63037
K5XAB5	Uncharacterized protein (Fragment) OS=Agaricus bisporus var. burnettii (strain JB137-S8 / ATCC MYA-4627 / FGSC 10392) OX=597362 GN=AGABI1DRAFT_113376 PE=4 SV=1 - [K5XAB5_AGABU]	45.6686	86.47	1	2	53	946	340	36.219	5.98584
K5XAA6	AA_TRNA_LIGASE_II domain-containing protein OS=Agaricus bisporus var. burnettii (strain JB137-S8 / ATCC MYA-4627 / FGSC 10392) OX=597362 GN=AGABI1DRAFT_113369 PE=4 SV=1 - [K5XAA6_AGABU]	166.142	100	1	9	131	7324	530	58.973	6.58057
K5XAA3	Uncharacterized protein OS=Agaricus bisporus var. burnettii (strain JB137-S8 / ATCC MYA-4627 / FGSC 10392) OX=597362 GN=AGABI1DRAFT_38553 PE=4 SV=1 - [K5XAA3_AGABU]	43.3941	81.83	1	2	101	1352	567	62.7152	5.77002
K5XA96	Uncharacterized protein OS=Agaricus bisporus var. burnettii (strain JB137-S8 / ATCC MYA-4627 / FGSC 10392) OX=597362 GN=AGABI1DRAFT_120030 PE=4 SV=1 - [K5XA96_AGABU]	18.5941	86.3	1	1	76	717	343	38.5663	9.17334
K5XA85	TRP domain-containing protein OS=Agaricus bisporus var. burnettii (strain JB137-S8 / ATCC MYA-4627 / FGSC 10392) OX=597362 GN=AGABI1DRAFT_127658 PE=4 SV=1 - [K5XA85_AGABU]	38.851	69.15	1	1	136	955	1112	118.994	9.01221
K5XA81	DNA polymerase epsilon subunit OS=Agaricus bisporus var. burnettii (strain JB137-S8 / ATCC MYA-4627 / FGSC 10392) OX=597362 GN=AGABI1DRAFT_99739 PE=3 SV=1 - [K5XA81_AGABU]	98.543	91.73	1	2	133	1098	532	61.048	5.60498
K5XA72	Uncharacterized protein OS=Agaricus bisporus var. burnettii (strain JB137-S8 / ATCC MYA-4627 / FGSC 10392) OX=597362 GN=AGABI1DRAFT_113336 PE=4 SV=1 - [K5XA72_AGABU]	66.0396	100	1	2	65	2593	249	28.2709	5.50342
K5XA62	Histidine biosynthesis trifunctional protein OS=Agaricus bisporus var. burnettii (strain JB137-S8 / ATCC MYA-4627 / FGSC 10392) OX=597362 GN=AGABI1DRAFT_72979 PE=3 SV=1 - [K5XA62_AGABU]	92.1089	87.44	1	3	136	2949	836	89.6517	5.59229
K5XA59	Uncharacterized protein OS=Agaricus bisporus var. burnettii (strain JB137-S8 / ATCC MYA-4627 / FGSC 10392) OX=597362 GN=AGABI1DRAFT_106270 PE=4 SV=1 - [K5XA59_AGABU]	128.963	74.68	1	2	271	1612	1343	143.128	9.5542
K5XA58	60S ribosomal protein L36 OS=Agaricus bisporus var. burnettii (strain JB137-S8 / ATCC MYA-4627 / FGSC 10392) OX=597362 GN=AGABI1DRAFT_99711 PE=3 SV=1 - [K5XA58_AGABU]	73.8779	100	1	2	51	1848	100	11.4125	11.7808
K5XA53	Peptidase S59 domain-containing protein OS=Agaricus bisporus var. burnettii (strain JB137-S8 / ATCC MYA-4627 / FGSC 10392) OX=597362 GN=AGABI1DRAFT_113192 PE=4 SV=1 - [K5XA53_AGABU]	39.0542	33.58	1	4	91	1293	962	99.2061	8.86572
K5XA51	Zn(2)-C6 fungal-type domain-containing protein OS=Agaricus bisporus var. burnettii (strain JB137-S8 / ATCC MYA-4627 / FGSC 10392) OX=597362 GN=AGABI1DRAFT_120126 PE=4 SV=1 - [K5XA51_AGABU]	48.1932	90.98	1	1	178	1631	809	90.3895	6.90283
K5XA49	Abhydrolase_2 domain-containing protein OS=Agaricus bisporus var. burnettii (strain JB137-S8 / ATCC MYA-4627 / FGSC 10392) OX=597362 GN=AGABI1DRAFT_113186 PE=4 SV=1 - [K5XA49_AGABU]	57.1763	100	2	3	45	1079	238	26.1735	6.90283
K5XA45	Uncharacterized protein OS=Agaricus bisporus var. burnettii (strain JB137-S8 / ATCC MYA-4627 / FGSC 10392) OX=597362 GN=AGABI1DRAFT_113178 PE=4 SV=1 - [K5XA45_AGABU]	87.2873	85.3	1	1	158	3119	626	68.5111	6.82959
K5XA43	Uncharacterized protein OS=Agaricus bisporus var. burnettii (strain JB137-S8 / ATCC MYA-4627 / FGSC 10392) OX=597362 GN=AGABI1DRAFT_120115 PE=3 SV=1 - [K5XA43_AGABU]	371.34	96.14	1	3	837	3025	3523	400.999	7.1958
K5XA36	Uncharacterized protein OS=Agaricus bisporus var. burnettii (strain JB137-S8 / ATCC MYA-4627 / FGSC 10392) OX=597362 GN=AGABI1DRAFT_84426 PE=4 SV=1 - [K5XA36_AGABU]	7.61605	100	1	1	27	698	107	12.2692	7.43018
K5XA27	Eukaryotic translation initiation factor 3 subunit M OS=Agaricus bisporus var. burnettii (strain JB137-S8 / ATCC MYA-4627 / FGSC 10392) OX=597362 GN=AGABI1DRAFT_99540 PE=3 SV=1 - [K5XA27_AGABU]	68.7563	100	1	3	101	1875	411	46.1102	5.13525
K5XA24	Uncharacterized protein OS=Agaricus bisporus var. burnettii (strain JB137-S8 / ATCC MYA-4627 / FGSC 10392) OX=597362 GN=AGABI1DRAFT_127591 PE=4 SV=1 - [K5XA24_AGABU]	64.3561	83.38	1	1	204	1627	993	107.688	9.48096
K5XA20	Uncharacterized protein OS=Agaricus bisporus var. burnettii (strain JB137-S8 / ATCC MYA-4627 / FGSC 10392) OX=597362 GN=AGABI1DRAFT_39047 PE=4 SV=1 - [K5XA20_AGABU]	80.058	99.24	1	1	112	2114	262	30.5948	9.18799
K5XA07	Uncharacterized protein OS=Agaricus bisporus var. burnettii (strain JB137-S8 / ATCC MYA-4627 / FGSC 10392) OX=597362 GN=AGABI1DRAFT_113145 PE=4 SV=1 - [K5XA07_AGABU]	114.155	100	1	4	88	2726	368	41.9601	6.1001
K5X9Z8	SBDS domain-containing protein	212.378	100	1	2	29	5666	125	13.979	6.30322
K5X9Z4	Uncharacterized protein OS=Agaricus bisporus var. burnettii (strain JB137-S8 / ATCC MYA-4627 / FGSC 10392) OX=597362 GN=AGABI1DRAFT_113289 PE=4 SV=1 - [K5X9Z4_AGABU]	41.434	81.86	1	2	51	1410	237	25.5243	5.47803
K5X9Y9	NdufS8, ubiquinone oxidoreductase 23 kd subunit OS=Agaricus bisporus var. burnettii (strain JB137-S8 / ATCC MYA-4627 / FGSC 10392) OX=597362 GN=NdufS8 PE=3 SV=1 - [K5X9Y9_AGABU]	43.3514	100	1	1	61	540	237	26.9274	6.62451
K5X9Y5	Uncharacterized protein OS=Agaricus bisporus var. burnettii (strain JB137-S8 / ATCC MYA-4627 / FGSC 10392) OX=597362 GN=AGABI1DRAFT_127540 PE=4 SV=1 - [K5X9Y5_AGABU]	163.042	89.34	1	1	312	7694	1220	139.505	7.54736
K5X9W2	CULLIN_2 domain-containing protein OS=Agaricus bisporus var. burnettii (strain JB137-S8 / ATCC MYA-4627 / FGSC 10392) OX=597362 GN=AGABI1DRAFT_113105 PE=3 SV=1 - [K5X9W2_AGABU]	193.601	88.41	2	6	248	1733	768	88.3161	7.38623
K5X9V8	Uncharacterized protein OS=Agaricus bisporus var. burnettii (strain JB137-S8 / ATCC MYA-4627 / FGSC 10392) OX=597362 GN=AGABI1DRAFT_84356 PE=4 SV=1 - [K5X9V8_AGABU]	11.5843	100	1	1	24	415	83	9.65102	8.54346
K5X9V6	Uncharacterized protein OS=Agaricus bisporus var. burnettii (strain JB137-S8 / ATCC MYA-4627 / FGSC 10392) OX=597362 GN=AGABI1DRAFT_113249 PE=3 SV=1 - [K5X9V6_AGABU]	178.337	100	1	9	103	2449	396	44.6441	5.56689
K5X9V0	Peptidyl-prolyl cis-trans isomerase OS=Agaricus bisporus var. burnettii (strain JB137-S8 / ATCC MYA-4627 / FGSC 10392) OX=597362 GN=AGABI1DRAFT_113097 PE=3 SV=1 - [K5X9V0_AGABU]	51.5926	99.55	1	2	125	2102	448	51.3455	6.91748
K5X9U7	Uncharacterized protein OS=Agaricus bisporus var. burnettii (strain JB137-S8 / ATCC MYA-4627 / FGSC 10392) OX=597362 GN=AGABI1DRAFT_127687 PE=4 SV=1 - [K5X9U7_AGABU]	32.0426	100	1	2	54	698	209	23.7077	7.84033
K5X9T7	Uncharacterized protein OS=Agaricus bisporus var. burnettii (strain JB137-S8 / ATCC MYA-4627 / FGSC 10392) OX=597362 GN=AGABI1DRAFT_113084 PE=4 SV=1 - [K5X9T7_AGABU]	31.4873	100	1	1	54	1514	247	28.1429	5.33838
K5X9R9	Ubiquitin-like domain-containing protein OS=Agaricus bisporus var. burnettii (strain JB137-S8 / ATCC MYA-4627 / FGSC 10392) OX=597362 GN=AGABI1DRAFT_84324 PE=4 SV=1 - [K5X9R9_AGABU]	61.8579	100	1	4	28	2266	77	8.49559	7.18115
K5X9Q8	FAA_hydrolase domain-containing protein OS=Agaricus bisporus var. burnettii (strain JB137-S8 / ATCC MYA-4627 / FGSC 10392) OX=597362 GN=AGABI1DRAFT_113217 PE=4 SV=1 - [K5X9Q8_AGABU]	24.3173	100	1	1	65	1526	299	32.5662	7.03467
K5X9Q7	Uncharacterized protein OS=Agaricus bisporus var. burnettii (strain JB137-S8 / ATCC MYA-4627 / FGSC 10392) OX=597362 GN=AGABI1DRAFT_119860 PE=4 SV=1 - [K5X9Q7_AGABU]	39.6194	100	1	1	60	1566	204	23.6071	8.96826
K5X9P4	Poly(A) polymerase OS=Agaricus bisporus var. burnettii (strain JB137-S8 / ATCC MYA-4627 / FGSC 10392) OX=597362 GN=AGABI1DRAFT_113202 PE=3 SV=1 - [K5X9P4_AGABU]	47.1608	100	1	2	179	2334	615	68.6013	7.31299
K5X9N4	HIG1 domain-containing protein OS=Agaricus bisporus var. burnettii (strain JB137-S8 / ATCC MYA-4627 / FGSC 10392) OX=597362 GN=AGABI1DRAFT_113193 PE=4 SV=1 - [K5X9N4_AGABU]	39.7297	100	1	1	65	1105	213	23.5705	9.68604
K5X9M4	SET domain-containing protein OS=Agaricus bisporus var. burnettii (strain JB137-S8 / ATCC MYA-4627 / FGSC 10392) OX=597362 GN=AGABI1DRAFT_113180 PE=4 SV=1 - [K5X9M4_AGABU]	84.5628	100	1	2	162	1285	562	62.5915	5.37646
K5X9M0	Uncharacterized protein OS=Agaricus bisporus var. burnettii (strain JB137-S8 / ATCC MYA-4627 / FGSC 10392) OX=597362 GN=AGABI1DRAFT_119979 PE=4 SV=1 - [K5X9M0_AGABU]	124.293	85.84	1	1	429	935	1801	203.329	7.00537
K5X9L2	Uncharacterized protein OS=Agaricus bisporus var. burnettii (strain JB137-S8 / ATCC MYA-4627 / FGSC 10392) OX=597362 GN=AGABI1DRAFT_72636 PE=4 SV=1 - [K5X9L2_AGABU]	120.511	72.09	1	1	215	4092	1222	135.389	5.13525
K5X9J5	Uncharacterized protein OS=Agaricus bisporus var. burnettii (strain JB137-S8 / ATCC MYA-4627 / FGSC 10392) OX=597362 GN=AGABI1DRAFT_106235 PE=4 SV=1 - [K5X9J5_AGABU]	49.6127	72.67	1	4	63	534	333	36.9376	4.94482
K5X9I8	Importin N-terminal domain-containing protein OS=Agaricus bisporus var. burnettii (strain JB137-S8 / ATCC MYA-4627 / FGSC 10392) OX=597362 GN=AGABI1DRAFT_74786 PE=4 SV=1 - [K5X9I8_AGABU]	160.562	79.37	1	10	185	6150	1081	121.25	4.85596
K5X9F9	Uncharacterized protein OS=Agaricus bisporus var. burnettii (strain JB137-S8 / ATCC MYA-4627 / FGSC 10392) OX=597362 GN=AGABI1DRAFT_84381 PE=4 SV=1 - [K5X9F9_AGABU]	31.7018	100	1	1	37	2210	125	13.9091	5.03369
K5X9E9	Actin-related protein 2/3 complex subunit 3 OS=Agaricus bisporus var. burnettii (strain JB137-S8 / ATCC MYA-4627 / FGSC 10392) OX=597362 GN=AGABI1DRAFT_113116 PE=3 SV=1 - [K5X9E9_AGABU]	86.9115	100	1	3	54	1389	180	20.0974	9.26123
K5X9E4	3-isopropylmalate dehydrogenase (Fragment) OS=Agaricus bisporus var. burnettii (strain JB137-S8 / ATCC MYA-4627 / FGSC 10392) OX=597362 GN=AGABI1DRAFT_113114 PE=3 SV=1 - [K5X9E4_AGABU]	168.918	78.22	1	11	61	1956	381	40.2994	5.46533
K5X9D9	Uncharacterized protein OS=Agaricus bisporus var. burnettii (strain JB137-S8 / ATCC MYA-4627 / FGSC 10392) OX=597362 GN=AGABI1DRAFT_128751 PE=4 SV=1 - [K5X9D9_AGABU]	66.6931	100	1	1	176	2956	489	56.125	7.54736
K5X9C9	Multifunctional fusion protein OS=Agaricus bisporus var. burnettii (strain JB137-S8 / ATCC MYA-4627 / FGSC 10392) OX=597362 GN=AGABI1DRAFT_113106 PE=3 SV=1 - [K5X9C9_AGABU]	1028.25	82.23	1	30	125	3028	546	59.6813	7.72314
K5X9C4	USP domain-containing protein OS=Agaricus bisporus var. burnettii (strain JB137-S8 / ATCC MYA-4627 / FGSC 10392) OX=597362 GN=AGABI1DRAFT_106184 PE=3 SV=1 - [K5X9C4_AGABU]	66.8685	76.61	1	1	179	1842	778	85.8585	7.09326
K5X9C0	Uncharacterized protein OS=Agaricus bisporus var. burnettii (strain JB137-S8 / ATCC MYA-4627 / FGSC 10392) OX=597362 GN=AGABI1DRAFT_113101 PE=4 SV=1 - [K5X9C0_AGABU]	24.8329	100	1	1	35	900	199	21.608	5.35107
K5X9B0	Uncharacterized protein OS=Agaricus bisporus var. burnettii (strain JB137-S8 / ATCC MYA-4627 / FGSC 10392) OX=597362 GN=AGABI1DRAFT_114101 PE=4 SV=1 - [K5X9B0_AGABU]	146.718	91.12	1	7	93	699	552	62.0949	5.23682
K5X998	Vacuolar protein sorting-associated protein 41 OS=Agaricus bisporus var. burnettii (strain JB137-S8 / ATCC MYA-4627 / FGSC 10392) OX=597362 GN=AGABI1DRAFT_56987 PE=3 SV=1 - [K5X998_AGABU]	72.6867	89.07	1	1	228	2467	933	104.952	6.65381
K5X957	Uncharacterized protein OS=Agaricus bisporus var. burnettii (strain JB137-S8 / ATCC MYA-4627 / FGSC 10392) OX=597362 GN=AGABI1DRAFT_106125 PE=4 SV=1 - [K5X957_AGABU]	108.22	77.82	1	1	288	2220	1420	152.555	6.45557
K5X946	M20_dimer domain-containing protein OS=Agaricus bisporus var. burnettii (strain JB137-S8 / ATCC MYA-4627 / FGSC 10392) OX=597362 GN=AGABI1DRAFT_106116 PE=4 SV=1 - [K5X946_AGABU]	42.1804	84.46	1	4	89	1086	560	62.2312	6.21436
K5X939	HD1 homeodomain transcription factor A mating type protein OS=Agaricus bisporus var. burnettii (strain JB137-S8 / ATCC MYA-4627 / FGSC 10392) OX=597362 GN=a1-2 PE=4 SV=1 - [K5X939_AGABU]	58.3881	71.31	1	1	98	898	624	69.165	5.78271
K5X933	Uncharacterized protein OS=Agaricus bisporus var. burnettii (strain JB137-S8 / ATCC MYA-4627 / FGSC 10392) OX=597362 GN=AGABI1DRAFT_107105 PE=3 SV=1 - [K5X933_AGABU]	26.6679	100	1	1	66	738	214	24.2836	7.02002
K5X915	UDENN domain-containing protein OS=Agaricus bisporus var. burnettii (strain JB137-S8 / ATCC MYA-4627 / FGSC 10392) OX=597362 GN=AGABI1DRAFT_120897 PE=4 SV=1 - [K5X915_AGABU]	55.7844	85.68	1	2	152	1555	880	95.1828	5.41455
K5X914	Uncharacterized protein OS=Agaricus bisporus var. burnettii (strain JB137-S8 / ATCC MYA-4627 / FGSC 10392) OX=597362 GN=AGABI1DRAFT_114173 PE=4 SV=1 - [K5X914_AGABU]	123.93	81.21	1	1	129	3252	644	71.9031	6.30322
K5X910	Uncharacterized protein OS=Agaricus bisporus var. burnettii (strain JB137-S8 / ATCC MYA-4627 / FGSC 10392) OX=597362 GN=AGABI1DRAFT_107087 PE=3 SV=1 - [K5X910_AGABU]	73.1622	100	6	4	128	1489	520	59.553	6.84424
K5X909	HIT domain-containing protein OS=Agaricus bisporus var. burnettii (strain JB137-S8 / ATCC MYA-4627 / FGSC 10392) OX=597362 GN=AGABI1DRAFT_85344 PE=4 SV=1 - [K5X909_AGABU]	81.4614	65.71	1	3	30	1880	140	15.6793	6.87354
K5X902	Glutathione synthetase OS=Agaricus bisporus var. burnettii (strain JB137-S8 / ATCC MYA-4627 / FGSC 10392) OX=597362 GN=AGABI1DRAFT_59176 PE=3 SV=1 - [K5X902_AGABU]	71.4189	82.58	1	2	117	1622	534	59.0575	5.85889
K5X900	Uncharacterized protein OS=Agaricus bisporus var. burnettii (strain JB137-S8 / ATCC MYA-4627 / FGSC 10392) OX=597362 GN=AGABI1DRAFT_74801 PE=4 SV=1 - [K5X900_AGABU]	212.965	100	1	10	141	7138	517	57.2594	6.91748
K5X8X7	Hist_deacetyl domain-containing protein OS=Agaricus bisporus var. burnettii (strain JB137-S8 / ATCC MYA-4627 / FGSC 10392) OX=597362 GN=AGABI1DRAFT_107062 PE=4 SV=1 - [K5X8X7_AGABU]	82.9721	92.51	1	2	125	1666	601	66.3516	5.89697
K5X8X3	Uncharacterized protein OS=Agaricus bisporus var. burnettii (strain JB137-S8 / ATCC MYA-4627 / FGSC 10392) OX=597362 GN=AGABI1DRAFT_74549 PE=4 SV=1 - [K5X8X3_AGABU]	146.673	91.92	1	2	289	4312	1325	144.797	6.0874
K5X8W4	Uncharacterized protein OS=Agaricus bisporus var. burnettii (strain JB137-S8 / ATCC MYA-4627 / FGSC 10392) OX=597362 GN=AGABI1DRAFT_114026 PE=3 SV=1 - [K5X8W4_AGABU]	148.418	99.45	1	12	94	2774	364	42.0566	5.56689
K5X8V9	Malic enzyme OS=Agaricus bisporus var. burnettii (strain JB137-S8 / ATCC MYA-4627 / FGSC 10392) OX=597362 GN=AGABI1DRAFT_52271 PE=3 SV=1 - [K5X8V9_AGABU]	94.2183	100	1	2	169	993	602	66.2442	6.3667
K5X8V8	Uncharacterized protein OS=Agaricus bisporus var. burnettii (strain JB137-S8 / ATCC MYA-4627 / FGSC 10392) OX=597362 GN=AGABI1DRAFT_85429 PE=4 SV=1 - [K5X8V8_AGABU]	35.5091	80.92	1	1	77	743	477	52.4403	6.26514
K5X8V2	DUF2235 domain-containing protein OS=Agaricus bisporus var. burnettii (strain JB137-S8 / ATCC MYA-4627 / FGSC 10392) OX=597362 GN=AGABI1DRAFT_114126 PE=4 SV=1 - [K5X8V2_AGABU]	40.7194	93.35	1	2	146	2149	571	64.4909	9.18799
K5X8V1	PPM-type phosphatase domain-containing protein (Fragment) OS=Agaricus bisporus var. burnettii (strain JB137-S8 / ATCC MYA-4627 / FGSC 10392) OX=597362 GN=AGABI1DRAFT_114014 PE=3 SV=1 - [K5X8V1_AGABU]	112.913	75.47	1	5	80	2363	424	46.6696	4.7417
K5X8V0	Uncharacterized protein OS=Agaricus bisporus var. burnettii (strain JB137-S8 / ATCC MYA-4627 / FGSC 10392) OX=597362 GN=AGABI1DRAFT_124674 PE=4 SV=1 - [K5X8V0_AGABU]	76.5889	82.22	1	2	121	1818	433	48.6158	9.21729
K5X8T7	Uncharacterized protein OS=Agaricus bisporus var. burnettii (strain JB137-S8 / ATCC MYA-4627 / FGSC 10392) OX=597362 GN=AGABI1DRAFT_91970 PE=4 SV=1 - [K5X8T7_AGABU]	117.691	100	1	4	57	3483	166	18.6103	5.47803
K5X8T2	Lactamase_B domain-containing protein OS=Agaricus bisporus var. burnettii (strain JB137-S8 / ATCC MYA-4627 / FGSC 10392) OX=597362 GN=AGABI1DRAFT_113995 PE=4 SV=1 - [K5X8T2_AGABU]	55.9233	85.52	1	3	57	2383	297	33.2487	6.43018
K5X8S8	Uncharacterized protein OS=Agaricus bisporus var. burnettii (strain JB137-S8 / ATCC MYA-4627 / FGSC 10392) OX=597362 GN=AGABI1DRAFT_113991 PE=4 SV=1 - [K5X8S8_AGABU]	122.892	100	1	5	98	3458	457	50.5937	6.48096
K5X8S7	GST N-terminal domain-containing protein OS=Agaricus bisporus var. burnettii (strain JB137-S8 / ATCC MYA-4627 / FGSC 10392) OX=597362 GN=AGABI1DRAFT_74698 PE=4 SV=1 - [K5X8S7_AGABU]	32.3677	83.81	1	3	57	1036	247	28.2603	5.23682
K5X8S3	Uncharacterized protein OS=Agaricus bisporus var. burnettii (strain JB137-S8 / ATCC MYA-4627 / FGSC 10392) OX=597362 GN=AGABI1DRAFT_113984 PE=3 SV=1 - [K5X8S3_AGABU]	214.762	100	1	10	122	7596	592	65.2077	6.39209
K5X8R7	Uncharacterized protein OS=Agaricus bisporus var. burnettii (strain JB137-S8 / ATCC MYA-4627 / FGSC 10392) OX=597362 GN=AGABI1DRAFT_128715 PE=4 SV=1 - [K5X8R7_AGABU]	22.5798	92.06	1	1	78	948	579	64.2324	7.78174
K5X8R3	Alternative oxidase OS=Agaricus bisporus var. burnettii (strain JB137-S8 / ATCC MYA-4627 / FGSC 10392) OX=597362 GN=AOX PE=3 SV=1 - [K5X8R3_AGABU]	49.0486	100	1	1	124	2699	375	42.867	9.15869
K5X8Q9	Uncharacterized protein OS=Agaricus bisporus var. burnettii (strain JB137-S8 / ATCC MYA-4627 / FGSC 10392) OX=597362 GN=AGABI1DRAFT_106898 PE=4 SV=1 - [K5X8Q9_AGABU]	126.001	93.42	1	3	333	2216	1307	143.626	9.62744
K5X8Q1	CAP-Gly domain-containing protein OS=Agaricus bisporus var. burnettii (strain JB137-S8 / ATCC MYA-4627 / FGSC 10392) OX=597362 GN=AGABI1DRAFT_117716 PE=4 SV=1 - [K5X8Q1_AGABU]	177.521	100	1	2	371	2575	1279	142.169	5.24951
K5X8P7	Uncharacterized protein OS=Agaricus bisporus var. burnettii (strain JB137-S8 / ATCC MYA-4627 / FGSC 10392) OX=597362 GN=AGABI1DRAFT_110851 PE=4 SV=1 - [K5X8P7_AGABU]	32.7295	68.35	1	1	89	1828	515	57.0295	7.10791
K5X8N5	SMC hinge domain-containing protein OS=Agaricus bisporus var. burnettii (strain JB137-S8 / ATCC MYA-4627 / FGSC 10392) OX=597362 GN=AGABI1DRAFT_124613 PE=4 SV=1 - [K5X8N5_AGABU]	293.705	97.3	1	2	566	1520	1554	175.865	5.88428
K5X8N3	Uncharacterized protein OS=Agaricus bisporus var. burnettii (strain JB137-S8 / ATCC MYA-4627 / FGSC 10392) OX=597362 GN=AGABI1DRAFT_74345 PE=4 SV=1 - [K5X8N3_AGABU]	52.8303	89.04	1	1	196	1664	830	92.4795	6.81494
K5X8M9	RING-type domain-containing protein OS=Agaricus bisporus var. burnettii (strain JB137-S8 / ATCC MYA-4627 / FGSC 10392) OX=597362 GN=AGABI1DRAFT_40399 PE=4 SV=1 - [K5X8M9_AGABU]	20.2121	59.74	1	1	76	1696	390	43.2419	6.15088
K5X8M4	TauD domain-containing protein OS=Agaricus bisporus var. burnettii (strain JB137-S8 / ATCC MYA-4627 / FGSC 10392) OX=597362 GN=AGABI1DRAFT_67631 PE=4 SV=1 - [K5X8M4_AGABU]	166.725	100	1	7	98	5910	395	44.2365	6.58057
K5X8L9	Uncharacterized protein OS=Agaricus bisporus var. burnettii (strain JB137-S8 / ATCC MYA-4627 / FGSC 10392) OX=597362 GN=AGABI1DRAFT_107002 PE=4 SV=1 - [K5X8L9_AGABU]	68.3199	100	1	1	144	1310	441	51.1438	8.00146
K5X8L3	Dihydrolipoyl dehydrogenase (Fragment) OS=Agaricus bisporus var. burnettii (strain JB137-S8 / ATCC MYA-4627 / FGSC 10392) OX=597362 GN=AGABI1DRAFT_113912 PE=3 SV=1 - [K5X8L3_AGABU]	147.949	100	1	9	135	2194	508	53.9501	7.62061
K5X8L1	Proteasome subunit alpha type OS=Agaricus bisporus var. burnettii (strain JB137-S8 / ATCC MYA-4627 / FGSC 10392) OX=597362 GN=AGABI1DRAFT_110820 PE=3 SV=1 - [K5X8L1_AGABU]	185.073	100	1	9	61	1447	242	26.9016	5.18604
K5X8K8	Uncharacterized protein OS=Agaricus bisporus var. burnettii (strain JB137-S8 / ATCC MYA-4627 / FGSC 10392) OX=597362 GN=AGABI1DRAFT_88991 PE=4 SV=1 - [K5X8K8_AGABU]	301.334	90.04	1	10	99	1312	542	59.8715	5.37646
K5X8J7	APH domain-containing protein OS=Agaricus bisporus var. burnettii (strain JB137-S8 / ATCC MYA-4627 / FGSC 10392) OX=597362 GN=AGABI1DRAFT_74635 PE=4 SV=1 - [K5X8J7_AGABU]	74.7614	91.63	1	1	124	2174	466	53.1848	5.8335
K5X8J5	VASt domain-containing protein OS=Agaricus bisporus var. burnettii (strain JB137-S8 / ATCC MYA-4627 / FGSC 10392) OX=597362 GN=AGABI1DRAFT_67583 PE=4 SV=1 - [K5X8J5_AGABU]	71.1733	81.19	1	1	149	2333	776	85.5534	6.1001
K5X8J1	A_deaminase domain-containing protein OS=Agaricus bisporus var. burnettii (strain JB137-S8 / ATCC MYA-4627 / FGSC 10392) OX=597362 GN=AGABI1DRAFT_120906 PE=3 SV=1 - [K5X8J1_AGABU]	99.0585	93.11	1	6	174	4114	784	90.4673	6.65381
K5X8I2	WD_REPEATS_REGION domain-containing protein OS=Agaricus bisporus var. burnettii (strain JB137-S8 / ATCC MYA-4627 / FGSC 10392) OX=597362 GN=AGABI1DRAFT_110787 PE=4 SV=1 - [K5X8I2_AGABU]	73.5645	86.69	1	4	99	1822	511	56.6707	4.85596
K5X8H9	Uncharacterized protein OS=Agaricus bisporus var. burnettii (strain JB137-S8 / ATCC MYA-4627 / FGSC 10392) OX=597362 GN=AGABI1DRAFT_114061 PE=4 SV=1 - [K5X8H9_AGABU]	33.5014	80.91	1	1	110	1616	639	71.5144	5.35107
K5X8G4	Uncharacterized protein OS=Agaricus bisporus var. burnettii (strain JB137-S8 / ATCC MYA-4627 / FGSC 10392) OX=597362 GN=AGABI1DRAFT_117637 PE=4 SV=1 - [K5X8G4_AGABU]	222.082	95.09	1	1	486	1275	1752	199.087	6.46826
K5X8G3	Thiamine thiazole synthase OS=Agaricus bisporus var. burnettii (strain JB137-S8 / ATCC MYA-4627 / FGSC 10392) OX=597362 GN=AGABI1DRAFT_40074 PE=3 SV=1 - [K5X8G3_AGABU]	38.8893	84.18	1	2	56	1219	297	31.8472	6.354
K5X8F9	S-formylglutathione hydrolase OS=Agaricus bisporus var. burnettii (strain JB137-S8 / ATCC MYA-4627 / FGSC 10392) OX=597362 GN=AGABI1DRAFT_97134 PE=3 SV=1 - [K5X8F9_AGABU]	130.031	100	1	5	51	2044	292	32.3249	6.17627
K5X8F8	RIO domain-containing protein OS=Agaricus bisporus var. burnettii (strain JB137-S8 / ATCC MYA-4627 / FGSC 10392) OX=597362 GN=AGABI1DRAFT_120702 PE=4 SV=1 - [K5X8F8_AGABU]	109.129	87.54	1	1	187	4869	642	71.9545	5.37646
K5X8E7	Uncharacterized protein OS=Agaricus bisporus var. burnettii (strain JB137-S8 / ATCC MYA-4627 / FGSC 10392) OX=597362 GN=AGABI1DRAFT_124509 PE=4 SV=1 - [K5X8E7_AGABU]	55.7615	86.27	1	2	168	1748	619	67.8423	7.43018
K5X8E5	Uncharacterized protein OS=Agaricus bisporus var. burnettii (strain JB137-S8 / ATCC MYA-4627 / FGSC 10392) OX=597362 GN=AGABI1DRAFT_85125 PE=4 SV=1 - [K5X8E5_AGABU]	865.735	100	1	18	76	3880	294	31.4732	8.86572
K5X8E2	Uncharacterized protein OS=Agaricus bisporus var. burnettii (strain JB137-S8 / ATCC MYA-4627 / FGSC 10392) OX=597362 GN=AGABI1DRAFT_114043 PE=4 SV=1 - [K5X8E2_AGABU]	78.6767	100	1	4	57	1181	253	26.436	8.92432
K5X8D1	Proteasome subunit beta OS=Agaricus bisporus var. burnettii (strain JB137-S8 / ATCC MYA-4627 / FGSC 10392) OX=597362 GN=AGABI1DRAFT_113835 PE=3 SV=1 - [K5X8D1_AGABU]	60.3541	83.2	1	3	57	2260	256	28.5074	7.13721
K5X8C8	Aldo_ket_red domain-containing protein OS=Agaricus bisporus var. burnettii (strain JB137-S8 / ATCC MYA-4627 / FGSC 10392) OX=597362 GN=AGABI1DRAFT_58697 PE=4 SV=1 - [K5X8C8_AGABU]	38.3927	100	1	1	116	881	380	42.5533	8.66064
K5X8C5	Cytosolic Fe-S cluster assembly factor CFD1 OS=Agaricus bisporus var. burnettii (strain JB137-S8 / ATCC MYA-4627 / FGSC 10392) OX=597362 GN=CFD1 PE=3 SV=1 - [K5X8C5_AGABU]	40.186	100	1	1	59	2397	291	30.9079	6.22705
K5X8C3	U-box domain-containing protein OS=Agaricus bisporus var. burnettii (strain JB137-S8 / ATCC MYA-4627 / FGSC 10392) OX=597362 GN=AGABI1DRAFT_74542 PE=4 SV=1 - [K5X8C3_AGABU]	139.555	88.38	1	4	226	4223	955	107.967	5.5415
K5X8C2	Cir_N domain-containing protein OS=Agaricus bisporus var. burnettii (strain JB137-S8 / ATCC MYA-4627 / FGSC 10392) OX=597362 GN=AGABI1DRAFT_32072 PE=4 SV=1 - [K5X8C2_AGABU]	94.0371	100	1	1	202	1925	423	49.4467	10.3306
K5X8B9	Uncharacterized protein OS=Agaricus bisporus var. burnettii (strain JB137-S8 / ATCC MYA-4627 / FGSC 10392) OX=597362 GN=AGABI1DRAFT_67389 PE=4 SV=1 - [K5X8B9_AGABU]	80.1691	86	1	2	248	3539	914	103.34	9.0708
K5X8B6	Peptidase_M43 domain-containing protein OS=Agaricus bisporus var. burnettii (strain JB137-S8 / ATCC MYA-4627 / FGSC 10392) OX=597362 GN=AGABI1DRAFT_113820 PE=4 SV=1 - [K5X8B6_AGABU]	19.452	84.35	1	1	56	348	294	32.5349	6.22705
K5X8A7	Uncharacterized protein OS=Agaricus bisporus var. burnettii (strain JB137-S8 / ATCC MYA-4627 / FGSC 10392) OX=597362 GN=AGABI1DRAFT_81839 PE=4 SV=1 - [K5X8A7_AGABU]	146.078	100	1	10	63	3935	220	22.9331	6.96143
K5X8A4	RuvB-like helicase (Fragment) OS=Agaricus bisporus var. burnettii (strain JB137-S8 / ATCC MYA-4627 / FGSC 10392) OX=597362 GN=AGABI1DRAFT_110704 PE=3 SV=1 - [K5X8A4_AGABU]	127.144	89.64	1	6	119	7582	473	50.1703	5.99854
K5X8A2	CS domain-containing protein OS=Agaricus bisporus var. burnettii (strain JB137-S8 / ATCC MYA-4627 / FGSC 10392) OX=597362 GN=AGABI1DRAFT_59080 PE=4 SV=1 - [K5X8A2_AGABU]	72.4213	74.61	1	3	106	780	646	71.5144	5.35107
K5X8A1	Uncharacterized protein OS=Agaricus bisporus var. burnettii (strain JB137-S8 / ATCC MYA-4627 / FGSC 10392) OX=597362 GN=AGABI1DRAFT_120644 PE=4 SV=1 - [K5X8A1_AGABU]	69.0627	93.79	1	4	201	698	870	98.173	5.43994
K5X8A0	Uncharacterized protein OS=Agaricus bisporus var. burnettii (strain JB137-S8 / ATCC MYA-4627 / FGSC 10392) OX=597362 GN=AGABI1DRAFT_67345 PE=4 SV=1 - [K5X8A0_AGABU]	100.798	100	1	2	204	1958	755	85.9543	8.14795
K5X898	Vacuolar proton pump subunit B OS=Agaricus bisporus var. burnettii (strain JB137-S8 / ATCC MYA-4627 / FGSC 10392) OX=597362 GN=AGABI1DRAFT_114009 PE=3 SV=1 - [K5X898_AGABU]	480.193	100	1	24	139	621	517	57.1273	5.45264
K5X890	Uncharacterized protein OS=Agaricus bisporus var. burnettii (strain JB137-S8 / ATCC MYA-4627 / FGSC 10392) OX=597362 GN=AGABI1DRAFT_113796 PE=4 SV=1 - [K5X890_AGABU]	8.88689	100	1	1	38	209	179	20.6169	4.95752
K5X886	WD_REPEATS_REGION domain-containing protein OS=Agaricus bisporus var. burnettii (strain JB137-S8 / ATCC MYA-4627 / FGSC 10392) OX=597362 GN=AGABI1DRAFT_67309 PE=4 SV=1 - [K5X886_AGABU]	54.2689	76.96	1	1	176	1006	881	96.9722	7.62061
K5X884	FMN hydroxy acid dehydrogenase domain-containing protein OS=Agaricus bisporus var. burnettii (strain JB137-S8 / ATCC MYA-4627 / FGSC 10392) OX=597362 GN=AGABI1DRAFT_128349 PE=3 SV=1 - [K5X884_AGABU]	118.518	89.86	1	4	106	3190	434	47.7754	7.43018
K5X880	Uncharacterized protein OS=Agaricus bisporus var. burnettii (strain JB137-S8 / ATCC MYA-4627 / FGSC 10392) OX=597362 GN=AGABI1DRAFT_91794 PE=4 SV=1 - [K5X880_AGABU]	116.84	100	1	5	212	804	611	69.903	5.37646
K5X874	SAM domain-containing protein OS=Agaricus bisporus var. burnettii (strain JB137-S8 / ATCC MYA-4627 / FGSC 10392) OX=597362 GN=AGABI1DRAFT_113773 PE=4 SV=1 - [K5X874_AGABU]	55.8631	71.57	1	1	98	1977	626	65.8683	8.32373
K5X873	Uncharacterized protein OS=Agaricus bisporus var. burnettii (strain JB137-S8 / ATCC MYA-4627 / FGSC 10392) OX=597362 GN=AGABI1DRAFT_85273 PE=4 SV=1 - [K5X873_AGABU]	127.983	100	1	1	212	4696	636	71.8573	5.5415
K5X865	Uncharacterized protein OS=Agaricus bisporus var. burnettii (strain JB137-S8 / ATCC MYA-4627 / FGSC 10392) OX=597362 GN=AGABI1DRAFT_97036 PE=4 SV=1 - [K5X865_AGABU]	341.754	100	1	11	83	2308	340	38.1683	6.62451
K5X853	NIPSNAP domain-containing protein OS=Agaricus bisporus var. burnettii (strain JB137-S8 / ATCC MYA-4627 / FGSC 10392) OX=597362 GN=AGABI1DRAFT_110665 PE=4 SV=1 - [K5X853_AGABU]	88.1755	100	1	3	73	1963	267	30.861	9.53955
K5X851	Uncharacterized protein OS=Agaricus bisporus var. burnettii (strain JB137-S8 / ATCC MYA-4627 / FGSC 10392) OX=597362 GN=AGABI1DRAFT_128305 PE=4 SV=1 - [K5X851_AGABU]	110.701	92.81	1	2	166	2480	668	74.3809	7.41553
K5X848	Uncharacterized protein OS=Agaricus bisporus var. burnettii (strain JB137-S8 / ATCC MYA-4627 / FGSC 10392) OX=597362 GN=AGABI1DRAFT_97017 PE=3 SV=1 - [K5X848_AGABU]	113.642	100	1	3	211	1757	694	77.5663	9.1001
K5X847	Uncharacterized protein OS=Agaricus bisporus var. burnettii (strain JB137-S8 / ATCC MYA-4627 / FGSC 10392) OX=597362 GN=AGABI1DRAFT_113754 PE=4 SV=1 - [K5X847_AGABU]	34.3094	100	1	1	85	745	379	41.5855	8.57275
K5X840	ThiF domain-containing protein OS=Agaricus bisporus var. burnettii (strain JB137-S8 / ATCC MYA-4627 / FGSC 10392) OX=597362 GN=AGABI1DRAFT_113952 PE=4 SV=1 - [K5X840_AGABU]	187.573	100	1	1	86	1867	349	38.8138	5.51611
K5X836	DUF89 domain-containing protein OS=Agaricus bisporus var. burnettii (strain JB137-S8 / ATCC MYA-4627 / FGSC 10392) OX=597362 GN=AGABI1DRAFT_110655 PE=4 SV=1 - [K5X836_AGABU]	222.056	100	1	9	141	863	502	57.1006	5.79541
K5X831	GH16 domain-containing protein OS=Agaricus bisporus var. burnettii (strain JB137-S8 / ATCC MYA-4627 / FGSC 10392) OX=597362 GN=AGABI1DRAFT_113943 PE=4 SV=1 - [K5X831_AGABU]	32.0741	76.71	1	2	82	989	687	76.0727	6.23975
K5X830	Sister chromatid cohesion protein OS=Agaricus bisporus var. burnettii (strain JB137-S8 / ATCC MYA-4627 / FGSC 10392) OX=597362 GN=AGABI1DRAFT_58474 PE=3 SV=1 - [K5X830_AGABU]	221.753	91.91	1	2	437	1658	1644	182.961	6.78564
K5X826	Fe2OG dioxygenase domain-containing protein OS=Agaricus bisporus var. burnettii (strain JB137-S8 / ATCC MYA-4627 / FGSC 10392) OX=597362 GN=AGABI1DRAFT_39707 PE=3 SV=1 - [K5X826_AGABU]	40.7149	87.18	1	1	83	1353	351	39.8109	5.77002
K5X823	Uncharacterized protein OS=Agaricus bisporus var. burnettii (strain JB137-S8 / ATCC MYA-4627 / FGSC 10392) OX=597362 GN=AGABI1DRAFT_91927 PE=4 SV=1 - [K5X823_AGABU]	192.153	100	1	1	547	1832	1901	213.297	8.89502
K5X818	Uncharacterized protein OS=Agaricus bisporus var. burnettii (strain JB137-S8 / ATCC MYA-4627 / FGSC 10392) OX=597362 GN=AGABI1DRAFT_84991 PE=4 SV=1 - [K5X818_AGABU]	8.83212	100	1	1	30	1323	140	15.6252	9.64209
K5X815	Carn_acyltransf domain-containing protein OS=Agaricus bisporus var. burnettii (strain JB137-S8 / ATCC MYA-4627 / FGSC 10392) OX=597362 GN=AGABI1DRAFT_113708 PE=4 SV=1 - [K5X815_AGABU]	155.803	100	1	8	171	3442	608	68.683	7.04932
K5X807	Uncharacterized protein OS=Agaricus bisporus var. burnettii (strain JB137-S8 / ATCC MYA-4627 / FGSC 10392) OX=597362 GN=AGABI1DRAFT_106869 PE=4 SV=1 - [K5X807_AGABU]	45.2783	89.53	1	2	154	1426	850	93.3533	6.02393
K5X7Y9	Uncharacterized protein OS=Agaricus bisporus var. burnettii (strain JB137-S8 / ATCC MYA-4627 / FGSC 10392) OX=597362 GN=AGABI1DRAFT_73835 PE=4 SV=1 - [K5X7Y9_AGABU]	38.0346	65.67	1	1	49	2193	466	49.6792	5.33838
K5X7Y4	Uncharacterized protein OS=Agaricus bisporus var. burnettii (strain JB137-S8 / ATCC MYA-4627 / FGSC 10392) OX=597362 GN=AGABI1DRAFT_110627 PE=4 SV=1 - [K5X7Y4_AGABU]	24.5755	100	1	2	32	1261	131	13.9442	5.18604
K5X7Y0	Uncharacterized protein OS=Agaricus bisporus var. burnettii (strain JB137-S8 / ATCC MYA-4627 / FGSC 10392) OX=597362 GN=AGABI1DRAFT_110624 PE=4 SV=1 - [K5X7Y0_AGABU]	33.0093	56.81	1	1	42	804	551	58.7956	7.23975
K5X7X7	Uncharacterized protein (Fragment) OS=Agaricus bisporus var. burnettii (strain JB137-S8 / ATCC MYA-4627 / FGSC 10392) OX=597362 GN=AGABI1DRAFT_58399 PE=4 SV=1 - [K5X7X7_AGABU]	285.547	90.77	1	3	414	2523	1365	154.238	5.47803
K5X7X2	Ysc84 domain-containing protein OS=Agaricus bisporus var. burnettii (strain JB137-S8 / ATCC MYA-4627 / FGSC 10392) OX=597362 GN=AGABI1DRAFT_85156 PE=4 SV=1 - [K5X7X2_AGABU]	69.7225	83.39	1	4	49	1557	283	29.185	5.65576
K5X7W6	Chitin synthase OS=Agaricus bisporus var. burnettii (strain JB137-S8 / ATCC MYA-4627 / FGSC 10392) OX=597362 GN=AGABI1DRAFT_31788 PE=3 SV=1 - [K5X7W6_AGABU]	66.5023	82.62	1	1	146	1742	771	86.8251	8.54346
K5X7W2	Tubulin-specific chaperone A OS=Agaricus bisporus var. burnettii (strain JB137-S8 / ATCC MYA-4627 / FGSC 10392) OX=597362 GN=AGABI1DRAFT_88809 PE=3 SV=1 - [K5X7W2_AGABU]	91.9999	100	1	4	49	1522	111	12.4346	5.70654
K5X7V9	Uncharacterized protein OS=Agaricus bisporus var. burnettii (strain JB137-S8 / ATCC MYA-4627 / FGSC 10392) OX=597362 GN=AGABI1DRAFT_104011 PE=4 SV=1 - [K5X7V9_AGABU]	207.205	94.55	1	1	494	4316	1854	207.815	8.1626
K5X7V3	Uncharacterized protein OS=Agaricus bisporus var. burnettii (strain JB137-S8 / ATCC MYA-4627 / FGSC 10392) OX=597362 GN=AGABI1DRAFT_110600 PE=4 SV=1 - [K5X7V3_AGABU]	47.4057	91.63	1	1	130	1808	502	57.6747	6.87354
K5X7U2	Uncharacterized protein OS=Agaricus bisporus var. burnettii (strain JB137-S8 / ATCC MYA-4627 / FGSC 10392) OX=597362 GN=AGABI1DRAFT_110587 PE=4 SV=1 - [K5X7U2_AGABU]	64.4446	100	1	2	71	1062	209	23.0316	5.8208
K5X7T7	Uncharacterized protein OS=Agaricus bisporus var. burnettii (strain JB137-S8 / ATCC MYA-4627 / FGSC 10392) OX=597362 GN=AGABI1DRAFT_124304 PE=4 SV=1 - [K5X7T7_AGABU]	21.2216	100	1	1	69	454	292	33.2427	9.1001
K5X7T6	C2 domain-containing protein (Fragment) OS=Agaricus bisporus var. burnettii (strain JB137-S8 / ATCC MYA-4627 / FGSC 10392) OX=597362 GN=AGABI1DRAFT_30939 PE=4 SV=1 - [K5X7T6_AGABU]	16.4474	100	1	1	27	219	138	15.2679	6.53662
K5X7T3	RSN1_7TM domain-containing protein OS=Agaricus bisporus var. burnettii (strain JB137-S8 / ATCC MYA-4627 / FGSC 10392) OX=597362 GN=AGABI1DRAFT_124299 PE=4 SV=1 - [K5X7T3_AGABU]	89.9586	72.73	1	1	234	2016	1258	139.019	8.38232
K5X7S6	Uncharacterized protein OS=Agaricus bisporus var. burnettii (strain JB137-S8 / ATCC MYA-4627 / FGSC 10392) OX=597362 GN=AGABI1DRAFT_85119 PE=4 SV=1 - [K5X7S6_AGABU]	25.8044	74.41	1	1	28	1588	211	21.8144	4.85596
K5X7S2	SH3 domain-containing protein OS=Agaricus bisporus var. burnettii (strain JB137-S8 / ATCC MYA-4627 / FGSC 10392) OX=597362 GN=AGABI1DRAFT_103989 PE=3 SV=1 - [K5X7S2_AGABU]	15.842	45.18	1	1	22	1334	332	34.7883	6.72705
K5X7S1	Uncharacterized protein OS=Agaricus bisporus var. burnettii (strain JB137-S8 / ATCC MYA-4627 / FGSC 10392) OX=597362 GN=AGABI1DRAFT_113831 PE=3 SV=1 - [K5X7S1_AGABU]	128.635	100	1	3	77	5108	302	32.7273	6.63916
K5X7R7	Uncharacterized protein OS=Agaricus bisporus var. burnettii (strain JB137-S8 / ATCC MYA-4627 / FGSC 10392) OX=597362 GN=AGABI1DRAFT_74106 PE=4 SV=1 - [K5X7R7_AGABU]	156.655	88.86	1	7	82	5930	386	41.8042	4.71631
K5X7R1	USP domain-containing protein OS=Agaricus bisporus var. burnettii (strain JB137-S8 / ATCC MYA-4627 / FGSC 10392) OX=597362 GN=AGABI1DRAFT_67056 PE=3 SV=1 - [K5X7R1_AGABU]	152.37	97.42	1	3	336	4285	1359	153.057	5.5415
K5X7R0	Uncharacterized protein OS=Agaricus bisporus var. burnettii (strain JB137-S8 / ATCC MYA-4627 / FGSC 10392) OX=597362 GN=AGABI1DRAFT_114526 PE=4 SV=1 - [K5X7R0_AGABU]	76.147	100	1	1	173	2301	569	61.7986	9.77393
K5X7Q8	ADF-H domain-containing protein OS=Agaricus bisporus var. burnettii (strain JB137-S8 / ATCC MYA-4627 / FGSC 10392) OX=597362 GN=AGABI1DRAFT_85102 PE=3 SV=1 - [K5X7Q8_AGABU]	309.341	100	1	9	47	1377	142	15.9823	5.71924
K5X7Q6	MOSC domain-containing protein OS=Agaricus bisporus var. burnettii (strain JB137-S8 / ATCC MYA-4627 / FGSC 10392) OX=597362 GN=AGABI1DRAFT_110553 PE=4 SV=1 - [K5X7Q6_AGABU]	85.8474	77.37	1	2	85	1309	327	36.3765	6.68311
K5X7Q3	Uncharacterized protein OS=Agaricus bisporus var. burnettii (strain JB137-S8 / ATCC MYA-4627 / FGSC 10392) OX=597362 GN=AGABI1DRAFT_74090 PE=3 SV=1 - [K5X7Q3_AGABU]	13.3346	53.42	1	1	57	1108	526	57.5776	5.21143
K5X7N6	Uncharacterized protein (Fragment) OS=Agaricus bisporus var. burnettii (strain JB137-S8 / ATCC MYA-4627 / FGSC 10392) OX=597362 GN=AGABI1DRAFT_25516 PE=4 SV=1 - [K5X7N6_AGABU]	19.0278	100	1	1	43	1362	130	14.6337	9.68604
K5X7N5	Uncharacterized protein OS=Agaricus bisporus var. burnettii (strain JB137-S8 / ATCC MYA-4627 / FGSC 10392) OX=597362 GN=AGABI1DRAFT_117401 PE=4 SV=1 - [K5X7N5_AGABU]	37.8288	100	1	2	147	1286	544	61.5642	6.1001
K5X7N2	Uncharacterized protein OS=Agaricus bisporus var. burnettii (strain JB137-S8 / ATCC MYA-4627 / FGSC 10392) OX=597362 GN=AGABI1DRAFT_85838 PE=4 SV=1 - [K5X7N2_AGABU]	911.081	92.36	1	17	106	2219	576	66.0306	5.45264
K5X7M1	DUF202 domain-containing protein OS=Agaricus bisporus var. burnettii (strain JB137-S8 / ATCC MYA-4627 / FGSC 10392) OX=597362 GN=AGABI1DRAFT_85831 PE=4 SV=1 - [K5X7M1_AGABU]	30.5962	100	1	1	46	1325	235	26.4088	9.70068
K5X7L3	Peroxisomal membrane protein PEX16 OS=Agaricus bisporus var. burnettii (strain JB137-S8 / ATCC MYA-4627 / FGSC 10392) OX=597362 GN=AGABI1DRAFT_110519 PE=3 SV=1 - [K5X7L3_AGABU]	47.9413	100	1	1	94	2433	368	41.9054	9.75928
K5X7K9	Fe2OG dioxygenase domain-containing protein OS=Agaricus bisporus var. burnettii (strain JB137-S8 / ATCC MYA-4627 / FGSC 10392) OX=597362 GN=AGABI1DRAFT_58577 PE=3 SV=1 - [K5X7K9_AGABU]	29.427	83.78	1	2	66	1008	333	37.0907	5.96045
K5X7K5	Uncharacterized protein OS=Agaricus bisporus var. burnettii (strain JB137-S8 / ATCC MYA-4627 / FGSC 10392) OX=597362 GN=AGABI1DRAFT_113774 PE=3 SV=1 - [K5X7K5_AGABU]	277.167	84.91	1	7	62	2602	318	34.981	6.30322
K5X7J6	V-type proton ATPase subunit OS=Agaricus bisporus var. burnettii (strain JB137-S8 / ATCC MYA-4627 / FGSC 10392) OX=597362 GN=AGABI1DRAFT_113765 PE=3 SV=1 - [K5X7J6_AGABU]	25.6262	100	1	1	53	1804	355	40.6942	4.71631
K5X7I5	ENTH domain-containing protein OS=Agaricus bisporus var. burnettii (strain JB137-S8 / ATCC MYA-4627 / FGSC 10392) OX=597362 GN=AGABI1DRAFT_106728 PE=4 SV=1 - [K5X7I5_AGABU]	74.1855	83.85	1	5	104	1325	514	53.5	7.47412
K5X7I4	Uncharacterized protein OS=Agaricus bisporus var. burnettii (strain JB137-S8 / ATCC MYA-4627 / FGSC 10392) OX=597362 GN=AGABI1DRAFT_114479 PE=4 SV=1 - [K5X7I4_AGABU]	39.252	100	1	1	104	760	405	45.6671	6.46826
K5X7H9	Methyltransf_25 domain-containing protein OS=Agaricus bisporus var. burnettii (strain JB137-S8 / ATCC MYA-4627 / FGSC 10392) OX=597362 GN=AGABI1DRAFT_113755 PE=4 SV=1 - [K5X7H9_AGABU]	76.6303	100	1	2	64	1947	233	26.8708	6.94678
K5X7H8	Uncharacterized protein OS=Agaricus bisporus var. burnettii (strain JB137-S8 / ATCC MYA-4627 / FGSC 10392) OX=597362 GN=AGABI1DRAFT_110479 PE=4 SV=1 - [K5X7H8_AGABU]	305.482	93.42	1	13	146	1033	593	65.8948	5.16064
K5X7H5	V-type proton ATPase proteolipid subunit OS=Agaricus bisporus var. burnettii (strain JB137-S8 / ATCC MYA-4627 / FGSC 10392) OX=597362 GN=AGABI1DRAFT_85027 PE=3 SV=1 - [K5X7H5_AGABU]	5.00058	100	1	1	10	239	159	16.0393	7.66455
K5X7H1	EHN domain-containing protein OS=Agaricus bisporus var. burnettii (strain JB137-S8 / ATCC MYA-4627 / FGSC 10392) OX=597362 GN=AGABI1DRAFT_85025 PE=4 SV=1 - [K5X7H1_AGABU]	101.82	87.1	1	5	99	3552	403	45.6379	7.28369
K5X7G8	Uncharacterized protein OS=Agaricus bisporus var. burnettii (strain JB137-S8 / ATCC MYA-4627 / FGSC 10392) OX=597362 GN=AGABI1DRAFT_113742 PE=4 SV=1 - [K5X7G8_AGABU]	15.1895	100	1	1	22	808	160	17.3634	5.45264
K5X7G7	Uncharacterized protein OS=Agaricus bisporus var. burnettii (strain JB137-S8 / ATCC MYA-4627 / FGSC 10392) OX=597362 GN=AGABI1DRAFT_107364 PE=4 SV=1 - [K5X7G7_AGABU]	71.9359	100	1	2	176	1833	677	76.6742	6.75635
K5X7F6	PHD-type domain-containing protein OS=Agaricus bisporus var. burnettii (strain JB137-S8 / ATCC MYA-4627 / FGSC 10392) OX=597362 GN=AGABI1DRAFT_110447 PE=4 SV=1 - [K5X7F6_AGABU]	91.0102	100	1	1	231	3682	697	77.4939	6.87354
K5X7F4	Uncharacterized protein OS=Agaricus bisporus var. burnettii (strain JB137-S8 / ATCC MYA-4627 / FGSC 10392) OX=597362 GN=AGABI1DRAFT_106698 PE=4 SV=1 - [K5X7F4_AGABU]	55.3561	71.51	1	1	178	1224	1004	109.91	8.1333
K5X7E9	Uncharacterized protein OS=Agaricus bisporus var. burnettii (strain JB137-S8 / ATCC MYA-4627 / FGSC 10392) OX=597362 GN=AGABI1DRAFT_114456 PE=4 SV=1 - [K5X7E9_AGABU]	70.1667	100	1	2	118	1712	386	43.4213	5.18604
K5X7E4	Uncharacterized protein OS=Agaricus bisporus var. burnettii (strain JB137-S8 / ATCC MYA-4627 / FGSC 10392) OX=597362 GN=AGABI1DRAFT_128253 PE=4 SV=1 - [K5X7E4_AGABU]	94.8454	71.43	1	1	192	3810	819	91.5836	6.22705
K5X7E3	Uncharacterized protein OS=Agaricus bisporus var. burnettii (strain JB137-S8 / ATCC MYA-4627 / FGSC 10392) OX=597362 GN=AGABI1DRAFT_66832 PE=4 SV=1 - [K5X7E3_AGABU]	46.9105	89.43	1	1	90	1518	388	43.4149	8.70459
K5X7E1	Uncharacterized protein OS=Agaricus bisporus var. burnettii (strain JB137-S8 / ATCC MYA-4627 / FGSC 10392) OX=597362 GN=AGABI1DRAFT_91720 PE=4 SV=1 - [K5X7E1_AGABU]	18.8081	100	1	1	46	1274	143	16.3807	8.42627
K5X7C5	Uncharacterized protein OS=Agaricus bisporus var. burnettii (strain JB137-S8 / ATCC MYA-4627 / FGSC 10392) OX=597362 GN=AGABI1DRAFT_124130 PE=4 SV=1 - [K5X7C5_AGABU]	264.994	85.25	1	12	215	2870	1044	115.539	5.42725
K5X7C3	Uncharacterized protein	244.776	86.28	1	6	52	13010	277	30.2403	5.16064
K5X7B8	Uncharacterized protein OS=Agaricus bisporus var. burnettii (strain JB137-S8 / ATCC MYA-4627 / FGSC 10392) OX=597362 GN=AGABI1DRAFT_96759 PE=4 SV=1 - [K5X7B8_AGABU]	62.0181	100	1	3	44	1799	195	21.6311	7.72314
K5X7B4	Uncharacterized protein (Fragment) OS=Agaricus bisporus var. burnettii (strain JB137-S8 / ATCC MYA-4627 / FGSC 10392) OX=597362 GN=AGABI1DRAFT_107326 PE=3 SV=1 - [K5X7B4_AGABU]	53.0927	100	1	1	127	2351	495	56.4231	7.54736
K5X7B3	Uncharacterized protein OS=Agaricus bisporus var. burnettii (strain JB137-S8 / ATCC MYA-4627 / FGSC 10392) OX=597362 GN=AGABI1DRAFT_113700 PE=3 SV=1 - [K5X7B3_AGABU]	61.0131	100	1	1	105	1909	361	40.1652	10.0962
K5X7A7	tRNA N6-adenosine threonylcarbamoyltransferase OS=Agaricus bisporus var. burnettii (strain JB137-S8 / ATCC MYA-4627 / FGSC 10392) OX=597362 GN=KAE1 PE=3 SV=1 - [K5X7A7_AGABU]	40.086	100	1	2	81	1166	367	40.0993	7.6792
K5X7A0	Uncharacterized protein OS=Agaricus bisporus var. burnettii (strain JB137-S8 / ATCC MYA-4627 / FGSC 10392) OX=597362 GN=AGABI1DRAFT_110388 PE=3 SV=1 - [K5X7A0_AGABU]	53.5474	91.51	1	1	131	1908	483	53.1495	7.09326
K5X797	Metallophos domain-containing protein OS=Agaricus bisporus var. burnettii (strain JB137-S8 / ATCC MYA-4627 / FGSC 10392) OX=597362 GN=AGABI1DRAFT_59991 PE=4 SV=1 - [K5X797_AGABU]	43.9704	89.66	1	2	94	1094	435	48.8146	6.12549
K5X788	Uncharacterized protein OS=Agaricus bisporus var. burnettii (strain JB137-S8 / ATCC MYA-4627 / FGSC 10392) OX=597362 GN=AGABI1DRAFT_121236 PE=4 SV=1 - [K5X788_AGABU]	50.1637	100	1	1	119	1832	358	40.9825	8.47021
K5X784	Uncharacterized protein OS=Agaricus bisporus var. burnettii (strain JB137-S8 / ATCC MYA-4627 / FGSC 10392) OX=597362 GN=AGABI1DRAFT_114408 PE=3 SV=1 - [K5X784_AGABU]	241.73	91.46	2	3	142	1055	609	66.3093	6.85889
K5X783	Uncharacterized protein OS=Agaricus bisporus var. burnettii (strain JB137-S8 / ATCC MYA-4627 / FGSC 10392) OX=597362 GN=AGABI1DRAFT_124076 PE=4 SV=1 - [K5X783_AGABU]	115.757	84.13	1	2	277	2775	1241	137.106	9.01221
K5X770	W2 domain-containing protein OS=Agaricus bisporus var. burnettii (strain JB137-S8 / ATCC MYA-4627 / FGSC 10392) OX=597362 GN=AGABI1DRAFT_114395 PE=4 SV=1 - [K5X770_AGABU]	69.0766	100	1	4	138	1138	415	46.4586	5.5542
K5X760	Uncharacterized protein (Fragment) OS=Agaricus bisporus var. burnettii (strain JB137-S8 / ATCC MYA-4627 / FGSC 10392) OX=597362 GN=AGABI1DRAFT_114547 PE=4 SV=1 - [K5X760_AGABU]	18.5985	59.52	1	1	19	516	373	39.4966	4.81787
K5X754	Uncharacterized protein OS=Agaricus bisporus var. burnettii (strain JB137-S8 / ATCC MYA-4627 / FGSC 10392) OX=597362 GN=AGABI1DRAFT_114542 PE=4 SV=1 - [K5X754_AGABU]	6.82538	54.97	1	1	18	445	362	37.9051	4.7417
K5X747	Septin-type G domain-containing protein OS=Agaricus bisporus var. burnettii (strain JB137-S8 / ATCC MYA-4627 / FGSC 10392) OX=597362 GN=AGABI1DRAFT_81459 PE=3 SV=1 - [K5X747_AGABU]	203.393	100	1	8	109	1613	366	42.0004	5.35107
K5X739	Uncharacterized protein OS=Agaricus bisporus var. burnettii (strain JB137-S8 / ATCC MYA-4627 / FGSC 10392) OX=597362 GN=AGABI1DRAFT_110327 PE=4 SV=1 - [K5X739_AGABU]	24.9884	100	1	1	46	436	203	22.546	4.80518
K5X728	S10_plectin domain-containing protein OS=Agaricus bisporus var. burnettii (strain JB137-S8 / ATCC MYA-4627 / FGSC 10392) OX=597362 GN=AGABI1DRAFT_114523 PE=4 SV=1 - [K5X728_AGABU]	134.509	100	1	6	53	1548	147	16.7998	9.59814
K5X726	Uncharacterized protein OS=Agaricus bisporus var. burnettii (strain JB137-S8 / ATCC MYA-4627 / FGSC 10392) OX=597362 GN=AGABI1DRAFT_66547 PE=4 SV=1 - [K5X726_AGABU]	157.609	93.94	1	6	212	5462	726	81.4314	7.21045
K5X722	Uncharacterized protein OS=Agaricus bisporus var. burnettii (strain JB137-S8 / ATCC MYA-4627 / FGSC 10392) OX=597362 GN=AGABI1DRAFT_124002 PE=4 SV=1 - [K5X722_AGABU]	71.5295	100	1	2	92	1868	248	27.8867	8.60205
K5X720	Uncharacterized protein OS=Agaricus bisporus var. burnettii (strain JB137-S8 / ATCC MYA-4627 / FGSC 10392) OX=597362 GN=AGABI1DRAFT_110307 PE=4 SV=1 - [K5X720_AGABU]	237.735	100	1	15	95	3664	348	37.5017	5.98584
K5X705	Uncharacterized protein OS=Agaricus bisporus var. burnettii (strain JB137-S8 / ATCC MYA-4627 / FGSC 10392) OX=597362 GN=AGABI1DRAFT_114349 PE=4 SV=1 - [K5X705_AGABU]	29.8499	89.67	1	1	95	1312	426	47.5187	9.18799
K5X704	Uncharacterized protein OS=Agaricus bisporus var. burnettii (strain JB137-S8 / ATCC MYA-4627 / FGSC 10392) OX=597362 GN=AGABI1DRAFT_75575 PE=4 SV=1 - [K5X704_AGABU]	118.77	91.54	1	2	301	4615	1040	120.123	7.44482
K5X6Z8	NACHT domain-containing protein OS=Agaricus bisporus var. burnettii (strain JB137-S8 / ATCC MYA-4627 / FGSC 10392) OX=597362 GN=AGABI1DRAFT_60160 PE=4 SV=1 - [K5X6Z8_AGABU]	43.6825	91.85	1	2	136	2421	552	62.978	6.34131
K5X6Z4	STKc HK Ser-Thr kinase domain related HK OS=Agaricus bisporus var. burnettii (strain JB137-S8 / ATCC MYA-4627 / FGSC 10392) OX=597362 GN=STK-HK PE=4 SV=1 - [K5X6Z4_AGABU]	199.811	90.54	1	3	502	3763	2295	255.388	6.52197
K5X6Z1	Uncharacterized protein OS=Agaricus bisporus var. burnettii (strain JB137-S8 / ATCC MYA-4627 / FGSC 10392) OX=597362 GN=AGABI1DRAFT_129020 PE=4 SV=1 - [K5X6Z1_AGABU]	132.88	76.94	1	8	189	4251	1769	187.76	4.11963
K5X6Z0	Uncharacterized protein OS=Agaricus bisporus var. burnettii (strain JB137-S8 / ATCC MYA-4627 / FGSC 10392) OX=597362 GN=AGABI1DRAFT_50953 PE=4 SV=1 - [K5X6Z0_AGABU]	79.9274	93.37	1	7	101	1448	618	67.0134	5.42725
K5X6Y6	ATP-dependent 6-phosphofructokinase OS=Agaricus bisporus var. burnettii (strain JB137-S8 / ATCC MYA-4627 / FGSC 10392) OX=597362 GN=AGABI1DRAFT_114331 PE=3 SV=1 - [K5X6Y6_AGABU]	357.601	89.69	1	14	180	3856	834	90.4421	6.96143
K5X6Y1	DUF3421 domain-containing protein OS=Agaricus bisporus var. burnettii (strain JB137-S8 / ATCC MYA-4627 / FGSC 10392) OX=597362 GN=AGABI1DRAFT_41321 PE=4 SV=1 - [K5X6Y1_AGABU]	35.536	81.82	1	2	18	1124	220	23.2432	5.2876
K5X6Y0	Aminotran_1_2 domain-containing protein OS=Agaricus bisporus var. burnettii (strain JB137-S8 / ATCC MYA-4627 / FGSC 10392) OX=597362 GN=AGABI1DRAFT_75553 PE=4 SV=1 - [K5X6Y0_AGABU]	72.4772	89.23	1	1	97	3328	455	50.6899	5.98584
K5X6X4	Uncharacterized protein OS=Agaricus bisporus var. burnettii (strain JB137-S8 / ATCC MYA-4627 / FGSC 10392) OX=597362 GN=AGABI1DRAFT_66408 PE=4 SV=1 - [K5X6X4_AGABU]	139.568	84.4	1	1	298	1635	1481	164.974	6.32861
K5X6X0	RIC1 domain-containing protein OS=Agaricus bisporus var. burnettii (strain JB137-S8 / ATCC MYA-4627 / FGSC 10392) OX=597362 GN=AGABI1DRAFT_123933 PE=4 SV=1 - [K5X6X0_AGABU]	39.4136	86.59	1	1	161	2172	984	110.87	5.79541
K5X6W9	Tyrosinase_Cu-bd domain-containing protein OS=Agaricus bisporus var. burnettii (strain JB137-S8 / ATCC MYA-4627 / FGSC 10392) OX=597362 GN=AGABI1DRAFT_114491 PE=4 SV=1 - [K5X6W9_AGABU]	509.18	93.4	1	12	94	2220	576	66.1196	5.47803
K5X6W6	B-block_TFIIIC domain-containing protein OS=Agaricus bisporus var. burnettii (strain JB137-S8 / ATCC MYA-4627 / FGSC 10392) OX=597362 GN=AGABI1DRAFT_123927 PE=4 SV=1 - [K5X6W6_AGABU]	175.284	97.97	1	2	572	1043	2021	226.446	8.14795
K5X6W3	Zn(2)-C6 fungal-type domain-containing protein OS=Agaricus bisporus var. burnettii (strain JB137-S8 / ATCC MYA-4627 / FGSC 10392) OX=597362 GN=AGABI1DRAFT_114307 PE=4 SV=1 - [K5X6W3_AGABU]	98.9321	75.33	1	8	188	6161	993	110.504	6.06201
K5X6V9	Uncharacterized protein OS=Agaricus bisporus var. burnettii (strain JB137-S8 / ATCC MYA-4627 / FGSC 10392) OX=597362 GN=AGABI1DRAFT_103748 PE=4 SV=1 - [K5X6V9_AGABU]	163.763	96.06	1	4	372	4838	1345	146.545	9.33447
K5X6V8	Uncharacterized protein (Fragment) OS=Agaricus bisporus var. burnettii (strain JB137-S8 / ATCC MYA-4627 / FGSC 10392) OX=597362 GN=AGABI1DRAFT_41510 PE=4 SV=1 - [K5X6V8_AGABU]	37.0327	100	1	2	87	1291	303	33.3163	8.14795
K5X6V4	Uncharacterized protein OS=Agaricus bisporus var. burnettii (strain JB137-S8 / ATCC MYA-4627 / FGSC 10392) OX=597362 GN=AGABI1DRAFT_81346 PE=4 SV=1 - [K5X6V4_AGABU]	158.306	79.9	1	8	130	8825	582	62.5939	6.66846
K5X6V1	AB hydrolase-1 domain-containing protein OS=Agaricus bisporus var. burnettii (strain JB137-S8 / ATCC MYA-4627 / FGSC 10392) OX=597362 GN=AGABI1DRAFT_110229 PE=4 SV=1 - [K5X6V1_AGABU]	55.821	100	1	4	70	2016	327	37.4687	6.15088
K5X6U4	Uncharacterized protein OS=Agaricus bisporus var. burnettii (strain JB137-S8 / ATCC MYA-4627 / FGSC 10392) OX=597362 GN=AGABI1DRAFT_66327 PE=4 SV=1 - [K5X6U4_AGABU]	164.948	100	1	1	389	3838	1119	126.487	6.75635
K5X6T5	Pyruvate carboxyltransferase domain-containing protein OS=Agaricus bisporus var. burnettii (strain JB137-S8 / ATCC MYA-4627 / FGSC 10392) OX=597362 GN=AGABI1DRAFT_114278 PE=3 SV=1 - [K5X6T5_AGABU]	365.503	90.71	1	10	121	10983	463	50.8149	5.92236
K5X6T3	Uncharacterized protein OS=Agaricus bisporus var. burnettii (strain JB137-S8 / ATCC MYA-4627 / FGSC 10392) OX=597362 GN=AGABI1DRAFT_50822 PE=4 SV=1 - [K5X6T3_AGABU]	145.605	88.77	1	1	259	5257	1122	126.219	5.66846
K5X6T1	Uncharacterized protein OS=Agaricus bisporus var. burnettii (strain JB137-S8 / ATCC MYA-4627 / FGSC 10392) OX=597362 GN=AGABI1DRAFT_107171 PE=4 SV=1 - [K5X6T1_AGABU]	96.8278	85.57	1	2	139	2353	492	54.4218	8.82178
K5X6S8	Phosphatidylinositol 3-kinase VPS34 OS=Agaricus bisporus var. burnettii (strain JB137-S8 / ATCC MYA-4627 / FGSC 10392) OX=597362 GN=AGABI1DRAFT_75039 PE=3 SV=1 - [K5X6S8_AGABU]	123.116	92.69	1	2	239	1253	848	96.9323	6.78564
K5X6S1	Uncharacterized protein OS=Agaricus bisporus var. burnettii (strain JB137-S8 / ATCC MYA-4627 / FGSC 10392) OX=597362 GN=AGABI1DRAFT_123894 PE=4 SV=1 - [K5X6S1_AGABU]	118.148	88.65	1	1	359	1992	1630	183.806	6.354
K5X6Q9	Uncharacterized protein OS=Agaricus bisporus var. burnettii (strain JB137-S8 / ATCC MYA-4627 / FGSC 10392) OX=597362 GN=AGABI1DRAFT_85775 PE=4 SV=1 - [K5X6Q9_AGABU]	15.8586	100	1	1	13	929	51	5.63165	6.49365
K5X6Q5	Aa_trans domain-containing protein OS=Agaricus bisporus var. burnettii (strain JB137-S8 / ATCC MYA-4627 / FGSC 10392) OX=597362 GN=AGABI1DRAFT_40780 PE=4 SV=1 - [K5X6Q5_AGABU]	19.3451	88.28	1	1	115	1100	657	71.8274	7.85498
K5X6P5	LMWPc domain-containing protein OS=Agaricus bisporus var. burnettii (strain JB137-S8 / ATCC MYA-4627 / FGSC 10392) OX=597362 GN=AGABI1DRAFT_88519 PE=4 SV=1 - [K5X6P5_AGABU]	21.07	100	1	1	26	513	122	13.2166	5.8335
K5X6P1	Uncharacterized protein OS=Agaricus bisporus var. burnettii (strain JB137-S8 / ATCC MYA-4627 / FGSC 10392) OX=597362 GN=AGABI1DRAFT_66288 PE=3 SV=1 - [K5X6P1_AGABU]	66.1517	85.79	1	1	201	2095	1168	126.141	6.07471
K5X6P0	60S acidic ribosomal protein P0 OS=Agaricus bisporus var. burnettii (strain JB137-S8 / ATCC MYA-4627 / FGSC 10392) OX=597362 GN=AGABI1DRAFT_114222 PE=3 SV=1 - [K5X6P0_AGABU]	193.465	84.62	1	10	76	4892	312	33.6936	5.42725
K5X6N7	Aamy domain-containing protein OS=Agaricus bisporus var. burnettii (strain JB137-S8 / ATCC MYA-4627 / FGSC 10392) OX=597362 GN=AGABI1DRAFT_121259 PE=4 SV=1 - [K5X6N7_AGABU]	35.3845	100	1	1	160	1290	521	59.9478	7.7085
K5X6N6	Cyanate hydratase OS=Agaricus bisporus var. burnettii (strain JB137-S8 / ATCC MYA-4627 / FGSC 10392) OX=597362 GN=cyn1 PE=3 SV=1 - [K5X6N6_AGABU]	182.122	100	1	6	47	3263	161	17.8263	7.28369
K5X6M9	6PF2K domain-containing protein OS=Agaricus bisporus var. burnettii (strain JB137-S8 / ATCC MYA-4627 / FGSC 10392) OX=597362 GN=AGABI1DRAFT_114211 PE=4 SV=1 - [K5X6M9_AGABU]	122.833	100	1	5	149	5855	511	57.4455	7.84033
K5X6M8	Uncharacterized protein OS=Agaricus bisporus var. burnettii (strain JB137-S8 / ATCC MYA-4627 / FGSC 10392) OX=597362 GN=AGABI1DRAFT_129149 PE=4 SV=1 - [K5X6M8_AGABU]	141.313	99.83	1	1	226	6457	585	66.4865	7.85498
K5X6M5	D-3-phosphoglycerate dehydrogenase OS=Agaricus bisporus var. burnettii (strain JB137-S8 / ATCC MYA-4627 / FGSC 10392) OX=597362 GN=AGABI1DRAFT_32551 PE=3 SV=1 - [K5X6M5_AGABU]	162.14	99.54	1	9	101	5488	435	48.3929	7.31299
K5X6M0	Uncharacterized protein OS=Agaricus bisporus var. burnettii (strain JB137-S8 / ATCC MYA-4627 / FGSC 10392) OX=597362 GN=AGABI1DRAFT_129138 PE=3 SV=1 - [K5X6M0_AGABU]	31.5053	100	1	1	118	705	521	58.9004	5.50342
K5X6L6	Uncharacterized protein OS=Agaricus bisporus var. burnettii (strain JB137-S8 / ATCC MYA-4627 / FGSC 10392) OX=597362 GN=AGABI1DRAFT_114426 PE=3 SV=1 - [K5X6L6_AGABU]	369.527	100	1	14	163	1113	542	59.3101	5.45264
K5X6L4	RRM domain-containing protein (Fragment) OS=Agaricus bisporus var. burnettii (strain JB137-S8 / ATCC MYA-4627 / FGSC 10392) OX=597362 GN=AGABI1DRAFT_40853 PE=4 SV=1 - [K5X6L4_AGABU]	100.356	100	1	7	149	1928	450	49.1722	9.5835
K5X6J1	F-actin-capping protein subunit beta OS=Agaricus bisporus var. burnettii (strain JB137-S8 / ATCC MYA-4627 / FGSC 10392) OX=597362 GN=AGABI1DRAFT_75343 PE=3 SV=1 - [K5X6J1_AGABU]	130.217	100	1	4	80	1696	297	33.8765	5.09717
K5X6H9	Uncharacterized protein OS=Agaricus bisporus var. burnettii (strain JB137-S8 / ATCC MYA-4627 / FGSC 10392) OX=597362 GN=AGABI1DRAFT_88463 PE=4 SV=1 - [K5X6H9_AGABU]	315.65	81.05	1	11	328	1103	1462	160.725	5.98584
K5X6H2	Proline iminopeptidase OS=Agaricus bisporus var. burnettii (strain JB137-S8 / ATCC MYA-4627 / FGSC 10392) OX=597362 GN=AGABI1DRAFT_114385 PE=3 SV=1 - [K5X6H2_AGABU]	194.205	100	1	8	93	1205	314	35.3289	6.354
K5X6G9	Uncharacterized protein OS=Agaricus bisporus var. burnettii (strain JB137-S8 / ATCC MYA-4627 / FGSC 10392) OX=597362 GN=AGABI1DRAFT_85693 PE=4 SV=1 - [K5X6G9_AGABU]	13.4015	73.13	1	1	29	715	428	45.1106	4.729
K5X6G7	NodB homology domain-containing protein OS=Agaricus bisporus var. burnettii (strain JB137-S8 / ATCC MYA-4627 / FGSC 10392) OX=597362 GN=AGABI1DRAFT_31623 PE=4 SV=1 - [K5X6G7_AGABU]	84.6963	43.7	1	1	32	800	508	52.9661	4.86865
K5X6G6	Actin-related protein 2 OS=Agaricus bisporus var. burnettii (strain JB137-S8 / ATCC MYA-4627 / FGSC 10392) OX=597362 GN=AGABI1DRAFT_114780 PE=3 SV=1 - [K5X6G6_AGABU]	170.978	74.62	1	7	105	2572	390	44.3387	6.39209
K5X6F9	Amidohydro_3 domain-containing protein OS=Agaricus bisporus var. burnettii (strain JB137-S8 / ATCC MYA-4627 / FGSC 10392) OX=597362 GN=AGABI1DRAFT_114370 PE=4 SV=1 - [K5X6F9_AGABU]	34.2682	91.77	1	1	139	1430	644	71.5933	5.65576
K5X6F7	Uncharacterized protein OS=Agaricus bisporus var. burnettii (strain JB137-S8 / ATCC MYA-4627 / FGSC 10392) OX=597362 GN=AGABI1DRAFT_66095 PE=4 SV=1 - [K5X6F7_AGABU]	60.1884	88.96	1	1	75	3963	317	35.6672	5.57959
K5X6E6	Uncharacterized protein OS=Agaricus bisporus var. burnettii (strain JB137-S8 / ATCC MYA-4627 / FGSC 10392) OX=597362 GN=AGABI1DRAFT_114360 PE=3 SV=1 - [K5X6E6_AGABU]	26.5222	83.93	1	1	35	1284	305	33.6261	7.84033
K5X6D7	Superoxide dismutase OS=Agaricus bisporus var. burnettii (strain JB137-S8 / ATCC MYA-4627 / FGSC 10392) OX=597362 GN=AGABI1DRAFT_114765 PE=3 SV=1 - [K5X6D7_AGABU]	47.6333	74.21	1	4	45	1367	221	24.5217	7.73779
K5X6D6	Uncharacterized protein (Fragment) OS=Agaricus bisporus var. burnettii (strain JB137-S8 / ATCC MYA-4627 / FGSC 10392) OX=597362 GN=AGABI1DRAFT_32795 PE=3 SV=1 - [K5X6D6_AGABU]	29.4883	98.77	1	2	16	952	81	8.95553	8.95361
K5X6D2	Succinate--CoA ligase [ADP-forming] subunit beta, mitochondrial OS=Agaricus bisporus var. burnettii (strain JB137-S8 / ATCC MYA-4627 / FGSC 10392) OX=597362 GN=AGABI1DRAFT_110105 PE=3 SV=1 - [K5X6D2_AGABU]	113.991	89.16	1	7	123	4512	415	44.6182	6.93213
K5X6D1	Uncharacterized protein OS=Agaricus bisporus var. burnettii (strain JB137-S8 / ATCC MYA-4627 / FGSC 10392) OX=597362 GN=AGABI1DRAFT_60742 PE=4 SV=1 - [K5X6D1_AGABU]	68.8889	100	1	1	111	2878	297	34.6868	7.23975
K5X6D0	Exportin-T OS=Agaricus bisporus var. burnettii (strain JB137-S8 / ATCC MYA-4627 / FGSC 10392) OX=597362 GN=AGABI1DRAFT_121171 PE=3 SV=1 - [K5X6D0_AGABU]	101.327	91.24	1	2	222	4215	1084	122.085	5.23682
K5X6C7	LRRcap domain-containing protein OS=Agaricus bisporus var. burnettii (strain JB137-S8 / ATCC MYA-4627 / FGSC 10392) OX=597362 GN=AGABI1DRAFT_75193 PE=4 SV=1 - [K5X6C7_AGABU]	59.1544	100	1	3	92	1859	389	43.6357	5.05908
K5X6C3	Uncharacterized protein OS=Agaricus bisporus var. burnettii (strain JB137-S8 / ATCC MYA-4627 / FGSC 10392) OX=597362 GN=AGABI1DRAFT_114337 PE=4 SV=1 - [K5X6C3_AGABU]	42.1255	34.91	1	1	8	650	212	20.6926	7.12256
K5X6B9	Uncharacterized protein OS=Agaricus bisporus var. burnettii (strain JB137-S8 / ATCC MYA-4627 / FGSC 10392) OX=597362 GN=AGABI1DRAFT_114755 PE=4 SV=1 - [K5X6B9_AGABU]	59.2914	100	1	2	52	750	193	21.0483	5.56689
K5X6A2	ML domain-containing protein OS=Agaricus bisporus var. burnettii (strain JB137-S8 / ATCC MYA-4627 / FGSC 10392) OX=597362 GN=AGABI1DRAFT_114313 PE=4 SV=1 - [K5X6A2_AGABU]	19.2555	58.86	1	2	24	528	175	18.7395	4.90674
K5X693	Uncharacterized protein (Fragment) OS=Agaricus bisporus var. burnettii (strain JB137-S8 / ATCC MYA-4627 / FGSC 10392) OX=597362 GN=AGABI1DRAFT_59713 PE=4 SV=1 - [K5X693_AGABU]	127.901	87.09	1	4	176	5934	705	79.0058	5.08447
K5X684	Branched-chain-amino-acid aminotransferase OS=Agaricus bisporus var. burnettii (strain JB137-S8 / ATCC MYA-4627 / FGSC 10392) OX=597362 GN=AGABI1DRAFT_110059 PE=3 SV=1 - [K5X684_AGABU]	55.9324	85.17	1	1	71	1887	418	45.5455	8.76318
K5X676	TPR_REGION domain-containing protein OS=Agaricus bisporus var. burnettii (strain JB137-S8 / ATCC MYA-4627 / FGSC 10392) OX=597362 GN=AGABI1DRAFT_92757 PE=4 SV=1 - [K5X676_AGABU]	47.1182	77.89	1	1	82	673	294	33.037	7.84033
K5X673	BZIP domain-containing protein OS=Agaricus bisporus var. burnettii (strain JB137-S8 / ATCC MYA-4627 / FGSC 10392) OX=597362 GN=AGABI1DRAFT_50431 PE=4 SV=1 - [K5X673_AGABU]	52.2318	63.57	1	1	87	2084	442	47.8661	5.8335
K5X670	Uncharacterized protein OS=Agaricus bisporus var. burnettii (strain JB137-S8 / ATCC MYA-4627 / FGSC 10392) OX=597362 GN=AGABI1DRAFT_114284 PE=4 SV=1 - [K5X670_AGABU]	2.7537	80.38	1	1	31	1095	260	28.6148	7.63525
K5X668	POLAc domain-containing protein OS=Agaricus bisporus var. burnettii (strain JB137-S8 / ATCC MYA-4627 / FGSC 10392) OX=597362 GN=AGABI1DRAFT_123715 PE=4 SV=1 - [K5X668_AGABU]	165.066	91.38	1	1	350	2198	1334	151.236	7.13721
K5X659	Uncharacterized protein OS=Agaricus bisporus var. burnettii (strain JB137-S8 / ATCC MYA-4627 / FGSC 10392) OX=597362 GN=AGABI1DRAFT_50405 PE=4 SV=1 - [K5X659_AGABU]	205.852	100	1	2	363	6582	1166	130.441	7.18115
K5X656	Uncharacterized protein OS=Agaricus bisporus var. burnettii (strain JB137-S8 / ATCC MYA-4627 / FGSC 10392) OX=597362 GN=AGABI1DRAFT_100698 PE=4 SV=1 - [K5X656_AGABU]	19.9715	100	1	1	73	609	233	26.0326	6.65381
K5X654	Uncharacterized protein OS=Agaricus bisporus var. burnettii (strain JB137-S8 / ATCC MYA-4627 / FGSC 10392) OX=597362 GN=AGABI1DRAFT_123701 PE=4 SV=1 - [K5X654_AGABU]	86.5984	77.11	1	1	170	4555	760	82.1544	8.1333
K5X649	Uncharacterized protein OS=Agaricus bisporus var. burnettii (strain JB137-S8 / ATCC MYA-4627 / FGSC 10392) OX=597362 GN=AGABI1DRAFT_100687 PE=4 SV=1 - [K5X649_AGABU]	206.93	95.92	1	13	366	1306	1322	147.511	6.72705
K5X644	Uncharacterized protein OS=Agaricus bisporus var. burnettii (strain JB137-S8 / ATCC MYA-4627 / FGSC 10392) OX=597362 GN=AGABI1DRAFT_96357 PE=4 SV=1 - [K5X644_AGABU]	45.6237	80.08	1	2	44	1999	236	26.2595	4.91943
K5X641	Trehalase OS=Agaricus bisporus var. burnettii (strain JB137-S8 / ATCC MYA-4627 / FGSC 10392) OX=597362 GN=AGABI1DRAFT_107154 PE=3 SV=1 - [K5X641_AGABU]	135.024	93.23	1	5	185	2587	783	89.2987	5.88428
K5X640	Vacuolar protein sorting-associated protein 27 OS=Agaricus bisporus var. burnettii (strain JB137-S8 / ATCC MYA-4627 / FGSC 10392) OX=597362 GN=AGABI1DRAFT_65855 PE=3 SV=1 - [K5X640_AGABU]	73.9298	82.16	1	3	122	1927	695	76.7152	7.10791
K5X635	Uncharacterized protein OS=Agaricus bisporus var. burnettii (strain JB137-S8 / ATCC MYA-4627 / FGSC 10392) OX=597362 GN=AGABI1DRAFT_110016 PE=4 SV=1 - [K5X635_AGABU]	66.7481	100	1	3	62	2745	209	23.3228	5.68115
K5X631	TauD domain-containing protein OS=Agaricus bisporus var. burnettii (strain JB137-S8 / ATCC MYA-4627 / FGSC 10392) OX=597362 GN=AGABI1DRAFT_59555 PE=4 SV=1 - [K5X631_AGABU]	55.5295	100	1	4	92	438	398	44.2937	6.7417
K5X629	TPR_REGION domain-containing protein OS=Agaricus bisporus var. burnettii (strain JB137-S8 / ATCC MYA-4627 / FGSC 10392) OX=597362 GN=AGABI1DRAFT_114235 PE=4 SV=1 - [K5X629_AGABU]	82.2644	100	1	4	87	2184	198	22.1295	9.02686
K5X624	AAA domain-containing protein OS=Agaricus bisporus var. burnettii (strain JB137-S8 / ATCC MYA-4627 / FGSC 10392) OX=597362 GN=AGABI1DRAFT_114231 PE=3 SV=1 - [K5X624_AGABU]	149.088	100	1	8	143	3640	446	50.1721	5.98584
K5X623	Uncharacterized protein OS=Agaricus bisporus var. burnettii (strain JB137-S8 / ATCC MYA-4627 / FGSC 10392) OX=597362 GN=AGABI1DRAFT_76024 PE=4 SV=1 - [K5X623_AGABU]	134.778	95.84	1	3	199	2321	770	87.0211	8.79248
K5X621	Kinesin motor domain-containing protein OS=Agaricus bisporus var. burnettii (strain JB137-S8 / ATCC MYA-4627 / FGSC 10392) OX=597362 GN=AGABI1DRAFT_118032 PE=3 SV=1 - [K5X621_AGABU]	407.549	95.33	1	4	643	2844	2014	224.89	5.69385
K5X619	Glyco_transf_20 domain-containing protein OS=Agaricus bisporus var. burnettii (strain JB137-S8 / ATCC MYA-4627 / FGSC 10392) OX=597362 GN=AGABI1DRAFT_41183 PE=4 SV=1 - [K5X619_AGABU]	85.2729	83.4	1	3	89	2537	500	56.3861	5.8208
K5X614	Uncharacterized protein OS=Agaricus bisporus var. burnettii (strain JB137-S8 / ATCC MYA-4627 / FGSC 10392) OX=597362 GN=AGABI1DRAFT_121500 PE=4 SV=1 - [K5X614_AGABU]	133.48	79.61	1	1	360	4332	1658	182.726	8.1333
K5X611	Uncharacterized protein OS=Agaricus bisporus var. burnettii (strain JB137-S8 / ATCC MYA-4627 / FGSC 10392) OX=597362 GN=AGABI1DRAFT_129518 PE=4 SV=1 - [K5X611_AGABU]	274.118	72.26	1	2	615	1222	3749	404.771	5.85889
K5X607	Uncharacterized protein OS=Agaricus bisporus var. burnettii (strain JB137-S8 / ATCC MYA-4627 / FGSC 10392) OX=597362 GN=AGABI1DRAFT_111743 PE=4 SV=1 - [K5X607_AGABU]	59.1389	62.94	1	1	111	1178	707	78.1258	4.91943
K5X606	Peptidase M20 domain-containing protein 2 OS=Agaricus bisporus var. burnettii (strain JB137-S8 / ATCC MYA-4627 / FGSC 10392) OX=597362 GN=AGABI1DRAFT_114685 PE=3 SV=1 - [K5X606_AGABU]	109.096	100	1	7	95	1543	438	47.9561	6.48096
K5X605	Uncharacterized protein OS=Agaricus bisporus var. burnettii (strain JB137-S8 / ATCC MYA-4627 / FGSC 10392) OX=597362 GN=AGABI1DRAFT_114207 PE=4 SV=1 - [K5X605_AGABU]	16.996	53.77	1	1	47	321	424	48.0575	7.91357
K5X600	Obg-like ATPase 1 OS=Agaricus bisporus var. burnettii (strain JB137-S8 / ATCC MYA-4627 / FGSC 10392) OX=597362 GN=AGABI1DRAFT_85507 PE=3 SV=1 - [K5X600_AGABU]	277.122	100	1	15	122	2776	393	43.6437	6.46826
K5X5Z7	Uncharacterized protein OS=Agaricus bisporus var. burnettii (strain JB137-S8 / ATCC MYA-4627 / FGSC 10392) OX=597362 GN=AGABI1DRAFT_114679 PE=3 SV=1 - [K5X5Z7_AGABU]	239.981	94.51	1	7	283	8547	929	102.343	9.51025
K5X5Z3	BPL/LPL catalytic domain-containing protein OS=Agaricus bisporus var. burnettii (strain JB137-S8 / ATCC MYA-4627 / FGSC 10392) OX=597362 GN=AGABI1DRAFT_114677 PE=4 SV=1 - [K5X5Z3_AGABU]	29.9448	89.63	1	1	95	786	511	56.0058	6.354
K5X5Z2	Peptidyl-prolyl cis-trans isomerase (Fragment) OS=Agaricus bisporus var. burnettii (strain JB137-S8 / ATCC MYA-4627 / FGSC 10392) OX=597362 GN=AGABI1DRAFT_15456 PE=3 SV=1 - [K5X5Z2_AGABU]	17.6323	100	1	1	38	485	178	19.3597	6.52197
K5X5Y9	Uncharacterized protein OS=Agaricus bisporus var. burnettii (strain JB137-S8 / ATCC MYA-4627 / FGSC 10392) OX=597362 GN=AGABI1DRAFT_82898 PE=4 SV=1 - [K5X5Y9_AGABU]	219.221	89.68	1	9	200	1041	853	95.0271	9.42236
K5X5Y4	Uncharacterized protein OS=Agaricus bisporus var. burnettii (strain JB137-S8 / ATCC MYA-4627 / FGSC 10392) OX=597362 GN=AGABI1DRAFT_75950 PE=4 SV=1 - [K5X5Y4_AGABU]	78.7894	83.04	1	3	214	3159	955	107.535	8.646
K5X5Y3	Uncharacterized protein OS=Agaricus bisporus var. burnettii (strain JB137-S8 / ATCC MYA-4627 / FGSC 10392) OX=597362 GN=AGABI1DRAFT_104977 PE=4 SV=1 - [K5X5Y3_AGABU]	34.1631	100	1	2	52	957	237	26.7287	7.23975
K5X5X4	Shugoshin_C domain-containing protein OS=Agaricus bisporus var. burnettii (strain JB137-S8 / ATCC MYA-4627 / FGSC 10392) OX=597362 GN=AGABI1DRAFT_118573 PE=4 SV=1 - [K5X5X4_AGABU]	64.9546	100	1	1	182	2840	605	66.9075	9.5835
K5X5W9	UDP-glucose 6-dehydrogenase OS=Agaricus bisporus var. burnettii (strain JB137-S8 / ATCC MYA-4627 / FGSC 10392) OX=597362 GN=AGABI1DRAFT_85991 PE=3 SV=1 - [K5X5W9_AGABU]	379.624	100	1	14	117	7141	473	52.017	6.771
K5X5W7	Uncharacterized protein OS=Agaricus bisporus var. burnettii (strain JB137-S8 / ATCC MYA-4627 / FGSC 10392) OX=597362 GN=AGABI1DRAFT_111700 PE=4 SV=1 - [K5X5W7_AGABU]	103.921	87.83	1	4	71	5168	304	33.301	4.98291
K5X5W5	tRNA-dihydrouridine(47) synthase [NAD(P)(+)] OS=Agaricus bisporus var. burnettii (strain JB137-S8 / ATCC MYA-4627 / FGSC 10392) OX=597362 GN=AGABI1DRAFT_60503 PE=3 SV=1 - [K5X5W5_AGABU]	62.8416	100	1	1	180	1506	616	68.2786	7.04932
K5X5U9	IPPc domain-containing protein OS=Agaricus bisporus var. burnettii (strain JB137-S8 / ATCC MYA-4627 / FGSC 10392) OX=597362 GN=AGABI1DRAFT_101055 PE=4 SV=1 - [K5X5U9_AGABU]	51.6862	83.51	1	1	126	2153	570	63.5011	5.35107
K5X5U1	60S ribosomal protein L27 OS=Agaricus bisporus var. burnettii (strain JB137-S8 / ATCC MYA-4627 / FGSC 10392) OX=597362 GN=AGABI1DRAFT_114625 PE=3 SV=1 - [K5X5U1_AGABU]	116.672	100	1	4	71	1578	136	15.8939	10.4478
K5X5U0	Uncharacterized protein OS=Agaricus bisporus var. burnettii (strain JB137-S8 / ATCC MYA-4627 / FGSC 10392) OX=597362 GN=AGABI1DRAFT_111678 PE=4 SV=1 - [K5X5U0_AGABU]	18.6645	100	1	1	43	387	155	17.7304	9.53955
K5X5T9	Protein kinase domain-containing protein OS=Agaricus bisporus var. burnettii (strain JB137-S8 / ATCC MYA-4627 / FGSC 10392) OX=597362 GN=AGABI1DRAFT_114778 PE=3 SV=1 - [K5X5T9_AGABU]	171.367	100	1	7	122	6417	432	48.3943	7.32764
K5X5T5	Uncharacterized protein OS=Agaricus bisporus var. burnettii (strain JB137-S8 / ATCC MYA-4627 / FGSC 10392) OX=597362 GN=AGABI1DRAFT_104933 PE=4 SV=1 - [K5X5T5_AGABU]	37.1595	89.99	1	1	139	1292	769	87.9196	5.71924
K5X5T1	MFS domain-containing protein OS=Agaricus bisporus var. burnettii (strain JB137-S8 / ATCC MYA-4627 / FGSC 10392) OX=597362 GN=AGABI1DRAFT_118543 PE=3 SV=1 - [K5X5T1_AGABU]	20.0899	70.55	1	1	65	408	506	56.4203	7.98682
K5X5T0	eIF2B_5 domain-containing protein OS=Agaricus bisporus var. burnettii (strain JB137-S8 / ATCC MYA-4627 / FGSC 10392) OX=597362 GN=AGABI1DRAFT_107525 PE=4 SV=1 - [K5X5T0_AGABU]	59.8495	84.91	1	1	103	2324	371	41.0537	6.37939
K5X5S0	Uncharacterized protein (Fragment) OS=Agaricus bisporus var. burnettii (strain JB137-S8 / ATCC MYA-4627 / FGSC 10392) OX=597362 GN=AGABI1DRAFT_60755 PE=4 SV=1 - [K5X5S0_AGABU]	275.175	100	1	9	88	2519	434	47.9008	5.41455
K5X5R9	Uncharacterized protein OS=Agaricus bisporus var. burnettii (strain JB137-S8 / ATCC MYA-4627 / FGSC 10392) OX=597362 GN=AGABI1DRAFT_75808 PE=4 SV=1 - [K5X5R9_AGABU]	95.4313	94.41	1	3	202	1929	823	88.7698	9.81787
K5X5R6	4-nitrophenylphosphatase OS=Agaricus bisporus var. burnettii (strain JB137-S8 / ATCC MYA-4627 / FGSC 10392) OX=597362 GN=AGABI1DRAFT_75801 PE=4 SV=1 - [K5X5R6_AGABU]	53.1923	100	1	3	67	1918	301	33.024	5.75732
K5X5R3	FKS1_dom1 domain-containing protein OS=Agaricus bisporus var. burnettii (strain JB137-S8 / ATCC MYA-4627 / FGSC 10392) OX=597362 GN=AGABI1DRAFT_60751 PE=4 SV=1 - [K5X5R3_AGABU]	149.286	84.24	1	5	390	919	1789	204.873	8.88037
K5X5P6	DUF2013 domain-containing protein OS=Agaricus bisporus var. burnettii (strain JB137-S8 / ATCC MYA-4627 / FGSC 10392) OX=597362 GN=AGABI1DRAFT_121557 PE=4 SV=1 - [K5X5P6_AGABU]	63.0928	86.93	1	1	126	2511	635	71.7785	7.28369
K5X5N6	HET domain-containing protein OS=Agaricus bisporus var. burnettii (strain JB137-S8 / ATCC MYA-4627 / FGSC 10392) OX=597362 GN=AGABI1DRAFT_107662 PE=4 SV=1 - [K5X5N6_AGABU]	61.873	99.73	1	1	182	2188	750	84.3148	8.104
K5X5N3	PUA domain-containing protein OS=Agaricus bisporus var. burnettii (strain JB137-S8 / ATCC MYA-4627 / FGSC 10392) OX=597362 GN=AGABI1DRAFT_34186 PE=3 SV=1 - [K5X5N3_AGABU]	46.6099	92.62	1	1	83	2191	488	51.9199	6.85889
K5X5M9	N2227 domain-containing protein OS=Agaricus bisporus var. burnettii (strain JB137-S8 / ATCC MYA-4627 / FGSC 10392) OX=597362 GN=AGABI1DRAFT_107480 PE=4 SV=1 - [K5X5M9_AGABU]	42.0897	69.39	1	1	105	2037	441	50.6021	6.15088
K5X5M8	Uncharacterized protein OS=Agaricus bisporus var. burnettii (strain JB137-S8 / ATCC MYA-4627 / FGSC 10392) OX=597362 GN=AGABI1DRAFT_104886 PE=4 SV=1 - [K5X5M8_AGABU]	35.8028	100	1	1	54	394	231	25.8058	6.37939
K5X5M5	Uncharacterized protein OS=Agaricus bisporus var. burnettii (strain JB137-S8 / ATCC MYA-4627 / FGSC 10392) OX=597362 GN=AGABI1DRAFT_82815 PE=4 SV=1 - [K5X5M5_AGABU]	75.7895	100	1	4	57	3406	211	23.2149	6.80029
K5X5L7	Adenylate kinase OS=Agaricus bisporus var. burnettii (strain JB137-S8 / ATCC MYA-4627 / FGSC 10392) OX=597362 GN=ADK1 PE=3 SV=1 - [K5X5L7_AGABU]	107.127	100	1	4	78	2000	255	28.0125	8.51416
K5X5L3	Uncharacterized protein OS=Agaricus bisporus var. burnettii (strain JB137-S8 / ATCC MYA-4627 / FGSC 10392) OX=597362 GN=AGABI1DRAFT_114740 PE=4 SV=1 - [K5X5L3_AGABU]	54.2991	93.39	1	1	141	1565	666	73.3335	7.51807
K5X5K3	Uncharacterized protein (Fragment) OS=Agaricus bisporus var. burnettii (strain JB137-S8 / ATCC MYA-4627 / FGSC 10392) OX=597362 GN=AGABI1DRAFT_107637 PE=4 SV=1 - [K5X5K3_AGABU]	108.578	100	1	5	166	4016	504	56.0742	8.6167
K5X5J2	CsbD domain-containing protein OS=Agaricus bisporus var. burnettii (strain JB137-S8 / ATCC MYA-4627 / FGSC 10392) OX=597362 GN=AGABI1DRAFT_85895 PE=4 SV=1 - [K5X5J2_AGABU]	297.241	100	1	7	37	1511	109	11.2393	8.39697
K5X5I6	Aldedh domain-containing protein OS=Agaricus bisporus var. burnettii (strain JB137-S8 / ATCC MYA-4627 / FGSC 10392) OX=597362 GN=AGABI1DRAFT_53807 PE=3 SV=1 - [K5X5I6_AGABU]	67.6799	100	1	4	141	3108	632	70.0639	6.72705
K5X5I0	Uncharacterized protein OS=Agaricus bisporus var. burnettii (strain JB137-S8 / ATCC MYA-4627 / FGSC 10392) OX=597362 GN=AGABI1DRAFT_129321 PE=4 SV=1 - [K5X5I0_AGABU]	47.3043	100	1	2	98	1789	391	43.8425	5.51611
K5X5H5	Uncharacterized protein OS=Agaricus bisporus var. burnettii (strain JB137-S8 / ATCC MYA-4627 / FGSC 10392) OX=597362 GN=AGABI1DRAFT_53800 PE=4 SV=1 - [K5X5H5_AGABU]	86.7624	86.34	1	1	196	2063	1237	136.548	7.34229
K5X5H4	Isocitrate dehydrogenase [NADP] OS=Agaricus bisporus var. burnettii (strain JB137-S8 / ATCC MYA-4627 / FGSC 10392) OX=597362 GN=AGABI1DRAFT_86060 PE=3 SV=1 - [K5X5H4_AGABU]	53.1695	89.5	1	3	125	3418	419	47.3744	8.20654
K5X5H1	Thymidylat_synt domain-containing protein OS=Agaricus bisporus var. burnettii (strain JB137-S8 / ATCC MYA-4627 / FGSC 10392) OX=597362 GN=AGABI1DRAFT_114552 PE=3 SV=1 - [K5X5H1_AGABU]	38.3664	100	1	2	76	525	296	33.6541	6.46826
K5X5G9	TauD domain-containing protein OS=Agaricus bisporus var. burnettii (strain JB137-S8 / ATCC MYA-4627 / FGSC 10392) OX=597362 GN=AGABI1DRAFT_111596 PE=4 SV=1 - [K5X5G9_AGABU]	137.15	100	1	8	96	970	405	45.2864	6.85889
K5X5G8	Uncharacterized protein OS=Agaricus bisporus var. burnettii (strain JB137-S8 / ATCC MYA-4627 / FGSC 10392) OX=597362 GN=AGABI1DRAFT_93053 PE=4 SV=1 - [K5X5G8_AGABU]	39.2931	99.55	1	1	120	1467	449	51.0497	9.02686
K5X5G3	Amidohydro-rel domain-containing protein OS=Agaricus bisporus var. burnettii (strain JB137-S8 / ATCC MYA-4627 / FGSC 10392) OX=597362 GN=AGABI1DRAFT_118462 PE=4 SV=1 - [K5X5G3_AGABU]	82.3374	85.15	1	3	218	2912	1259	138.428	5.60498
K5X5F3	Chitin-binding type-3 domain-containing protein OS=Agaricus bisporus var. burnettii (strain JB137-S8 / ATCC MYA-4627 / FGSC 10392) OX=597362 GN=AGABI1DRAFT_107881 PE=3 SV=1 - [K5X5F3_AGABU]	33.2298	58.98	1	1	60	1004	451	48.4009	8.57275
K5X5E8	Uncharacterized protein OS=Agaricus bisporus var. burnettii (strain JB137-S8 / ATCC MYA-4627 / FGSC 10392) OX=597362 GN=AGABI1DRAFT_82758 PE=4 SV=1 - [K5X5E8_AGABU]	37.1376	100	1	1	54	927	243	26.4258	6.13818
K5X5E6	Uncharacterized protein OS=Agaricus bisporus var. burnettii (strain JB137-S8 / ATCC MYA-4627 / FGSC 10392) OX=597362 GN=AGABI1DRAFT_61179 PE=4 SV=1 - [K5X5E6_AGABU]	61.6588	73.29	1	1	112	1704	981	108.596	7.56201
K5X5D9	Uncharacterized protein OS=Agaricus bisporus var. burnettii (strain JB137-S8 / ATCC MYA-4627 / FGSC 10392) OX=597362 GN=AGABI1DRAFT_114952 PE=3 SV=1 - [K5X5D9_AGABU]	311.813	100	1	10	63	5168	310	33.2532	7.6499
K5X5D4	Uncharacterized protein OS=Agaricus bisporus var. burnettii (strain JB137-S8 / ATCC MYA-4627 / FGSC 10392) OX=597362 GN=AGABI1DRAFT_86027 PE=3 SV=1 - [K5X5D4_AGABU]	13.3083	100	1	1	29	551	76	8.81443	7.79639
K5X5D0	Uncharacterized protein OS=Agaricus bisporus var. burnettii (strain JB137-S8 / ATCC MYA-4627 / FGSC 10392) OX=597362 GN=AGABI1DRAFT_76534 PE=4 SV=1 - [K5X5D0_AGABU]	29.3433	100	1	2	68	429	293	33.1169	5.45264
K5X5C3	Uncharacterized protein OS=Agaricus bisporus var. burnettii (strain JB137-S8 / ATCC MYA-4627 / FGSC 10392) OX=597362 GN=AGABI1DRAFT_118454 PE=4 SV=1 - [K5X5C3_AGABU]	123.254	84.48	1	1	245	1301	1173	131.604	6.37939
K5X5C0	Uncharacterized protein OS=Agaricus bisporus var. burnettii (strain JB137-S8 / ATCC MYA-4627 / FGSC 10392) OX=597362 GN=AGABI1DRAFT_121736 PE=4 SV=1 - [K5X5C0_AGABU]	171.756	85.06	1	4	281	1462	1553	167.242	6.62451
K5X5B6	NAC-A/B domain-containing protein OS=Agaricus bisporus var. burnettii (strain JB137-S8 / ATCC MYA-4627 / FGSC 10392) OX=597362 GN=AGABI1DRAFT_82747 PE=4 SV=1 - [K5X5B6_AGABU]	150.98	100	1	6	37	1193	193	20.7632	4.61475
K5X5B5	Uncharacterized protein (Fragment) OS=Agaricus bisporus var. burnettii (strain JB137-S8 / ATCC MYA-4627 / FGSC 10392) OX=597362 GN=AGABI1DRAFT_42311 PE=3 SV=1 - [K5X5B5_AGABU]	25.5449	100	1	1	67	130	240	26.8805	6.55127
K5X5B0	PUA domain-containing protein (Fragment) OS=Agaricus bisporus var. burnettii (strain JB137-S8 / ATCC MYA-4627 / FGSC 10392) OX=597362 GN=AGABI1DRAFT_35144 PE=4 SV=1 - [K5X5B0_AGABU]	46.9327	100	1	3	29	1495	119	12.7687	6.29053
K5X595	Protein kinase domain-containing protein OS=Agaricus bisporus var. burnettii (strain JB137-S8 / ATCC MYA-4627 / FGSC 10392) OX=597362 GN=AGABI1DRAFT_114902 PE=3 SV=1 - [K5X595_AGABU]	34.7133	90.23	1	1	94	1152	430	47.2873	5.70654
K5X592	DNA-directed RNA polymerase OS=Agaricus bisporus var. burnettii (strain JB137-S8 / ATCC MYA-4627 / FGSC 10392) OX=597362 GN=AGABI1DRAFT_69188 PE=3 SV=1 - [K5X592_AGABU]	114.087	93.8	1	1	291	3638	967	108.971	8.04541
K5X587	Uncharacterized protein OS=Agaricus bisporus var. burnettii (strain JB137-S8 / ATCC MYA-4627 / FGSC 10392) OX=597362 GN=AGABI1DRAFT_125508 PE=4 SV=1 - [K5X587_AGABU]	10.7524	70.3	1	1	50	964	330	35.9677	5.50342
K5X583	M20_dimer domain-containing protein OS=Agaricus bisporus var. burnettii (strain JB137-S8 / ATCC MYA-4627 / FGSC 10392) OX=597362 GN=AGABI1DRAFT_85992 PE=4 SV=1 - [K5X583_AGABU]	442.457	100	1	15	119	1223	475	52.2486	5.33838
K5X579	USP domain-containing protein OS=Agaricus bisporus var. burnettii (strain JB137-S8 / ATCC MYA-4627 / FGSC 10392) OX=597362 GN=AGABI1DRAFT_121457 PE=4 SV=1 - [K5X579_AGABU]	34.4838	85.27	1	1	117	1448	638	71.9271	4.99561
K5X575	Nudix hydrolase domain-containing protein OS=Agaricus bisporus var. burnettii (strain JB137-S8 / ATCC MYA-4627 / FGSC 10392) OX=597362 GN=AGABI1DRAFT_75898 PE=4 SV=1 - [K5X575_AGABU]	29.8763	100	1	1	95	642	361	41.3245	5.04639
K5X572	B30.2/SPRY domain-containing protein OS=Agaricus bisporus var. burnettii (strain JB137-S8 / ATCC MYA-4627 / FGSC 10392) OX=597362 GN=AGABI1DRAFT_125494 PE=4 SV=1 - [K5X572_AGABU]	62.7061	93.76	1	1	196	2674	769	84.3388	5.2876
K5X571	Uncharacterized protein OS=Agaricus bisporus var. burnettii (strain JB137-S8 / ATCC MYA-4627 / FGSC 10392) OX=597362 GN=AGABI1DRAFT_42585 PE=4 SV=1 - [K5X571_AGABU]	9.71662	61.56	1	1	29	607	346	37.9907	4.86865
K5X570	MICOS complex subunit MIC10 OS=Agaricus bisporus var. burnettii (strain JB137-S8 / ATCC MYA-4627 / FGSC 10392) OX=597362 GN=AGABI1DRAFT_85974 PE=3 SV=1 - [K5X570_AGABU]	6.44929	100	1	1	27	432	92	9.74102	9.34912
K5X564	Uncharacterized protein OS=Agaricus bisporus var. burnettii (strain JB137-S8 / ATCC MYA-4627 / FGSC 10392) OX=597362 GN=AGABI1DRAFT_111536 PE=4 SV=1 - [K5X564_AGABU]	10.9535	80.77	1	1	33	544	442	48.8785	5.24951
K5X560	Uncharacterized protein OS=Agaricus bisporus var. burnettii (strain JB137-S8 / ATCC MYA-4627 / FGSC 10392) OX=597362 GN=AGABI1DRAFT_69116 PE=4 SV=1 - [K5X560_AGABU]	72.8943	91.72	1	1	224	855	749	83.9084	7.2251
K5X549	Uncharacterized protein OS=Agaricus bisporus var. burnettii (strain JB137-S8 / ATCC MYA-4627 / FGSC 10392) OX=597362 GN=AGABI1DRAFT_118391 PE=4 SV=1 - [K5X549_AGABU]	54.3744	92.12	1	1	96	1087	520	57.6154	5.35107
K5X548	Phosphotransferase OS=Agaricus bisporus var. burnettii (strain JB137-S8 / ATCC MYA-4627 / FGSC 10392) OX=597362 GN=AGABI1DRAFT_114620 PE=3 SV=1 - [K5X548_AGABU]	430.395	91.35	1	18	126	1445	497	54.8878	5.77002
K5X524	Uncharacterized protein OS=Agaricus bisporus var. burnettii (strain JB137-S8 / ATCC MYA-4627 / FGSC 10392) OX=597362 GN=AGABI1DRAFT_125445 PE=4 SV=1 - [K5X524_AGABU]	22.1258	100	1	1	55	1433	109	12.687	10.8579
K5X519	Uncharacterized protein OS=Agaricus bisporus var. burnettii (strain JB137-S8 / ATCC MYA-4627 / FGSC 10392) OX=597362 GN=AGABI1DRAFT_111487 PE=4 SV=1 - [K5X519_AGABU]	92.7823	78.13	1	2	133	1686	448	49.8831	5.89697
K5X516	Uncharacterized protein OS=Agaricus bisporus var. burnettii (strain JB137-S8 / ATCC MYA-4627 / FGSC 10392) OX=597362 GN=AGABI1DRAFT_60983 PE=4 SV=1 - [K5X516_AGABU]	460.542	100	2	13	95	3116	478	53.3101	6.56592
K5X511	AMP-binding domain-containing protein OS=Agaricus bisporus var. burnettii (strain JB137-S8 / ATCC MYA-4627 / FGSC 10392) OX=597362 GN=AGABI1DRAFT_104754 PE=4 SV=1 - [K5X511_AGABU]	47.4077	92.29	1	2	94	2314	571	61.3534	6.43018
K5X500	Plug_translocon domain-containing protein OS=Agaricus bisporus var. burnettii (strain JB137-S8 / ATCC MYA-4627 / FGSC 10392) OX=597362 GN=AGABI1DRAFT_114587 PE=3 SV=1 - [K5X500_AGABU]	80.1447	89.94	1	3	68	644	477	52.2087	8.36768
K5X4Z9	Uncharacterized protein OS=Agaricus bisporus var. burnettii (strain JB137-S8 / ATCC MYA-4627 / FGSC 10392) OX=597362 GN=AGABI1DRAFT_104745 PE=4 SV=1 - [K5X4Z9_AGABU]	13.953	100	1	2	28	851	193	20.7061	5.19873
K5X4Z5	Uncharacterized protein OS=Agaricus bisporus var. burnettii (strain JB137-S8 / ATCC MYA-4627 / FGSC 10392) OX=597362 GN=AGABI1DRAFT_82635 PE=4 SV=1 - [K5X4Z5_AGABU]	83.2805	100	1	1	91	2985	243	26.8154	5.64307
K5X4Z3	Uncharacterized protein OS=Agaricus bisporus var. burnettii (strain JB137-S8 / ATCC MYA-4627 / FGSC 10392) OX=597362 GN=AGABI1DRAFT_114857 PE=4 SV=1 - [K5X4Z3_AGABU]	97.8973	89.2	1	5	63	698	361	40.3077	6.7417
K5X4Z1	Uncharacterized protein OS=Agaricus bisporus var. burnettii (strain JB137-S8 / ATCC MYA-4627 / FGSC 10392) OX=597362 GN=AGABI1DRAFT_114580 PE=4 SV=1 - [K5X4Z1_AGABU]	56.6493	100	1	2	100	1636	325	36.8603	5.40186
K5X4Z0	CN hydrolase domain-containing protein OS=Agaricus bisporus var. burnettii (strain JB137-S8 / ATCC MYA-4627 / FGSC 10392) OX=597362 GN=AGABI1DRAFT_82630 PE=4 SV=1 - [K5X4Z0_AGABU]	139.399	86.23	1	8	84	6234	305	33.6829	5.73193
K5X4Y8	Uncharacterized protein OS=Agaricus bisporus var. burnettii (strain JB137-S8 / ATCC MYA-4627 / FGSC 10392) OX=597362 GN=AGABI1DRAFT_114576 PE=4 SV=1 - [K5X4Y8_AGABU]	89.7219	85.16	1	5	91	1088	546	58.7065	5.84619
K5X4Y0	Uncharacterized protein OS=Agaricus bisporus var. burnettii (strain JB137-S8 / ATCC MYA-4627 / FGSC 10392) OX=597362 GN=AGABI1DRAFT_53486 PE=4 SV=1 - [K5X4Y0_AGABU]	48.9423	85.93	1	1	147	1630	910	99.9603	5.2876
K5X4X6	ANK_REP_REGION domain-containing protein (Fragment) OS=Agaricus bisporus var. burnettii (strain JB137-S8 / ATCC MYA-4627 / FGSC 10392) OX=597362 GN=AGABI1DRAFT_42581 PE=4 SV=1 - [K5X4X6_AGABU]	45.9451	100	1	3	37	1022	129	13.7352	8.88037
K5X4X5	Myosin motor domain-containing protein OS=Agaricus bisporus var. burnettii (strain JB137-S8 / ATCC MYA-4627 / FGSC 10392) OX=597362 GN=AGABI1DRAFT_75713 PE=3 SV=1 - [K5X4X5_AGABU]	246.456	91.11	1	11	442	6044	1934	217.372	6.75635
K5X4X0	Uncharacterized protein OS=Agaricus bisporus var. burnettii (strain JB137-S8 / ATCC MYA-4627 / FGSC 10392) OX=597362 GN=AGABI1DRAFT_114845 PE=4 SV=1 - [K5X4X0_AGABU]	20.2615	100	1	1	28	791	133	13.7849	4.91943
K5X4W5	Uncharacterized protein OS=Agaricus bisporus var. burnettii (strain JB137-S8 / ATCC MYA-4627 / FGSC 10392) OX=597362 GN=AGABI1DRAFT_75696 PE=3 SV=1 - [K5X4W5_AGABU]	59.0442	92.18	1	1	128	2120	524	59.6567	7.34229
K5X4W3	Protein kinase domain-containing protein OS=Agaricus bisporus var. burnettii (strain JB137-S8 / ATCC MYA-4627 / FGSC 10392) OX=597362 GN=AGABI1DRAFT_53474 PE=4 SV=1 - [K5X4W3_AGABU]	90.7401	91	1	1	171	1313	600	67.2611	9.45166
K5X4V7	Uncharacterized protein OS=Agaricus bisporus var. burnettii (strain JB137-S8 / ATCC MYA-4627 / FGSC 10392) OX=597362 GN=AGABI1DRAFT_114560 PE=4 SV=1 - [K5X4V7_AGABU]	277.898	100	1	8	66	3758	377	39.4439	6.53662
K5X4V4	Uncharacterized protein OS=Agaricus bisporus var. burnettii (strain JB137-S8 / ATCC MYA-4627 / FGSC 10392) OX=597362 GN=AGABI1DRAFT_125357 PE=4 SV=1 - [K5X4V4_AGABU]	127.757	100	1	2	218	1530	649	69.7515	9.05615
K5X4V0	Protein SDA1 OS=Agaricus bisporus var. burnettii (strain JB137-S8 / ATCC MYA-4627 / FGSC 10392) OX=597362 GN=AGABI1DRAFT_68933 PE=3 SV=1 - [K5X4V0_AGABU]	83.178	92.08	1	1	242	3340	745	83.6707	9.0708
K5X4U7	Uncharacterized protein OS=Agaricus bisporus var. burnettii (strain JB137-S8 / ATCC MYA-4627 / FGSC 10392) OX=597362 GN=AGABI1DRAFT_129322 PE=4 SV=1 - [K5X4U7_AGABU]	38.7035	87.47	1	1	105	1930	383	43.6597	9.78857
K5X4U6	NACHT domain-containing protein OS=Agaricus bisporus var. burnettii (strain JB137-S8 / ATCC MYA-4627 / FGSC 10392) OX=597362 GN=AGABI1DRAFT_129752 PE=4 SV=1 - [K5X4U6_AGABU]	48.558	100	1	1	165	811	706	79.8944	6.06201
K5X4U5	AAA domain-containing protein OS=Agaricus bisporus var. burnettii (strain JB137-S8 / ATCC MYA-4627 / FGSC 10392) OX=597362 GN=AGABI1DRAFT_82604 PE=3 SV=1 - [K5X4U5_AGABU]	234.887	100	1	10	175	4812	455	50.6574	6.94678
K5X4T5	Uncharacterized protein OS=Agaricus bisporus var. burnettii (strain JB137-S8 / ATCC MYA-4627 / FGSC 10392) OX=597362 GN=AGABI1DRAFT_34886 PE=4 SV=1 - [K5X4T5_AGABU]	137.403	86.7	1	1	286	5981	767	88.3033	5.35107
K5X4T1	Uncharacterized protein OS=Agaricus bisporus var. burnettii (strain JB137-S8 / ATCC MYA-4627 / FGSC 10392) OX=597362 GN=AGABI1DRAFT_111430 PE=4 SV=1 - [K5X4T1_AGABU]	85.023	61.34	1	4	107	3895	538	58.5473	9.39307
K5X4S5	Citrate synthase OS=Agaricus bisporus var. burnettii (strain JB137-S8 / ATCC MYA-4627 / FGSC 10392) OX=597362 GN=AGABI1DRAFT_129944 PE=3 SV=1 - [K5X4S5_AGABU]	128.379	100	1	6	108	1652	462	50.5916	8.36768
K5X4S3	PKS_ER domain-containing protein OS=Agaricus bisporus var. burnettii (strain JB137-S8 / ATCC MYA-4627 / FGSC 10392) OX=597362 GN=AGABI1DRAFT_76281 PE=4 SV=1 - [K5X4S3_AGABU]	163.533	100	1	6	89	3056	341	36.7889	6.55127
K5X4S0	RRM domain-containing protein OS=Agaricus bisporus var. burnettii (strain JB137-S8 / ATCC MYA-4627 / FGSC 10392) OX=597362 GN=AGABI1DRAFT_101420 PE=4 SV=1 - [K5X4S0_AGABU]	100.022	100	1	1	150	1732	406	42.5783	10.0962
K5X4R9	Epimerase domain-containing protein OS=Agaricus bisporus var. burnettii (strain JB137-S8 / ATCC MYA-4627 / FGSC 10392) OX=597362 GN=AGABI1DRAFT_53383 PE=4 SV=1 - [K5X4R9_AGABU]	103.921	78.4	1	6	66	3860	412	46.2578	6.46826
K5X4R6	Uncharacterized protein OS=Agaricus bisporus var. burnettii (strain JB137-S8 / ATCC MYA-4627 / FGSC 10392) OX=597362 GN=AGABI1DRAFT_86323 PE=4 SV=1 - [K5X4R6_AGABU]	39.5402	88.64	1	1	74	1852	361	39.8648	5.2876
K5X4R1	Uncharacterized protein OS=Agaricus bisporus var. burnettii (strain JB137-S8 / ATCC MYA-4627 / FGSC 10392) OX=597362 GN=AGABI1DRAFT_53371 PE=3 SV=1 - [K5X4R1_AGABU]	113.479	86.92	1	9	157	4454	673	74.441	5.84619
K5X4P8	Ricin B-type lectin domain-containing protein OS=Agaricus bisporus var. burnettii (strain JB137-S8 / ATCC MYA-4627 / FGSC 10392) OX=597362 GN=AGABI1DRAFT_114807 PE=4 SV=1 - [K5X4P8_AGABU]	25.7296	78.25	1	1	56	626	423	45.8504	5.41455
K5X4P6	S1-like domain-containing protein OS=Agaricus bisporus var. burnettii (strain JB137-S8 / ATCC MYA-4627 / FGSC 10392) OX=597362 GN=AGABI1DRAFT_93020 PE=3 SV=1 - [K5X4P6_AGABU]	72.4903	100	1	2	50	1096	139	15.8188	4.95752
K5X4P2	Uncharacterized protein OS=Agaricus bisporus var. burnettii (strain JB137-S8 / ATCC MYA-4627 / FGSC 10392) OX=597362 GN=AGABI1DRAFT_68807 PE=4 SV=1 - [K5X4P2_AGABU]	176.662	100	1	3	296	1300	972	110.819	5.31299
K5X4N9	Lactamase_B domain-containing protein OS=Agaricus bisporus var. burnettii (strain JB137-S8 / ATCC MYA-4627 / FGSC 10392) OX=597362 GN=AGABI1DRAFT_111387 PE=3 SV=1 - [K5X4N9_AGABU]	220.831	100	1	14	63	2016	265	28.7892	5.94775
K5X4N8	Uncharacterized protein OS=Agaricus bisporus var. burnettii (strain JB137-S8 / ATCC MYA-4627 / FGSC 10392) OX=597362 GN=AGABI1DRAFT_129702 PE=4 SV=1 - [K5X4N8_AGABU]	3.83667	30.53	1	1	9	472	190	21.891	6.39209
K5X4N7	Citrate synthase OS=Agaricus bisporus var. burnettii (strain JB137-S8 / ATCC MYA-4627 / FGSC 10392) OX=597362 GN=AGABI1DRAFT_114936 PE=3 SV=1 - [K5X4N7_AGABU]	78.5894	79.18	1	2	124	1932	490	54.7583	9.02686
K5X4N4	Uricase OS=Agaricus bisporus var. burnettii (strain JB137-S8 / ATCC MYA-4627 / FGSC 10392) OX=597362 GN=AGABI1DRAFT_42333 PE=3 SV=1 - [K5X4N4_AGABU]	63.0888	88.25	1	4	89	2025	332	37.1012	6.55127
K5X4M4	Glutamine amidotransferase type-2 domain-containing protein OS=Agaricus bisporus var. burnettii (strain JB137-S8 / ATCC MYA-4627 / FGSC 10392) OX=597362 GN=AGABI1DRAFT_104661 PE=4 SV=1 - [K5X4M4_AGABU]	382.533	96.76	1	17	542	4525	2071	227.294	6.63916
K5X4M2	Uncharacterized protein OS=Agaricus bisporus var. burnettii (strain JB137-S8 / ATCC MYA-4627 / FGSC 10392) OX=597362 GN=AGABI1DRAFT_114793 PE=3 SV=1 - [K5X4M2_AGABU]	29.6466	100	1	1	35	1173	107	11.5403	9.34912
K5X4M1	Uncharacterized protein OS=Agaricus bisporus var. burnettii (strain JB137-S8 / ATCC MYA-4627 / FGSC 10392) OX=597362 GN=AGABI1DRAFT_107828 PE=4 SV=1 - [K5X4M1_AGABU]	87.2114	70.85	1	1	171	2519	1005	109.408	6.21436
K5X4L9	Phospholipid scramblase (Fragment) OS=Agaricus bisporus var. burnettii (strain JB137-S8 / ATCC MYA-4627 / FGSC 10392) OX=597362 GN=AGABI1DRAFT_53271 PE=3 SV=1 - [K5X4L9_AGABU]	33.0787	100	1	1	83	2089	298	34.2403	8.44092
K5X4L7	Uncharacterized protein OS=Agaricus bisporus var. burnettii (strain JB137-S8 / ATCC MYA-4627 / FGSC 10392) OX=597362 GN=AGABI1DRAFT_107702 PE=4 SV=1 - [K5X4L7_AGABU]	10.0812	100	1	1	20	1099	146	16.492	5.07178
K5X4L2	GFA domain-containing protein OS=Agaricus bisporus var. burnettii (strain JB137-S8 / ATCC MYA-4627 / FGSC 10392) OX=597362 GN=AGABI1DRAFT_107699 PE=4 SV=1 - [K5X4L2_AGABU]	23.2187	100	1	1	55	995	150	16.9404	8.47021
K5X4K7	Uncharacterized protein OS=Agaricus bisporus var. burnettii (strain JB137-S8 / ATCC MYA-4627 / FGSC 10392) OX=597362 GN=AGABI1DRAFT_118215 PE=4 SV=1 - [K5X4K7_AGABU]	242.196	94.62	1	1	488	1748	1915	211.761	6.69775
K5X4K6	Uncharacterized protein OS=Agaricus bisporus var. burnettii (strain JB137-S8 / ATCC MYA-4627 / FGSC 10392) OX=597362 GN=AGABI1DRAFT_114898 PE=3 SV=1 - [K5X4K6_AGABU]	81.9015	92.93	1	3	131	859	552	62.2738	7.45947
K5X4J3	Uncharacterized protein OS=Agaricus bisporus var. burnettii (strain JB137-S8 / ATCC MYA-4627 / FGSC 10392) OX=597362 GN=AGABI1DRAFT_121903 PE=4 SV=1 - [K5X4J3_AGABU]	58.0916	93.64	1	2	148	1745	645	70.8628	6.53662
K5X4I8	Uncharacterized protein OS=Agaricus bisporus var. burnettii (strain JB137-S8 / ATCC MYA-4627 / FGSC 10392) OX=597362 GN=AGABI1DRAFT_76438 PE=4 SV=1 - [K5X4I8_AGABU]	24.3033	100	1	1	59	1472	242	27.7809	6.22705
K5X4I7	PRKCSH domain-containing protein OS=Agaricus bisporus var. burnettii (strain JB137-S8 / ATCC MYA-4627 / FGSC 10392) OX=597362 GN=AGABI1DRAFT_111334 PE=4 SV=1 - [K5X4I7_AGABU]	77.9526	100	1	2	122	4230	472	53.3417	5.22412
K5X4I3	Glutamine amidotransferase type-2 domain-containing protein OS=Agaricus bisporus var. burnettii (strain JB137-S8 / ATCC MYA-4627 / FGSC 10392) OX=597362 GN=AGABI1DRAFT_68665 PE=4 SV=1 - [K5X4I3_AGABU]	88.1281	85.64	1	2	149	984	599	66.5437	6.23975
K5X4I2	DNA primase large subunit OS=Agaricus bisporus var. burnettii (strain JB137-S8 / ATCC MYA-4627 / FGSC 10392) OX=597362 GN=AGABI1DRAFT_53177 PE=3 SV=1 - [K5X4I2_AGABU]	76.6193	100	1	2	162	1538	486	56.0642	7.82568
K5X4H1	Uncharacterized protein OS=Agaricus bisporus var. burnettii (strain JB137-S8 / ATCC MYA-4627 / FGSC 10392) OX=597362 GN=AGABI1DRAFT_53149 PE=4 SV=1 - [K5X4H1_AGABU]	50.689	100	1	1	170	2276	590	66.9522	5.75732
K5X4G4	Uncharacterized protein OS=Agaricus bisporus var. burnettii (strain JB137-S8 / ATCC MYA-4627 / FGSC 10392) OX=597362 GN=AGABI1DRAFT_68602 PE=4 SV=1 - [K5X4G4_AGABU]	66.1253	90.86	1	2	141	1602	766	83.6898	5.40186
K5X4F6	ANAPC5 domain-containing protein OS=Agaricus bisporus var. burnettii (strain JB137-S8 / ATCC MYA-4627 / FGSC 10392) OX=597362 GN=AGABI1DRAFT_118153 PE=4 SV=1 - [K5X4F6_AGABU]	50.9022	94.6	1	1	154	1706	667	75.7748	6.39209
K5X4F3	Uncharacterized protein OS=Agaricus bisporus var. burnettii (strain JB137-S8 / ATCC MYA-4627 / FGSC 10392) OX=597362 GN=AGABI1DRAFT_111284 PE=3 SV=1 - [K5X4F3_AGABU]	33.634	100	1	2	53	795	362	39.3045	6.17627
K5X4E9	RWD domain-containing protein OS=Agaricus bisporus var. burnettii (strain JB137-S8 / ATCC MYA-4627 / FGSC 10392) OX=597362 GN=AGABI1DRAFT_111279 PE=4 SV=1 - [K5X4E9_AGABU]	29.2391	75	1	1	63	1665	240	27.9108	4.48779
K5X4E1	FKS1_dom1 domain-containing protein OS=Agaricus bisporus var. burnettii (strain JB137-S8 / ATCC MYA-4627 / FGSC 10392) OX=597362 GN=AGABI1DRAFT_68544 PE=4 SV=1 - [K5X4E1_AGABU]	156.256	82.11	1	3	367	3225	1638	187.089	9.20264
K5X4D8	Thioredoxin domain-containing protein OS=Agaricus bisporus var. burnettii (strain JB137-S8 / ATCC MYA-4627 / FGSC 10392) OX=597362 GN=AGABI1DRAFT_115050 PE=4 SV=1 - [K5X4D8_AGABU]	72.7225	100	1	6	68	1810	249	26.0542	5.88428
K5X4D4	Transket_pyr domain-containing protein OS=Agaricus bisporus var. burnettii (strain JB137-S8 / ATCC MYA-4627 / FGSC 10392) OX=597362 GN=AGABI1DRAFT_121674 PE=4 SV=1 - [K5X4D4_AGABU]	117.915	92.59	1	4	142	4122	621	68.0349	6.62451
K5X4C9	Uncharacterized protein OS=Agaricus bisporus var. burnettii (strain JB137-S8 / ATCC MYA-4627 / FGSC 10392) OX=597362 GN=AGABI1DRAFT_97635 PE=4 SV=1 - [K5X4C9_AGABU]	49.6284	70.7	1	1	67	1839	314	34.2955	6.53662
K5X4C4	Uncharacterized protein OS=Agaricus bisporus var. burnettii (strain JB137-S8 / ATCC MYA-4627 / FGSC 10392) OX=597362 GN=AGABI1DRAFT_111257 PE=4 SV=1 - [K5X4C4_AGABU]	40.3663	89.24	1	1	101	2149	381	44.994	5.84619
K5X4B9	Uncharacterized protein OS=Agaricus bisporus var. burnettii (strain JB137-S8 / ATCC MYA-4627 / FGSC 10392) OX=597362 GN=AGABI1DRAFT_121854 PE=4 SV=1 - [K5X4B9_AGABU]	125.145	89.1	1	1	477	4275	2027	227.455	6.99072
K5X4B1	Uncharacterized protein OS=Agaricus bisporus var. burnettii (strain JB137-S8 / ATCC MYA-4627 / FGSC 10392) OX=597362 GN=AGABI1DRAFT_115031 PE=3 SV=1 - [K5X4B1_AGABU]	38.373	81.25	1	2	49	1324	224	25.3019	9.23193
K5X4B0	HMA domain-containing protein OS=Agaricus bisporus var. burnettii (strain JB137-S8 / ATCC MYA-4627 / FGSC 10392) OX=597362 GN=AGABI1DRAFT_111239 PE=4 SV=1 - [K5X4B0_AGABU]	50.8555	100	1	3	33	1926	75	8.24224	8.44092
K5X4A7	HTH cro/C1-type domain-containing protein OS=Agaricus bisporus var. burnettii (strain JB137-S8 / ATCC MYA-4627 / FGSC 10392) OX=597362 GN=AGABI1DRAFT_61351 PE=4 SV=1 - [K5X4A7_AGABU]	27.3233	100	1	1	8	1320	71	7.29565	6.49365
K5X4A5	DAGKc domain-containing protein (Fragment) OS=Agaricus bisporus var. burnettii (strain JB137-S8 / ATCC MYA-4627 / FGSC 10392) OX=597362 GN=AGABI1DRAFT_104558 PE=4 SV=1 - [K5X4A5_AGABU]	126.563	100	1	1	202	1267	787	87.3297	8.20654
K5X4A4	Uncharacterized protein OS=Agaricus bisporus var. burnettii (strain JB137-S8 / ATCC MYA-4627 / FGSC 10392) OX=597362 GN=AGABI1DRAFT_129790 PE=4 SV=1 - [K5X4A4_AGABU]	117.304	100	1	1	152	2031	513	56.7218	9.87646
K5X4A3	Uncharacterized protein OS=Agaricus bisporus var. burnettii (strain JB137-S8 / ATCC MYA-4627 / FGSC 10392) OX=597362 GN=AGABI1DRAFT_76747 PE=3 SV=1 - [K5X4A3_AGABU]	93.2593	100	1	1	138	4688	517	59.0356	8.14795
K5X4A1	Uncharacterized protein OS=Agaricus bisporus var. burnettii (strain JB137-S8 / ATCC MYA-4627 / FGSC 10392) OX=597362 GN=AGABI1DRAFT_68441 PE=4 SV=1 - [K5X4A1_AGABU]	42.3082	79.41	1	1	84	1059	471	52.7176	5.12256
K5X499	Uncharacterized protein OS=Agaricus bisporus var. burnettii (strain JB137-S8 / ATCC MYA-4627 / FGSC 10392) OX=597362 GN=AGABI1DRAFT_121838 PE=4 SV=1 - [K5X499_AGABU]	61.5829	100	1	1	88	1068	279	32.1593	5.99854
K5X494	RBR-type E3 ubiquitin transferase OS=Agaricus bisporus var. burnettii (strain JB137-S8 / ATCC MYA-4627 / FGSC 10392) OX=597362 GN=AGABI1DRAFT_107922 PE=3 SV=1 - [K5X494_AGABU]	163.736	96.24	1	2	334	2444	1063	120.231	8.38232
K5X491	Uncharacterized protein OS=Agaricus bisporus var. burnettii (strain JB137-S8 / ATCC MYA-4627 / FGSC 10392) OX=597362 GN=AGABI1DRAFT_115015 PE=4 SV=1 - [K5X491_AGABU]	43.6988	70.65	1	2	97	1489	511	55.85	6.26514
K5X481	Uncharacterized protein OS=Agaricus bisporus var. burnettii (strain JB137-S8 / ATCC MYA-4627 / FGSC 10392) OX=597362 GN=AGABI1DRAFT_125080 PE=4 SV=1 - [K5X481_AGABU]	130.327	72.45	1	4	174	1427	1067	111.794	8.6167
K5X479	Protein phosphatase methylesterase 1 OS=Agaricus bisporus var. burnettii (strain JB137-S8 / ATCC MYA-4627 / FGSC 10392) OX=597362 GN=AGABI1DRAFT_42433 PE=3 SV=1 - [K5X479_AGABU]	63.4004	72.01	1	3	67	2393	368	40.0572	5.36377
K5X474	tRNA(His) guanylyltransferase OS=Agaricus bisporus var. burnettii (strain JB137-S8 / ATCC MYA-4627 / FGSC 10392) OX=597362 GN=AGABI1DRAFT_121643 PE=3 SV=1 - [K5X474_AGABU]	22.3698	86.27	1	1	58	1784	255	30.016	7.07861
K5X472	Uncharacterized protein OS=Agaricus bisporus var. burnettii (strain JB137-S8 / ATCC MYA-4627 / FGSC 10392) OX=597362 GN=AGABI1DRAFT_42888 PE=3 SV=1 - [K5X472_AGABU]	26.1999	100	1	1	97	527	404	45.9122	6.88818
K5X461	Thiamine_BP domain-containing protein OS=Agaricus bisporus var. burnettii (strain JB137-S8 / ATCC MYA-4627 / FGSC 10392) OX=597362 GN=AGABI1DRAFT_125056 PE=4 SV=1 - [K5X461_AGABU]	13.917	100	1	1	28	344	113	12.1462	6.3667
K5X452	Uncharacterized protein OS=Agaricus bisporus var. burnettii (strain JB137-S8 / ATCC MYA-4627 / FGSC 10392) OX=597362 GN=AGABI1DRAFT_111184 PE=3 SV=1 - [K5X452_AGABU]	111.819	89.83	1	2	111	1687	413	45.216	7.7085
K5X448	Arginase OS=Agaricus bisporus var. burnettii (strain JB137-S8 / ATCC MYA-4627 / FGSC 10392) OX=597362 GN=AGABI1DRAFT_111179 PE=3 SV=1 - [K5X448_AGABU]	192.307	79.1	1	10	47	1375	311	33.5601	5.47803
K5X438	Uncharacterized protein (Fragment) OS=Agaricus bisporus var. burnettii (strain JB137-S8 / ATCC MYA-4627 / FGSC 10392) OX=597362 GN=AGABI1DRAFT_114982 PE=4 SV=1 - [K5X438_AGABU]	32.5726	61.62	1	3	47	847	357	39.4818	6.13818
K5X434	Uncharacterized protein OS=Agaricus bisporus var. burnettii (strain JB137-S8 / ATCC MYA-4627 / FGSC 10392) OX=597362 GN=AGABI1DRAFT_86336 PE=3 SV=1 - [K5X434_AGABU]	43.9875	100	1	2	48	1833	82	9.54541	10.0815
K5X429	Aminotran_5 domain-containing protein OS=Agaricus bisporus var. burnettii (strain JB137-S8 / ATCC MYA-4627 / FGSC 10392) OX=597362 GN=AGABI1DRAFT_33677 PE=3 SV=1 - [K5X429_AGABU]	96.282	100	1	7	111	4037	425	47.2241	6.22705
K5X428	Serine/threonine-protein phosphatase 2A activator OS=Agaricus bisporus var. burnettii (strain JB137-S8 / ATCC MYA-4627 / FGSC 10392) OX=597362 GN=AGABI1DRAFT_76265 PE=3 SV=1 - [K5X428_AGABU]	25.5564	100	1	2	70	1250	363	41.2822	6.62451
K5X421	Aldo_ket_red domain-containing protein OS=Agaricus bisporus var. burnettii (strain JB137-S8 / ATCC MYA-4627 / FGSC 10392) OX=597362 GN=AGABI1DRAFT_115204 PE=4 SV=1 - [K5X421_AGABU]	36.5682	100	1	2	64	1354	316	34.8078	6.75635
K5X411	Uncharacterized protein OS=Agaricus bisporus var. burnettii (strain JB137-S8 / ATCC MYA-4627 / FGSC 10392) OX=597362 GN=AGABI1DRAFT_77177 PE=4 SV=1 - [K5X411_AGABU]	39.6287	63.57	1	2	111	1593	774	80.9041	5.92236
K5X405	Uncharacterized protein OS=Agaricus bisporus var. burnettii (strain JB137-S8 / ATCC MYA-4627 / FGSC 10392) OX=597362 GN=AGABI1DRAFT_121612 PE=4 SV=1 - [K5X405_AGABU]	50.3888	89.71	1	1	105	1706	447	48.8514	5.26221
K5X404	Uncharacterized protein OS=Agaricus bisporus var. burnettii (strain JB137-S8 / ATCC MYA-4627 / FGSC 10392) OX=597362 GN=AGABI1DRAFT_77158 PE=4 SV=1 - [K5X404_AGABU]	88.5081	91.2	1	2	117	2239	523	57.1966	6.49365
K5X3Z5	Uncharacterized protein OS=Agaricus bisporus var. burnettii (strain JB137-S8 / ATCC MYA-4627 / FGSC 10392) OX=597362 GN=AGABI1DRAFT_76237 PE=4 SV=1 - [K5X3Z5_AGABU]	27.6678	86.93	1	1	64	714	375	40.3475	5.5415
K5X3Z3	Uncharacterized protein OS=Agaricus bisporus var. burnettii (strain JB137-S8 / ATCC MYA-4627 / FGSC 10392) OX=597362 GN=AGABI1DRAFT_115169 PE=4 SV=1 - [K5X3Z3_AGABU]	47.3396	100	1	1	85	979	148	16.6813	11.6489
K5X3Y9	Uncharacterized protein OS=Agaricus bisporus var. burnettii (strain JB137-S8 / ATCC MYA-4627 / FGSC 10392) OX=597362 GN=AGABI1DRAFT_121988 PE=4 SV=1 - [K5X3Y9_AGABU]	42.2279	82.4	1	1	120	1907	517	57.5687	6.3667
K5X3Y0	Uncharacterized protein OS=Agaricus bisporus var. burnettii (strain JB137-S8 / ATCC MYA-4627 / FGSC 10392) OX=597362 GN=AGABI1DRAFT_114790 PE=3 SV=1 - [K5X3Y0_AGABU]	168.51	100	1	6	130	5633	483	52.9611	8.39697
K5X3X8	Uncharacterized protein OS=Agaricus bisporus var. burnettii (strain JB137-S8 / ATCC MYA-4627 / FGSC 10392) OX=597362 GN=AGABI1DRAFT_104490 PE=4 SV=1 - [K5X3X8_AGABU]	60.6418	80.92	1	2	168	2063	1048	112.423	6.75635
K5X3X2	Uncharacterized protein OS=Agaricus bisporus var. burnettii (strain JB137-S8 / ATCC MYA-4627 / FGSC 10392) OX=597362 GN=AGABI1DRAFT_115151 PE=4 SV=1 - [K5X3X2_AGABU]	331.703	100	2	12	82	2002	334	37.4418	5.79541
K5X3W2	Protein kinase domain-containing protein OS=Agaricus bisporus var. burnettii (strain JB137-S8 / ATCC MYA-4627 / FGSC 10392) OX=597362 GN=AGABI1DRAFT_82289 PE=3 SV=1 - [K5X3W2_AGABU]	120.069	100	1	4	133	5265	476	53.1408	9.27588
K5X3V6	Uncharacterized protein OS=Agaricus bisporus var. burnettii (strain JB137-S8 / ATCC MYA-4627 / FGSC 10392) OX=597362 GN=AGABI1DRAFT_117980 PE=4 SV=1 - [K5X3V6_AGABU]	43.1092	82.56	1	1	89	442	688	72.3332	8.48486
K5X3V5	Uncharacterized protein OS=Agaricus bisporus var. burnettii (strain JB137-S8 / ATCC MYA-4627 / FGSC 10392) OX=597362 GN=AGABI1DRAFT_130135 PE=4 SV=1 - [K5X3V5_AGABU]	35.302	84.16	1	1	63	1272	202	23.2401	9.53955
K5X3U5	Aha1_N domain-containing protein OS=Agaricus bisporus var. burnettii (strain JB137-S8 / ATCC MYA-4627 / FGSC 10392) OX=597362 GN=AGABI1DRAFT_33754 PE=4 SV=1 - [K5X3U5_AGABU]	87.6819	100	1	7	81	2959	379	40.8619	6.25244
K5X3U0	Uncharacterized protein OS=Agaricus bisporus var. burnettii (strain JB137-S8 / ATCC MYA-4627 / FGSC 10392) OX=597362 GN=AGABI1DRAFT_117967 PE=3 SV=1 - [K5X3U0_AGABU]	170.344	97.78	1	1	401	5201	1621	183.572	6.96143
K5X3T7	Uncharacterized protein OS=Agaricus bisporus var. burnettii (strain JB137-S8 / ATCC MYA-4627 / FGSC 10392) OX=597362 GN=AGABI1DRAFT_130114 PE=4 SV=1 - [K5X3T7_AGABU]	34.51	79.95	1	1	81	1313	384	44.5172	5.60498
K5X3T5	Uncharacterized protein OS=Agaricus bisporus var. burnettii (strain JB137-S8 / ATCC MYA-4627 / FGSC 10392) OX=597362 GN=AGABI1DRAFT_34287 PE=4 SV=1 - [K5X3T5_AGABU]	58.0969	87.67	1	1	153	1710	819	89.0832	5.65576
K5X3T0	6,7-dimethyl-8-ribityllumazine synthase OS=Agaricus bisporus var. burnettii (strain JB137-S8 / ATCC MYA-4627 / FGSC 10392) OX=597362 GN=AGABI1DRAFT_111109 PE=3 SV=1 - [K5X3T0_AGABU]	64.353	100	1	1	37	2304	208	21.9244	6.80029
K5X3S8	AA_permease domain-containing protein OS=Agaricus bisporus var. burnettii (strain JB137-S8 / ATCC MYA-4627 / FGSC 10392) OX=597362 GN=AGABI1DRAFT_115073 PE=4 SV=1 - [K5X3S8_AGABU]	33.6011	72.37	1	1	72	1021	590	64.4724	8.49951
K5X3R7	Uncharacterized protein OS=Agaricus bisporus var. burnettii (strain JB137-S8 / ATCC MYA-4627 / FGSC 10392) OX=597362 GN=AGABI1DRAFT_68132 PE=4 SV=1 - [K5X3R7_AGABU]	29.5943	85.51	1	1	69	1399	566	62.7683	4.88135
K5X3R0	Uncharacterized protein OS=Agaricus bisporus var. burnettii (strain JB137-S8 / ATCC MYA-4627 / FGSC 10392) OX=597362 GN=AGABI1DRAFT_130080 PE=4 SV=1 - [K5X3R0_AGABU]	178.744	78.71	1	2	247	3547	1179	126.291	5.89697
K5X3Q8	Uncharacterized protein OS=Agaricus bisporus var. burnettii (strain JB137-S8 / ATCC MYA-4627 / FGSC 10392) OX=597362 GN=AGABI1DRAFT_130252 PE=3 SV=1 - [K5X3Q8_AGABU]	89.3535	90	1	2	120	3380	520	58.9907	7.34229
K5X3Q0	Uncharacterized protein OS=Agaricus bisporus var. burnettii (strain JB137-S8 / ATCC MYA-4627 / FGSC 10392) OX=597362 GN=AGABI1DRAFT_130070 PE=4 SV=1 - [K5X3Q0_AGABU]	5.98898	84.26	1	1	35	825	324	35.8079	9.02686
K5X3P2	HEME_HALOPEROXIDASE domain-containing protein OS=Agaricus bisporus var. burnettii (strain JB137-S8 / ATCC MYA-4627 / FGSC 10392) OX=597362 GN=AGABI1DRAFT_115045 PE=4 SV=1 - [K5X3P2_AGABU]	23.8892	87.53	1	2	68	293	377	41.4905	6.30322
K5X3N7	Uncharacterized protein OS=Agaricus bisporus var. burnettii (strain JB137-S8 / ATCC MYA-4627 / FGSC 10392) OX=597362 GN=AGABI1DRAFT_115042 PE=3 SV=1 - [K5X3N7_AGABU]	85.767	100	1	6	87	1785	311	33.8594	9.77393
K5X3N6	Uncharacterized protein OS=Agaricus bisporus var. burnettii (strain JB137-S8 / ATCC MYA-4627 / FGSC 10392) OX=597362 GN=AGABI1DRAFT_86482 PE=4 SV=1 - [K5X3N6_AGABU]	28.7657	100	2	2	18	993	121	13.0382	7.00537
K5X3N2	Uncharacterized protein OS=Agaricus bisporus var. burnettii (strain JB137-S8 / ATCC MYA-4627 / FGSC 10392) OX=597362 GN=AGABI1DRAFT_107942 PE=4 SV=1 - [K5X3N2_AGABU]	149.36	80.64	1	2	345	5106	1462	161.253	6.44287
K5X3M5	HMG box domain-containing protein OS=Agaricus bisporus var. burnettii (strain JB137-S8 / ATCC MYA-4627 / FGSC 10392) OX=597362 GN=AGABI1DRAFT_108046 PE=4 SV=1 - [K5X3M5_AGABU]	33.081	84.04	1	1	75	1417	445	49.0445	7.12256
K5X3M4	Uncharacterized protein OS=Agaricus bisporus var. burnettii (strain JB137-S8 / ATCC MYA-4627 / FGSC 10392) OX=597362 GN=AGABI1DRAFT_111063 PE=4 SV=1 - [K5X3M4_AGABU]	32.644	84.54	1	1	38	525	291	30.6891	7.15186
K5X3L8	Uncharacterized protein OS=Agaricus bisporus var. burnettii (strain JB137-S8 / ATCC MYA-4627 / FGSC 10392) OX=597362 GN=AGABI1DRAFT_86386 PE=3 SV=1 - [K5X3L8_AGABU]	192.98	74	1	5	47	1039	150	16.0246	10.3599
K5X3K8	Aldedh domain-containing protein OS=Agaricus bisporus var. burnettii (strain JB137-S8 / ATCC MYA-4627 / FGSC 10392) OX=597362 GN=AGABI1DRAFT_108035 PE=3 SV=1 - [K5X3K8_AGABU]	865.651	100	2	12	104	5145	502	54.727	7.84033
K5X3K5	RBR-type E3 ubiquitin transferase OS=Agaricus bisporus var. burnettii (strain JB137-S8 / ATCC MYA-4627 / FGSC 10392) OX=597362 GN=AGABI1DRAFT_107923 PE=3 SV=1 - [K5X3K5_AGABU]	144.082	100	1	1	332	1771	1138	129.08	8.07471
K5X3J2	UBIQUITIN_CONJUGAT_2 domain-containing protein OS=Agaricus bisporus var. burnettii (strain JB137-S8 / ATCC MYA-4627 / FGSC 10392) OX=597362 GN=AGABI1DRAFT_115008 PE=3 SV=1 - [K5X3J2_AGABU]	62.0691	100	1	2	48	1964	148	16.7778	6.94678
K5X3J1	Aldedh domain-containing protein OS=Agaricus bisporus var. burnettii (strain JB137-S8 / ATCC MYA-4627 / FGSC 10392) OX=597362 GN=AGABI1DRAFT_115102 PE=3 SV=1 - [K5X3J1_AGABU]	411.842	88.87	4	10	107	1991	503	53.9478	7.06396
K5X3I7	N-acetyltransferase domain-containing protein OS=Agaricus bisporus var. burnettii (strain JB137-S8 / ATCC MYA-4627 / FGSC 10392) OX=597362 GN=AGABI1DRAFT_61304 PE=3 SV=1 - [K5X3I7_AGABU]	204.71	93.78	1	12	259	1153	901	98.4789	8.71924
K5X3G1	Aldedh domain-containing protein OS=Agaricus bisporus var. burnettii (strain JB137-S8 / ATCC MYA-4627 / FGSC 10392) OX=597362 GN=AGABI1DRAFT_86450 PE=3 SV=1 - [K5X3G1_AGABU]	640.335	100	1	24	106	2135	500	54.3787	6.41748
K5X3E7	Peptidyl-prolyl cis-trans isomerase OS=Agaricus bisporus var. burnettii (strain JB137-S8 / ATCC MYA-4627 / FGSC 10392) OX=597362 GN=AGABI1DRAFT_111015 PE=3 SV=1 - [K5X3E7_AGABU]	57.6265	100	1	4	36	1654	158	17.3177	7.56201
K5X3E6	INTRADIOL_DIOXYGENAS domain-containing protein OS=Agaricus bisporus var. burnettii (strain JB137-S8 / ATCC MYA-4627 / FGSC 10392) OX=597362 GN=AGABI1DRAFT_129968 PE=4 SV=1 - [K5X3E6_AGABU]	15.7133	72.59	1	1	61	986	343	38.3562	5.92236
K5X3E2	Cation-transporting ATPase OS=Agaricus bisporus var. burnettii (strain JB137-S8 / ATCC MYA-4627 / FGSC 10392) OX=597362 GN=AGABI1DRAFT_76643 PE=3 SV=1 - [K5X3E2_AGABU]	138.7	91.33	1	3	263	1091	1211	135.799	6.58057
K5X3D7	Uncharacterized protein OS=Agaricus bisporus var. burnettii (strain JB137-S8 / ATCC MYA-4627 / FGSC 10392) OX=597362 GN=AGABI1DRAFT_114975 PE=4 SV=1 - [K5X3D7_AGABU]	133.187	92.45	1	4	264	5596	1086	121.021	6.16357
K5X3D5	CTP synthase OS=Agaricus bisporus var. burnettii (strain JB137-S8 / ATCC MYA-4627 / FGSC 10392) OX=597362 GN=AGABI1DRAFT_122174 PE=3 SV=1 - [K5X3D5_AGABU]	69.484	88.77	1	2	119	2417	579	65.2703	6.18896
K5X3D1	Uncharacterized protein OS=Agaricus bisporus var. burnettii (strain JB137-S8 / ATCC MYA-4627 / FGSC 10392) OX=597362 GN=AGABI1DRAFT_124833 PE=4 SV=1 - [K5X3D1_AGABU]	44.0585	100	1	1	66	1340	228	25.0464	9.92041
K5X3C8	Uncharacterized protein OS=Agaricus bisporus var. burnettii (strain JB137-S8 / ATCC MYA-4627 / FGSC 10392) OX=597362 GN=AGABI1DRAFT_77228 PE=4 SV=1 - [K5X3C8_AGABU]	71.5397	87.94	1	1	181	1442	1053	119.351	9.01221
K5X3C6	Uncharacterized protein OS=Agaricus bisporus var. burnettii (strain JB137-S8 / ATCC MYA-4627 / FGSC 10392) OX=597362 GN=AGABI1DRAFT_93362 PE=4 SV=1 - [K5X3C6_AGABU]	133.498	95.09	1	3	317	1249	1160	130.327	6.7417
K5X3C2	FAA_hydrolase domain-containing protein OS=Agaricus bisporus var. burnettii (strain JB137-S8 / ATCC MYA-4627 / FGSC 10392) OX=597362 GN=AGABI1DRAFT_111004 PE=4 SV=1 - [K5X3C2_AGABU]	25.01	81.58	1	1	56	886	228	24.6159	8.57275
K5X3B5	Uncharacterized protein OS=Agaricus bisporus var. burnettii (strain JB137-S8 / ATCC MYA-4627 / FGSC 10392) OX=597362 GN=AGABI1DRAFT_86556 PE=3 SV=1 - [K5X3B5_AGABU]	96.998	100	1	7	68	3118	228	26.0656	6.26514
K5X3B4	G domain-containing protein OS=Agaricus bisporus var. burnettii (strain JB137-S8 / ATCC MYA-4627 / FGSC 10392) OX=597362 GN=AGABI1DRAFT_43497 PE=4 SV=1 - [K5X3B4_AGABU]	59.5008	100	1	2	116	735	403	45.9362	9.39307
K5X3B2	Uncharacterized protein OS=Agaricus bisporus var. burnettii (strain JB137-S8 / ATCC MYA-4627 / FGSC 10392) OX=597362 GN=AGABI1DRAFT_101672 PE=4 SV=1 - [K5X3B2_AGABU]	60.457	77.42	1	1	109	1665	527	55.4474	9.18799
K5X3A7	CENP-C_C domain-containing protein OS=Agaricus bisporus var. burnettii (strain JB137-S8 / ATCC MYA-4627 / FGSC 10392) OX=597362 GN=AGABI1DRAFT_124811 PE=4 SV=1 - [K5X3A7_AGABU]	76.5541	90.57	1	1	206	2365	615	69.1058	8.27979
K5X3A6	Uncharacterized protein OS=Agaricus bisporus var. burnettii (strain JB137-S8 / ATCC MYA-4627 / FGSC 10392) OX=597362 GN=AGABI1DRAFT_61747 PE=4 SV=1 - [K5X3A6_AGABU]	19.8943	81.89	1	1	59	571	381	42.0536	5.63037
K5X3A5	Uncharacterized protein OS=Agaricus bisporus var. burnettii (strain JB137-S8 / ATCC MYA-4627 / FGSC 10392) OX=597362 GN=AGABI1DRAFT_115320 PE=4 SV=1 - [K5X3A5_AGABU]	10.0334	99.01	1	1	32	424	101	11.4425	7.7085
K5X3A4	RING-type domain-containing protein OS=Agaricus bisporus var. burnettii (strain JB137-S8 / ATCC MYA-4627 / FGSC 10392) OX=597362 GN=AGABI1DRAFT_97353 PE=4 SV=1 - [K5X3A4_AGABU]	106.79	99.91	1	2	277	3582	1125	124.903	6.27783
K5X3A1	RNA_pol_L_2 domain-containing protein OS=Agaricus bisporus var. burnettii (strain JB137-S8 / ATCC MYA-4627 / FGSC 10392) OX=597362 GN=AGABI1DRAFT_115317 PE=4 SV=1 - [K5X3A1_AGABU]	18.7041	100	1	2	33	619	148	16.2753	5.51611
K5X397	Uncharacterized protein OS=Agaricus bisporus var. burnettii (strain JB137-S8 / ATCC MYA-4627 / FGSC 10392) OX=597362 GN=AGABI1DRAFT_115312 PE=4 SV=1 - [K5X397_AGABU]	93.8233	77.13	1	5	174	1448	914	101.39	7.88428
K5X387	Uncharacterized protein OS=Agaricus bisporus var. burnettii (strain JB137-S8 / ATCC MYA-4627 / FGSC 10392) OX=597362 GN=AGABI1DRAFT_108226 PE=4 SV=1 - [K5X387_AGABU]	14.7665	85.49	1	1	51	961	317	35.8669	8.1626
K5X375	Uncharacterized protein OS=Agaricus bisporus var. burnettii (strain JB137-S8 / ATCC MYA-4627 / FGSC 10392) OX=597362 GN=AGABI1DRAFT_130465 PE=4 SV=1 - [K5X375_AGABU]	38.4254	100	1	1	166	1949	557	62.1129	8.99756
K5X373	Uncharacterized protein OS=Agaricus bisporus var. burnettii (strain JB137-S8 / ATCC MYA-4627 / FGSC 10392) OX=597362 GN=AGABI1DRAFT_110960 PE=4 SV=1 - [K5X373_AGABU]	113.997	100	1	5	50	3221	146	16.366	5.36377
K5X372	AA_TRNA_LIGASE_II domain-containing protein OS=Agaricus bisporus var. burnettii (strain JB137-S8 / ATCC MYA-4627 / FGSC 10392) OX=597362 GN=AGABI1DRAFT_121963 PE=4 SV=1 - [K5X372_AGABU]	140.679	92.79	1	7	191	4116	680	76.3129	6.43018
K5X371	Uncharacterized protein OS=Agaricus bisporus var. burnettii (strain JB137-S8 / ATCC MYA-4627 / FGSC 10392) OX=597362 GN=AGABI1DRAFT_77402 PE=4 SV=1 - [K5X371_AGABU]	101.467	78.15	1	3	198	3668	984	109.129	5.85889
K5X357	Uncharacterized protein OS=Agaricus bisporus var. burnettii (strain JB137-S8 / ATCC MYA-4627 / FGSC 10392) OX=597362 GN=AGABI1DRAFT_130448 PE=4 SV=1 - [K5X357_AGABU]	128.047	84.33	1	2	314	5310	1576	174.373	6.11279
K5X345	Uncharacterized protein OS=Agaricus bisporus var. burnettii (strain JB137-S8 / ATCC MYA-4627 / FGSC 10392) OX=597362 GN=AGABI1DRAFT_115269 PE=4 SV=1 - [K5X345_AGABU]	45.4527	84.59	1	2	44	898	344	37.1906	6.1001
K5X336	Calpain catalytic domain-containing protein OS=Agaricus bisporus var. burnettii (strain JB137-S8 / ATCC MYA-4627 / FGSC 10392) OX=597362 GN=AGABI1DRAFT_36466 PE=3 SV=1 - [K5X336_AGABU]	92.6464	93.88	1	2	196	1730	752	85.5267	5.42725
K5X322	Uncharacterized protein OS=Agaricus bisporus var. burnettii (strain JB137-S8 / ATCC MYA-4627 / FGSC 10392) OX=597362 GN=AGABI1DRAFT_55411 PE=4 SV=1 - [K5X322_AGABU]	16.7137	76.38	1	1	33	1190	199	22.0583	4.75439
K5X312	Uncharacterized protein OS=Agaricus bisporus var. burnettii (strain JB137-S8 / ATCC MYA-4627 / FGSC 10392) OX=597362 GN=AGABI1DRAFT_115237 PE=4 SV=1 - [K5X312_AGABU]	37.6893	100	1	1	27	2113	83	9.0907	9.5249
K5X309	Serine/threonine-protein phosphatase OS=Agaricus bisporus var. burnettii (strain JB137-S8 / ATCC MYA-4627 / FGSC 10392) OX=597362 GN=AGABI1DRAFT_86604 PE=3 SV=1 - [K5X309_AGABU]	153.486	87.92	1	5	71	2896	331	38.0411	6.26514
K5X305	Uncharacterized protein OS=Agaricus bisporus var. burnettii (strain JB137-S8 / ATCC MYA-4627 / FGSC 10392) OX=597362 GN=AGABI1DRAFT_115118 PE=4 SV=1 - [K5X305_AGABU]	72.8168	88.79	1	4	99	1233	330	38.2189	8.93896
K5X2Z9	Uncharacterized protein OS=Agaricus bisporus var. burnettii (strain JB137-S8 / ATCC MYA-4627 / FGSC 10392) OX=597362 GN=AGABI1DRAFT_61851 PE=4 SV=1 - [K5X2Z9_AGABU]	34.4691	100	1	5	59	2098	291	32.2945	5.68115
K5X2Z4	PNP_UDP_1 domain-containing protein OS=Agaricus bisporus var. burnettii (strain JB137-S8 / ATCC MYA-4627 / FGSC 10392) OX=597362 GN=AGABI1DRAFT_115113 PE=4 SV=1 - [K5X2Z4_AGABU]	82.2396	100	1	5	57	2975	344	37.1909	6.68311
K5X2Y9	Uncharacterized protein OS=Agaricus bisporus var. burnettii (strain JB137-S8 / ATCC MYA-4627 / FGSC 10392) OX=597362 GN=AGABI1DRAFT_86473 PE=3 SV=1 - [K5X2Y9_AGABU]	233.505	84.99	1	9	84	9283	393	44.7221	4.43701
K5X2Y3	Uncharacterized protein OS=Agaricus bisporus var. burnettii (strain JB137-S8 / ATCC MYA-4627 / FGSC 10392) OX=597362 GN=AGABI1DRAFT_93254 PE=4 SV=1 - [K5X2Y3_AGABU]	62.7763	82.05	1	1	143	2346	663	72.2543	5.69385
K5X2X4	Uncharacterized protein OS=Agaricus bisporus var. burnettii (strain JB137-S8 / ATCC MYA-4627 / FGSC 10392) OX=597362 GN=AGABI1DRAFT_105485 PE=3 SV=1 - [K5X2X4_AGABU]	494.861	100	1	21	160	10688	524	56.6605	5.64307
K5X2V9	Proteasome subunit beta OS=Agaricus bisporus var. burnettii (strain JB137-S8 / ATCC MYA-4627 / FGSC 10392) OX=597362 GN=AGABI1DRAFT_43707 PE=3 SV=1 - [K5X2V9_AGABU]	114.71	100	1	6	59	2909	234	26.0061	6.21436
K5X2V4	Uncharacterized protein OS=Agaricus bisporus var. burnettii (strain JB137-S8 / ATCC MYA-4627 / FGSC 10392) OX=597362 GN=AGABI1DRAFT_43860 PE=4 SV=1 - [K5X2V4_AGABU]	106.383	95.87	1	1	251	3566	896	99.2595	8.5874
K5X2V1	CRAL-TRIO domain-containing protein OS=Agaricus bisporus var. burnettii (strain JB137-S8 / ATCC MYA-4627 / FGSC 10392) OX=597362 GN=AGABI1DRAFT_112246 PE=4 SV=1 - [K5X2V1_AGABU]	178.2	100	1	11	82	6616	302	34.0293	6.25244
K5X2U9	Cellulase domain-containing protein OS=Agaricus bisporus var. burnettii (strain JB137-S8 / ATCC MYA-4627 / FGSC 10392) OX=597362 GN=AGABI1DRAFT_62269 PE=3 SV=1 - [K5X2U9_AGABU]	468.56	91.14	1	22	125	1028	474	54.8241	6.41748
K5X2U7	RRM domain-containing protein OS=Agaricus bisporus var. burnettii (strain JB137-S8 / ATCC MYA-4627 / FGSC 10392) OX=597362 GN=AGABI1DRAFT_112242 PE=4 SV=1 - [K5X2U7_AGABU]	68.5934	100	1	2	124	2419	275	31.6246	10.4917
K5X2T2	Cyclin N-terminal domain-containing protein OS=Agaricus bisporus var. burnettii (strain JB137-S8 / ATCC MYA-4627 / FGSC 10392) OX=597362 GN=AGABI1DRAFT_126448 PE=4 SV=1 - [K5X2T2_AGABU]	100.581	88.42	1	1	135	3739	544	57.9748	9.64209
K5X2S9	40S ribosomal protein S25 OS=Agaricus bisporus var. burnettii (strain JB137-S8 / ATCC MYA-4627 / FGSC 10392) OX=597362 GN=AGABI1DRAFT_112224 PE=3 SV=1 - [K5X2S9_AGABU]	42.2369	100	1	3	43	1388	101	11.2074	10.4624
K5X2S8	Uncharacterized protein OS=Agaricus bisporus var. burnettii (strain JB137-S8 / ATCC MYA-4627 / FGSC 10392) OX=597362 GN=AGABI1DRAFT_76923 PE=4 SV=1 - [K5X2S8_AGABU]	75.0207	84.33	1	1	126	1733	619	65.4824	6.07471
K5X2Q8	GST C-terminal domain-containing protein OS=Agaricus bisporus var. burnettii (strain JB137-S8 / ATCC MYA-4627 / FGSC 10392) OX=597362 GN=AGABI1DRAFT_86711 PE=3 SV=1 - [K5X2Q8_AGABU]	677.615	100	1	22	94	2498	321	36.5705	7.29834
K5X2P9	Protein transport protein SEC23 OS=Agaricus bisporus var. burnettii (strain JB137-S8 / ATCC MYA-4627 / FGSC 10392) OX=597362 GN=AGABI1DRAFT_115330 PE=3 SV=1 - [K5X2P9_AGABU]	142.623	94.5	1	7	153	3485	763	85.0604	6.66846
K5X2P7	NACHT domain-containing protein OS=Agaricus bisporus var. burnettii (strain JB137-S8 / ATCC MYA-4627 / FGSC 10392) OX=597362 GN=AGABI1DRAFT_108305 PE=4 SV=1 - [K5X2P7_AGABU]	39.7565	81.47	1	1	141	1024	723	81.8533	6.39209
K5X2P0	Uncharacterized protein OS=Agaricus bisporus var. burnettii (strain JB137-S8 / ATCC MYA-4627 / FGSC 10392) OX=597362 GN=AGABI1DRAFT_130584 PE=4 SV=1 - [K5X2P0_AGABU]	68.7391	95.52	1	1	223	654	938	101.168	10.5796
K5X2M5	Uncharacterized protein OS=Agaricus bisporus var. burnettii (strain JB137-S8 / ATCC MYA-4627 / FGSC 10392) OX=597362 GN=AGABI1DRAFT_108290 PE=4 SV=1 - [K5X2M5_AGABU]	44.6619	88.6	1	1	155	1414	456	52.0444	10.1548
K5X2L2	WD_REPEATS_REGION domain-containing protein OS=Agaricus bisporus var. burnettii (strain JB137-S8 / ATCC MYA-4627 / FGSC 10392) OX=597362 GN=AGABI1DRAFT_62030 PE=4 SV=1 - [K5X2L2_AGABU]	132.201	100	1	6	160	4427	596	63.9136	8.73389
K5X2L1	AB hydrolase-1 domain-containing protein OS=Agaricus bisporus var. burnettii (strain JB137-S8 / ATCC MYA-4627 / FGSC 10392) OX=597362 GN=AGABI1DRAFT_105416 PE=4 SV=1 - [K5X2L1_AGABU]	18.913	100	1	1	50	297	307	34.443	9.46631
K5X2K5	Peptidyl-prolyl cis-trans isomerase OS=Agaricus bisporus var. burnettii (strain JB137-S8 / ATCC MYA-4627 / FGSC 10392) OX=597362 GN=AGABI1DRAFT_115351 PE=3 SV=1 - [K5X2K5_AGABU]	257.11	100	1	5	47	4151	183	19.794	9.49561
K5X2K2	SAM_MT_ERG6_SMT domain-containing protein OS=Agaricus bisporus var. burnettii (strain JB137-S8 / ATCC MYA-4627 / FGSC 10392) OX=597362 GN=AGABI1DRAFT_115299 PE=3 SV=1 - [K5X2K2_AGABU]	119.264	100	1	6	79	1563	347	39.5815	5.73193
K5X2J7	CN hydrolase domain-containing protein OS=Agaricus bisporus var. burnettii (strain JB137-S8 / ATCC MYA-4627 / FGSC 10392) OX=597362 GN=AGABI1DRAFT_115298 PE=4 SV=1 - [K5X2J7_AGABU]	142.998	84.92	1	8	64	6050	305	33.6457	6.45557
K5X2I3	Uncharacterized protein OS=Agaricus bisporus var. burnettii (strain JB137-S8 / ATCC MYA-4627 / FGSC 10392) OX=597362 GN=AGABI1DRAFT_35315 PE=3 SV=1 - [K5X2I3_AGABU]	143.577	100	1	6	165	4653	654	69.5649	8.90967
K5X2H8	Carboxypeptidase OS=Agaricus bisporus var. burnettii (strain JB137-S8 / ATCC MYA-4627 / FGSC 10392) OX=597362 GN=AGABI1DRAFT_115480 PE=3 SV=1 - [K5X2H8_AGABU]	44.1405	72.18	1	1	79	1464	496	55.5474	5.10986
K5X2H6	Lipoyl-binding domain-containing protein OS=Agaricus bisporus var. burnettii (strain JB137-S8 / ATCC MYA-4627 / FGSC 10392) OX=597362 GN=AGABI1DRAFT_115283 PE=4 SV=1 - [K5X2H6_AGABU]	66.1383	90.28	1	2	133	1417	432	47.1048	8.03076
K5X2H2	N-acetyltransferase domain-containing protein OS=Agaricus bisporus var. burnettii (strain JB137-S8 / ATCC MYA-4627 / FGSC 10392) OX=597362 GN=AGABI1DRAFT_119036 PE=4 SV=1 - [K5X2H2_AGABU]	24.9001	86.45	1	1	64	1016	310	35.2821	6.80029
K5X2G9	Dihydrolipoamide acetyltransferase component of pyruvate dehydrogenase complex (Fragment) OS=Agaricus bisporus var. burnettii (strain JB137-S8 / ATCC MYA-4627 / FGSC 10392) OX=597362 GN=AGABI1DRAFT_115473 PE=3 SV=1 - [K5X2G9_AGABU]	42.7242	89.25	2	2	115	451	530	57.3404	6.55127
K5X2G7	Uncharacterized protein OS=Agaricus bisporus var. burnettii (strain JB137-S8 / ATCC MYA-4627 / FGSC 10392) OX=597362 GN=AGABI1DRAFT_115274 PE=4 SV=1 - [K5X2G7_AGABU]	49.9823	100	1	2	82	1732	336	39.6062	6.25244
K5X2G5	Chromo domain-containing protein OS=Agaricus bisporus var. burnettii (strain JB137-S8 / ATCC MYA-4627 / FGSC 10392) OX=597362 GN=AGABI1DRAFT_112189 PE=4 SV=1 - [K5X2G5_AGABU]	68.8582	80.89	1	4	83	1623	246	28.1516	4.94482
K5X2G3	Uncharacterized protein OS=Agaricus bisporus var. burnettii (strain JB137-S8 / ATCC MYA-4627 / FGSC 10392) OX=597362 GN=AGABI1DRAFT_108188 PE=4 SV=1 - [K5X2G3_AGABU]	90.2483	85.36	1	2	221	1698	1059	116.783	6.62451
K5X2G0	RING-CH-type domain-containing protein OS=Agaricus bisporus var. burnettii (strain JB137-S8 / ATCC MYA-4627 / FGSC 10392) OX=597362 GN=AGABI1DRAFT_126355 PE=4 SV=1 - [K5X2G0_AGABU]	145.13	78.38	1	1	302	6633	1503	168.007	6.1001
K5X2F8	BRCT domain-containing protein OS=Agaricus bisporus var. burnettii (strain JB137-S8 / ATCC MYA-4627 / FGSC 10392) OX=597362 GN=AGABI1DRAFT_61940 PE=4 SV=1 - [K5X2F8_AGABU]	58.5899	83.28	1	2	57	1432	299	32.905	6.53662
K5X2E9	Histone H2A OS=Agaricus bisporus var. burnettii (strain JB137-S8 / ATCC MYA-4627 / FGSC 10392) OX=597362 GN=AGABI1DRAFT_86632 PE=3 SV=1 - [K5X2E9_AGABU]	43.0121	100	2	1	50	2204	138	14.3998	9.99365
K5X2E2	Mitogen-activated protein kinase OS=Agaricus bisporus var. burnettii (strain JB137-S8 / ATCC MYA-4627 / FGSC 10392) OX=597362 GN=AGABI1DRAFT_115254 PE=3 SV=1 - [K5X2E2_AGABU]	74.82	100	1	4	86	3055	384	43.6445	6.84424
K5X2D0	PDCD2_C domain-containing protein OS=Agaricus bisporus var. burnettii (strain JB137-S8 / ATCC MYA-4627 / FGSC 10392) OX=597362 GN=AGABI1DRAFT_112151 PE=4 SV=1 - [K5X2D0_AGABU]	38.2721	83.22	1	1	108	1976	459	50.5807	4.99561
K5X2C6	Clathrin heavy chain OS=Agaricus bisporus var. burnettii (strain JB137-S8 / ATCC MYA-4627 / FGSC 10392) OX=597362 GN=AGABI1DRAFT_70539 PE=3 SV=1 - [K5X2C6_AGABU]	489.323	97.26	1	30	407	3741	1681	190.208	5.90967
K5X2C4	Rtf2 domain-containing protein OS=Agaricus bisporus var. burnettii (strain JB137-S8 / ATCC MYA-4627 / FGSC 10392) OX=597362 GN=AGABI1DRAFT_122302 PE=4 SV=1 - [K5X2C4_AGABU]	62.6443	100	1	1	119	2046	286	32.0315	9.43701
K5X2C0	Protein kinase domain-containing protein OS=Agaricus bisporus var. burnettii (strain JB137-S8 / ATCC MYA-4627 / FGSC 10392) OX=597362 GN=AGABI1DRAFT_108151 PE=4 SV=1 - [K5X2C0_AGABU]	97.4608	100	1	3	190	4166	540	61.3129	8.85107
K5X2B6	Uncharacterized protein OS=Agaricus bisporus var. burnettii (strain JB137-S8 / ATCC MYA-4627 / FGSC 10392) OX=597362 GN=AGABI1DRAFT_130377 PE=4 SV=1 - [K5X2B6_AGABU]	77.1408	100	2	4	56	2095	319	33.9403	6.69775
K5X2B5	Uncharacterized protein OS=Agaricus bisporus var. burnettii (strain JB137-S8 / ATCC MYA-4627 / FGSC 10392) OX=597362 GN=AGABI1DRAFT_126311 PE=4 SV=1 - [K5X2B5_AGABU]	196.489	86.52	1	2	424	6919	1832	206.631	6.31592
K5X2B2	Uncharacterized protein OS=Agaricus bisporus var. burnettii (strain JB137-S8 / ATCC MYA-4627 / FGSC 10392) OX=597362 GN=AGABI1DRAFT_115220 PE=3 SV=1 - [K5X2B2_AGABU]	91.8642	100	1	2	130	2268	545	61.3615	6.85889
K5X2A3	Uncharacterized protein OS=Agaricus bisporus var. burnettii (strain JB137-S8 / ATCC MYA-4627 / FGSC 10392) OX=597362 GN=AGABI1DRAFT_115422 PE=3 SV=1 - [K5X2A3_AGABU]	68.6163	91.89	1	2	113	1843	518	59.0655	6.26514
K5X299	Uncharacterized protein OS=Agaricus bisporus var. burnettii (strain JB137-S8 / ATCC MYA-4627 / FGSC 10392) OX=597362 GN=AGABI1DRAFT_112128 PE=4 SV=1 - [K5X299_AGABU]	28.1627	100	1	1	67	1822	213	23.7552	9.26123
K5X277	Histone H4 OS=Agaricus bisporus var. burnettii (strain JB137-S8 / ATCC MYA-4627 / FGSC 10392) OX=597362 GN=AGABI1DRAFT_83316 PE=3 SV=1 - [K5X277_AGABU]	90.9031	100	3	2	51	2650	103	11.3594	11.356
K5X275	Uncharacterized protein OS=Agaricus bisporus var. burnettii (strain JB137-S8 / ATCC MYA-4627 / FGSC 10392) OX=597362 GN=AGABI1DRAFT_130661 PE=4 SV=1 - [K5X275_AGABU]	87.2399	89.24	1	1	280	3169	939	104.251	7.53271
K5X272	Uncharacterized protein OS=Agaricus bisporus var. burnettii (strain JB137-S8 / ATCC MYA-4627 / FGSC 10392) OX=597362 GN=AGABI1DRAFT_126275 PE=4 SV=1 - [K5X272_AGABU]	24.5404	66.07	1	1	61	1342	336	37.579	7.28369
K5X257	Peptidylprolyl isomerase OS=Agaricus bisporus var. burnettii (strain JB137-S8 / ATCC MYA-4627 / FGSC 10392) OX=597362 GN=AGABI1DRAFT_115445 PE=4 SV=1 - [K5X257_AGABU]	25.4347	100	1	1	39	338	116	12.2864	9.33447
K5X256	CNNM transmembrane domain-containing protein OS=Agaricus bisporus var. burnettii (strain JB137-S8 / ATCC MYA-4627 / FGSC 10392) OX=597362 GN=AGABI1DRAFT_122231 PE=4 SV=1 - [K5X256_AGABU]	74.4321	71.2	1	1	197	2248	927	99.018	7.21045
K5X252	Uncharacterized protein OS=Agaricus bisporus var. burnettii (strain JB137-S8 / ATCC MYA-4627 / FGSC 10392) OX=597362 GN=AGABI1DRAFT_62383 PE=4 SV=1 - [K5X252_AGABU]	49.3938	100	1	1	67	2334	223	24.5117	8.52881
K5X238	PCI domain-containing protein OS=Agaricus bisporus var. burnettii (strain JB137-S8 / ATCC MYA-4627 / FGSC 10392) OX=597362 GN=AGABI1DRAFT_70445 PE=4 SV=1 - [K5X238_AGABU]	56.0861	82.16	1	3	99	1710	454	50.4077	6.99072
K5X235	Uncharacterized protein OS=Agaricus bisporus var. burnettii (strain JB137-S8 / ATCC MYA-4627 / FGSC 10392) OX=597362 GN=AGABI1DRAFT_122273 PE=3 SV=1 - [K5X235_AGABU]	89.3271	100	1	5	93	2640	325	35.5888	7.92822
K5X232	Uncharacterized protein OS=Agaricus bisporus var. burnettii (strain JB137-S8 / ATCC MYA-4627 / FGSC 10392) OX=597362 GN=AGABI1DRAFT_118949 PE=4 SV=1 - [K5X232_AGABU]	197.834	87.4	1	9	294	4418	1111	122.503	6.16357
K5X230	Uncharacterized protein OS=Agaricus bisporus var. burnettii (strain JB137-S8 / ATCC MYA-4627 / FGSC 10392) OX=597362 GN=AGABI1DRAFT_130609 PE=4 SV=1 - [K5X230_AGABU]	28.5116	82.81	1	1	69	1546	256	28.8303	7.88428
K5X229	Ribosomal protein L19 OS=Agaricus bisporus var. burnettii (strain JB137-S8 / ATCC MYA-4627 / FGSC 10392) OX=597362 GN=AGABI1DRAFT_115431 PE=3 SV=1 - [K5X229_AGABU]	74.9087	100	1	3	108	1992	194	22.5096	11.5757
K5X223	Uncharacterized protein (Fragment) OS=Agaricus bisporus var. burnettii (strain JB137-S8 / ATCC MYA-4627 / FGSC 10392) OX=597362 GN=AGABI1DRAFT_115428 PE=4 SV=1 - [K5X223_AGABU]	18.9357	100	1	2	60	1107	293	33.4188	5.77002
K5X218	Uncharacterized protein OS=Agaricus bisporus var. burnettii (strain JB137-S8 / ATCC MYA-4627 / FGSC 10392) OX=597362 GN=AGABI1DRAFT_112100 PE=3 SV=1 - [K5X218_AGABU]	83.9714	100	1	2	29	2453	107	11.4542	9.08545
K5X208	AMP_N domain-containing protein OS=Agaricus bisporus var. burnettii (strain JB137-S8 / ATCC MYA-4627 / FGSC 10392) OX=597362 GN=AGABI1DRAFT_122203 PE=3 SV=1 - [K5X208_AGABU]	187.485	78.84	1	7	102	3555	534	59.4066	6.32861
K5X205	Metallophos domain-containing protein OS=Agaricus bisporus var. burnettii (strain JB137-S8 / ATCC MYA-4627 / FGSC 10392) OX=597362 GN=AGABI1DRAFT_115363 PE=4 SV=1 - [K5X205_AGABU]	43.4773	92.97	1	2	68	2526	384	42.6722	6.0874
K5X203	Importin N-terminal domain-containing protein OS=Agaricus bisporus var. burnettii (strain JB137-S8 / ATCC MYA-4627 / FGSC 10392) OX=597362 GN=AGABI1DRAFT_54916 PE=4 SV=1 - [K5X203_AGABU]	274.385	83.32	1	16	160	2396	1061	115.95	4.71631
K5X1Z8	NACHT domain-containing protein OS=Agaricus bisporus var. burnettii (strain JB137-S8 / ATCC MYA-4627 / FGSC 10392) OX=597362 GN=AGABI1DRAFT_130570 PE=4 SV=1 - [K5X1Z8_AGABU]	66.4477	85.46	1	1	171	2167	729	83.3094	7.84033
K5X1Z4	M20_dimer domain-containing protein OS=Agaricus bisporus var. burnettii (strain JB137-S8 / ATCC MYA-4627 / FGSC 10392) OX=597362 GN=AGABI1DRAFT_112074 PE=4 SV=1 - [K5X1Z4_AGABU]	114.045	91.3	1	4	77	944	471	51.2287	5.63037
K5X1Y6	Carn_acyltransf domain-containing protein OS=Agaricus bisporus var. burnettii (strain JB137-S8 / ATCC MYA-4627 / FGSC 10392) OX=597362 GN=AGABI1DRAFT_112064 PE=3 SV=1 - [K5X1Y6_AGABU]	49.5742	100	1	1	155	1354	644	72.2342	7.09326
K5X1X9	Uncharacterized protein OS=Agaricus bisporus var. burnettii (strain JB137-S8 / ATCC MYA-4627 / FGSC 10392) OX=597362 GN=AGABI1DRAFT_122401 PE=4 SV=1 - [K5X1X9_AGABU]	20.0171	100	1	1	31	799	110	12.9783	7.34229
K5X1X7	FAD-binding PCMH-type domain-containing protein OS=Agaricus bisporus var. burnettii (strain JB137-S8 / ATCC MYA-4627 / FGSC 10392) OX=597362 GN=AGABI1DRAFT_115352 PE=3 SV=1 - [K5X1X7_AGABU]	51.9989	70.18	1	2	65	1652	503	54.6815	9.29053
K5X1X5	Uncharacterized protein OS=Agaricus bisporus var. burnettii (strain JB137-S8 / ATCC MYA-4627 / FGSC 10392) OX=597362 GN=AGABI1DRAFT_112054 PE=4 SV=1 - [K5X1X5_AGABU]	35.5644	81.92	1	1	69	2002	260	29.1333	5.13525
K5X1W8	NACHT domain-containing protein OS=Agaricus bisporus var. burnettii (strain JB137-S8 / ATCC MYA-4627 / FGSC 10392) OX=597362 GN=AGABI1DRAFT_93830 PE=4 SV=1 - [K5X1W8_AGABU]	44.7367	92.87	1	1	101	2033	575	64.39	5.63037
K5X1W1	Proliferating cell nuclear antigen OS=Agaricus bisporus var. burnettii (strain JB137-S8 / ATCC MYA-4627 / FGSC 10392) OX=597362 GN=AGABI1DRAFT_115487 PE=3 SV=1 - [K5X1W1_AGABU]	108.285	99.72	1	2	104	3921	358	39.7188	4.7417
K5X1V7	HAMP domain-containing protein OS=Agaricus bisporus var. burnettii (strain JB137-S8 / ATCC MYA-4627 / FGSC 10392) OX=597362 GN=AGABI1DRAFT_93746 PE=4 SV=1 - [K5X1V7_AGABU]	25.3637	100	1	1	53	1473	312	34.5574	4.77979
K5X1V5	Peptide-methionine (R)-S-oxide reductase OS=Agaricus bisporus var. burnettii (strain JB137-S8 / ATCC MYA-4627 / FGSC 10392) OX=597362 GN=AGABI1DRAFT_54793 PE=3 SV=1 - [K5X1V5_AGABU]	21.9653	100	1	1	37	1327	132	14.3228	7.31299
K5X1V2	Flavodoxin-like domain-containing protein OS=Agaricus bisporus var. burnettii (strain JB137-S8 / ATCC MYA-4627 / FGSC 10392) OX=597362 GN=AGABI1DRAFT_115553 PE=4 SV=1 - [K5X1V2_AGABU]	637.847	79.92	1	8	46	1699	259	27.742	7.60596
K5X1U8	Uncharacterized protein OS=Agaricus bisporus var. burnettii (strain JB137-S8 / ATCC MYA-4627 / FGSC 10392) OX=597362 GN=AGABI1DRAFT_130906 PE=4 SV=1 - [K5X1U8_AGABU]	66.5445	64.96	1	1	127	2359	799	88.6897	4.86865
[truncated: 1,324 more rows]
