# Supplementary material for: Increasing Coverage of Proteome Identification of the Fruiting Body of Agaricus bisporus by Shotgun Proteomics
Source: Foods. 2020 May 14;9(5):632. doi: 10.3390/foods9050632 (PMC7278689; doi:10.3390/foods9050632)
Supplement: Supplementary file 1 [file foods-09-00632-s001.zip › Supplementary Table 2.xlsx]

## Sheet: Sheet1
Table S2. The predicted transmembrane domains of the identified Agaricus bisporus proteins.
Number of predicted TMHs: The number of predicted transmembrane helices; Exp number of AAs in TMHs: The expected number of amino acids intransmembrane helices.; Exp number, first 60 AAs: The expected number of amino acids in transmembrane helices in the first 60 amino acids of the protein; Total prob of N-in: The total probability that the N-term is on the cytoplasmic side of the membrane.
Accession	Number of predicted TMHs	Exp number of AAs in TMHs	Exp number, first 60 AAs	Total prob of N-in
K5XGX5	1	19.8821	2.54264	0.89103
K5X0G3	1	21.0787	0	0.00125
K5Y0L8	1	20.9825	0	0.72707
K5Y3T4	1	17.4286	0	0.00268
K5XP02	1	22.2731	0	0.29505
K5W5R8	3	69.6322	21.6361	0.70116
K5XPK5	2	43.2943	39.3681	0.40846
K5XJI6	1	22.8533	0	0.20054
K5WIX8	1	20.9403	0.00018	0.19162
K5X2B2	1	14.6233	14.4393	0.71235
K5XFH1	1	21.779	1.51698	0.08734
K5X3U5	1	20.6613	0	0.03948
K5XP07	2	37.825	0	0.73111
K5WI82	1	21.7483	0.00267	0.95993
K5W792	3	64.3117	0.00377	0.15848
K5W3B0	4	87.6985	13.5579	0.2166
K5XSF3	1	36.95	22.491	0.05546
K5VXN9	1	27.1843	0.00151	0.00907
K5VQ91	1	19.2639	0.0758	0.00411
K5WUJ4	1	20.4895	0	0.46543
K5WUX2	1	20.2143	20.1937	0.14519
K5WA27	1	22.4067	20.6712	0.00288
K5VY12	3	58.1143	22.3396	0.11655
K5Y4P1	1	16.6108	16.5968	0.8722
K5Y3R1	6	143.549	0.12125	0.26166
K5WX14	1	17.3817	16.8587	0.10101
K5WZX1	1	18.6074	0.00014	0.62784
K5XHL1	1	20.5258	0.00011	0.91976
K5VQT7	2	50.0377	20.7918	0.27655
K5XJE2	11	236.985	22.9701	0.91396
K5WXZ7	9	222.438	3.09029	0.37259
K5X4H1	1	22.6494	0.00097	0.99674
K5XY45	1	20.4444	0	0.2921
K5X8R3	2	40.4022	0.003	0.64993
K5XEV3	12	251.412	21.5788	0.55845
K5WY49	1	20.9496	0.01171	0.72355
K5WZT0	1	19.9724	0.0768	0.89647
K5WXW7	3	82.6423	9.73126	0.2468
K5WQ88	1	22.7867	0	0.21339
K5X9N4	4	75.8517	33.0866	0.64339
K5XKI3	3	55.1559	34.9223	0.11647
K5XCI5	4	90.5156	25.1336	0.99238
K5X312	1	20.1848	20.1848	0.95616
K5Y3X2	2	39.1709	33.2638	0.84675
K5Y5N3	4	83.7761	37.8125	0.96901
K5X847	1	22.0751	0.00015	0.94223
K5X5Y3	2	63.7242	0.00051	0.35973
K5XPJ5	5	100.568	0	0.85549
K5XJG2	1	16.6992	1.70357	0.8794
K5VTH8	1	21.4818	0.01075	0.05665
K5X6M0	2	30.8807	26.8178	0.43547
K5W6C9	2	45.188	3.53637	0.99636
K5VT28	1	27.6028	0.01328	0.40141
K5X7M1	3	65.0441	0.12765	0.12318
K5XAU5	1	19.5063	0	0.85608
K5XRL5	1	20.0432	11.0625	0.9243
K5W6H5	1	23.5069	22.9322	0.05969
K5WX09	4	94.5957	28.8161	0.99886
K5XD45	5	99.3482	10.2352	0.68293
K5VSI2	2	42.0956	0	0.98979
K5X5B5	1	22.5291	22.5281	0.99501
K5XSX7	10	200.151	22.9101	0.99193
K5WB46	1	16.7597	0.30693	0.74321
K5WIW8	1	21.9006	0.00229	0.90827
K5XZU9	5	114.642	22.6535	0.01051
K5XAP7	5	100.263	20.2419	0.21353
K5XJR7	1	22.02	0.00013	0.59647
K5XF33	2	35.1643	20.5231	0.0516
K5XKB9	5	115.366	0.00327	0.08773
K5XD99	1	21.9204	21.9204	0.7485
K5WQW7	1	21.594	21.5796	0.35143
K5VWV4	4	94.2243	17.1021	0.60368
K5Y122	1	20.3843	20.3843	0.58609
K5XPI0	1	19.9343	9.36449	0.36391
K5X570	1	21.404	21.3617	0.25828
K5WXU7	7	148.51	0.00314	0.31632
K5X7H5	4	91.9328	30.6818	0.03324
K5X5N6	2	55.8382	7.1347	0.16729
K5X172	3	63.1173	40.5643	0.94044
K5X8W4	1	27.5362	0	0.92677
K5X6V9	6	130.156	0.00012	0.01536
K5X623	1	29.2436	0.80272	0.52469
K5VVY1	10	211.51	0	0.98925
K5W5R1	1	23.12	19.8716	0.9901
K5VZ29	5	119.157	0.00024	0.12146
K5VTH4	2	45.2995	0.00083	0.16721
K5X8Q9	1	16.6624	16.6522	0.81523
K5XXV0	2	67.0957	28.7692	0.90115
K5WRU2	3	55.8568	0	0.00482
K5XCA4	3	57.301	0.06845	0.10291
K5Y6S9	1	20.3551	0	0.05805
K5Y1Y2	1	21.5263	21.4821	0.97782
K5W3V1	1	44.3072	9.43408	0.50703
K5X4K6	2	39.8617	21.6139	0.44195
K5WZP7	1	21.497	20.8939	0.99106
K5XEL6	5	109.471	0.00018	0.75178
K5XBR1	1	19.7008	6.39618	0.95684
K5X511	1	15.2304	14.7941	0.75609
K5XJU3	10	218.261	14.1183	0.96655
K5X8R7	4	89.9568	15.6554	0.95617
K5WWR5	4	97.7403	0.00171	0.51717
K5VU14	11	255.145	9.79916	0.18608
K5X8X3	12	262.028	0	0.98062
K5VVD7	2	42.4209	0	0.64404
K5WQL5	1	20.2519	0.00184	0.01099
K5WXR0	3	69.6166	20.3393	0.07049
K5XDA8	11	246.068	23.0985	0.08751
K5XCD7	6	131.655	0.00023	0.90833
K5WXH4	1	24.8569	3.05184	0.16105
K5W362	11	243.262	0.17858	0.2129
K5XW41	4	104.87	12.0787	0.89182
K5X3E2	6	181.112	29.6568	0.9687
K5XC42	3	64.6962	21.8478	0.99651
K5VT94	2	42.699	22.1369	0.08627
K5VP82	5	125.65	7.93675	0.3761
K5X4X5	6	134.16	0.03223	0.00187
K5XLX3	4	92.5684	0.00753	0.57821
K5Y492	8	174.27	43.8815	0.01575
K5XLP2	11	235.459	28.2315	0.97665
K5X126	2	52.9686	7.28658	0.306
K5XG72	3	66.9337	0	0.72615
K5WZ74	10	217.895	22.1452	0.15811
K5XJN6	12	259.371	10.4434	0.98101
K5WJT9	6	137.676	43.3009	0.0098
K5VRU9	1	18.3195	18.239	0.68749
K5W6R5	14	298.233	12.8732	0.97585
K5X5T5	1	19.9266	0	0.0012
K5WUR9	5	110.646	0.00574	0.02335
K5X500	8	204.191	22.6792	0.7767
K5XNR5	12	257.204	22.9676	0.97713
K5WYT1	3	61.6124	0	0.06103
K5XUS1	2	39.1445	36.6264	0.03869
K5WXR1	1	21.4351	2.44808	0.08761
K5XZW1	1	20.0259	19.873	0.96433
K5Y3X6	1	22.6032	0.00317	0.90462
K5W1V6	9	182.838	7.2816	0.68682
K5VM63	6	123.25	20.1539	0.02833
K5WXU2	4	107.625	19.0624	0.05716
K5XCU3	9	218.633	22.5045	0.00155
K5XCW0	11	237.857	42.592	0.01571
K5VW70	1	18.7403	0.00037	0.34292
K5X6Q5	9	223.68	0.00018	0.13185
K5XJD5	2	55.6473	1.35715	0.54397
K5XBA6	5	130.401	26.9647	0.00659
K5W3D6	1	22.2692	0	0.24242
K5X3C8	11	242.467	26.7655	0.30134
K5XJC8	1	18.1209	0.20968	0.81977
K5XUQ2	11	245.867	21.1735	0.94908
K5X060	2	80.5117	40.0243	0.30922
K5XSB3	1	19.9756	19.965	0.98776
K5VZ96	2	47.6649	40.5692	0.22313
K5X1T0	12	251.131	1.0394	0.06514
K5WBE8	1	22.463	0	0.00118
K5XP74	2	41.4613	0.00061	0.33758
K5WNY8	12	253.918	16.581	0.72604
K5XC23	1	34.7155	0.00037	0.00897
K5Y762	2	45.6857	45.0131	0.02556
K5WRZ3	7	152.46	22.0064	0.0321
K5WM09	3	90.9701	6.36935	0.69198
K5WN47	7	144.643	24.6866	0.09861
K5X088	6	141.004	0.00121	0.74773
K5VQ03	10	242.889	21.9662	0.70415
K5X5H5	8	162.887	19.4794	0.28862
K5XKF8	2	50.1425	30.8551	0.30442
K5XA96	1	21.4141	0.0557	0.00445
K5XL12	4	87.6936	22.9344	0.00363
K5XJ00	11	243.145	22.8631	0.96084
K5X8B9	2	53.7837	0	0.00042
K5WVS9	2	45.7391	0	0.93419
K5W374	2	46.6779	2.61464	0.08176
K5Y391	5	110.961	0.00552	0.85213
K5X387	7	145.037	23.9847	0.13594
K5W2W0	2	38.6902	19.2436	0.91318
K5XB57	1	22.821	0.01385	0.72186
K5XTE6	7	154.799	23.2802	5e-05
K5WRZ8	6	132.601	5.4037	0.71328
K5XED1	8	186.791	12.0105	0.57728
K5VLR9	7	203.033	0	0.71236
K5WXE0	12	244.118	16.324	0.92186
K5XK65	3	76.117	5.54743	0.43151
K5Y2R2	12	254.985	8.07749	0.76467
K5X946	1	18.5986	18.5678	0.85314
K5Y509	1	22.531	0.05842	0.00606
K5X6X4	12	280.173	28.0292	0.12871
K5X357	16	355.912	21.0094	0.00976
K5X3Q0	5	112.807	0.15681	0.98151
K5X1I0	1	23.1744	18.7877	0.23744
K5X5R3	17	374.314	0	0.93073
K5X8G3	1	22.3443	17.8397	0.95396
K5X6E6	6	120.464	38.5534	0.44828
K5XUD8	10	249.151	0.09207	0.1253
K5XB43	12	280.582	0	0.08771
K5XL18	6	143.727	0	0.17575
K5XA24	7	153.306	26.1286	0.78485
K5Y7A8	3	57.5826	18.3091	0.95214
K5WZW4	5	106.284	24.3911	0.99852
K5VWD7	2	42.8733	0	0.00092
K5X7W6	7	167.304	0.85209	0.17833
K5X3V6	9	263.618	8.41187	0.54332
K5X1S2	8	171.475	0.51982	0.93137
K5WL41	9	192.719	21.114	0.71119
K5XQN3	11	241.808	23.8862	0.99947
K5XSU1	3	84.1995	0.40912	0.25885
K5WLP4	1	19.0076	11.2175	0.8705
K5X4E1	16	368.107	0.00844	0.72603
K5XGU1	11	253.972	0.06119	0.00427
K5X1X5	1	19.8958	0	0.17143
K5XG60	9	198.925	0.38035	0.60882
K5Y670	2	42.098	21.5221	0.00637
K5X2P7	2	38.7545	34.5674	0.43917
K5WV02	1	28.6033	5.97585	0.17181
K5X0P8	1	23.6319	18.5921	0.70889
K5W8H5	6	138.707	0	0.0095
K5XF01	2	36.5829	0	0
K5X4B1	1	24.1234	1.84677	0.79058
K5X8J5	1	20.7647	0	0.02974
K5X6H9	1	31.096	0	0.68415
K5X1Q1	7	152.37	29.2422	0.28372
K5X8V8	1	50.5153	16.5107	0.18232
K5X564	8	188.933	22.4944	0.43193
K5XZG0	6	152.986	0	0.33577
K5XP71	5	110.993	0.77009	0.07872
K5X3N2	8	226.714	0.01341	0.34874
K5WKB3	13	273.198	0	2e-05
K5X670	1	28.4381	5.8414	0.33606
K5WR21	8	186.145	0.00272	0.44605
K5XCF2	1	41.2713	18.3384	0.77611
K5X1M1	4	124.59	0	0.59767
K5XXW1	6	131.321	7.03731	0.85866
K5WRY9	11	239.721	35.3423	0.10418
K5VXE0	1	19.2334	0.00041	0.90124
K5WTS4	10	222.542	24.2765	0.96567
K5XJ57	7	148.583	0	0.97522
K5X003	3	67.1618	0	0.97721
K5W0J5	7	158.152	0	0.00252
K5WW33	1	22.5321	0	0.99883
K5X2G0	13	290.485	0.00025	0.98631
K5W7G5	1	22.7948	0.0005	0.99944
K5XKA4	1	34.2025	0.00153	0.4021
K5WVH0	1	17.109	0.0013	0.11565
K5X0L6	1	20.0634	20.0625	0.99337
K5XNH6	4	88.838	22.6801	0.98948
K5XU68	8	189.84	0.51957	0.37105
K5X098	13	322.41	22.6375	0.98
K5X397	10	251.562	22.3346	0.0018
K5Y647	8	220.869	22.6019	0.63636
K5Y4N6	8	172.524	0.00024	0.91182
K5X831	1	22.6847	0	0.98656
K5WZP6	16	340.925	0.32151	0.01481
K5XBH9	4	93.6006	21.6077	0.02733
K5WQ53	7	151.642	32.3109	0.00018
K5W9D0	4	90.3739	23.5206	0.05419
K5XJK2	5	103.118	0.0037	0.92621
K5XA59	1	22.725	22.6734	0.99822
K5W9K5	1	22.1491	13.1289	0.99856
K5WJ41	4	88.3608	22.2405	0.99627
K5X5E6	11	273.631	20.3399	0.68813
K5WW46	4	85.0339	26.2174	0.86589
K5WYQ6	1	22.806	22.7994	0.71868
K5VNZ1	1	21.8465	20.2138	0.85511
K5X7T3	11	233.334	14.5193	0.06958
K5XJ86	1	23.2582	10.5279	0.93564
K5X481	12	271.446	0.00021	0.01008
K5X3S8	12	264.055	1e-05	0.98089
K5VQ87	1	23.1118	22.588	0.04889
K5XVN4	1	21.7517	0	0.16066
K5XZR3	10	213.039	3.97128	0.69915
K5W296	1	23.3029	0.10724	0.01053
K5X256	5	105.815	31.015	0.92934
K5XGQ4	1	20.205	0.08483	0.03666
K5WK24	4	85.6868	0	0.99025
K5X4M1	1	28.0578	0.03065	0.45349
K5X4C9	1	21.1418	21.0661	0.81322
K5X5T1	10	213.554	33.4474	0.94787
K5XNF9	2	43.2318	20.6606	0.04759
K5XNF6	1	23.3131	0.04839	0.93422
K5WFH5	3	70.2286	30.6913	0.92144
K5XS15	13	316.89	39.9569	0.7013
K5XA85	8	220.83	14.8941	0.5672
K5VZ15	3	70.4274	0.03689	0.18339
K5XZE8	7	154.391	34.2429	0.73802
K5WYE8	3	64.9531	38.6875	0.54597
K5WHN1	7	153.596	28.5096	0.0156
K5VLZ8	11	237.814	0.04673	0.16864
K5WV38	12	300.291	0	0.07318
K5VS72	10	243.5	0.0002	0.95064
K5X7Y9	1	23.0201	0	0.00283
K5WQX2	2	42.3211	22.513	0.11569
K5XHB6	11	248.221	41.9032	0.53447
K5XRV5	1	24.0709	1.08272	0.05871
K5WU65	1	24.3345	0.00595	0.14534
K5XUF4	11	230.842	0	0.71683
K5Y5H6	2	56.3368	10.869	0.9968
K5VM48	10	251.365	0	0.88642
K5XVN0	4	91.8712	31.5529	0.07857
K5XAK9	1	24.0166	1.27499	0.06935
K5WB77	5	126.532	35.4151	0.14691
K5WQ37	8	184.629	14.4838	0.55684
K5WKN4	14	290.631	21.2142	0.85479
K5X7Y0	4	91.2668	23.0732	0.53154
K5WX29	1	26.0933	1e-05	0.79018
K5W1G6	9	188.308	13.2164	0.64027
K5X605	7	169.018	21.2225	0.15938
K5Y0W2	8	173.553	27.4006	0.96169
K5WT67	1	32.962	10.6039	0.55805
K5VUM9	6	144.288	22.1664	0.10282
K5XIJ9	7	157.802	0.11275	0.00906
K5WQK8	2	39.7631	16.8	0.74162
K5XZJ2	1	38.952	10.6677	0.54946
K5X7S2	4	81.131	35.772	0.15286
K5VXF3	1	26.7349	1.97332	0.09708
K5WYW0	4	67.8569	6.39905	0.92462
